# Supplementary material for: Integrated transcriptome and metabolome profiling of Camellia reticulata reveal mechanisms of flower color differentiation
Source: Front Genet. 2022 Nov 22;13:1059717. doi: 10.3389/fgene.2022.1059717 (PMC9725097; doi:10.3389/fgene.2022.1059717)
Supplement: Supplementary file 1 [file Table2.xlsx]

## Sheet: Table S2A
Supplementary Table 2A: Differentially expressed genes detected in the petals of Camellia reticulata ‘Yunnan Camellia’ (HHYC) and C. reticulata ‘Xuejiao’ (XJ). Thresholds of log2 fold change (log2FC) ≥ 1 and false discovery rate (FDR) with adjusted P-value (padj) < 0.05. The expression values are averages of the three replicates in each cultivar.
ID	HHYC	XJ	log2FoldChange	pvalue	padj	regulated	chr	start	end	strand	gene_name	gene_description	KEGG	KEGG pathway	NR	Swissprot	KOG	GO	Pfam	TF-Family	TF-Category	TF-Classification
gene-LOC114265684	6129	10.3333	-9.24597	9.66971e-113	2.70926e-108	down	NW_021024615.1	848101	850596	+	LOC114265684	--	K09838 zeaxanthin epoxidase [EC:1.14.15.21] | (RefSeq) zeaxanthin epoxidase, chloroplastic (A)	ko00906: Carotenoid biosynthesis; ko01100: Metabolic pathways; ko01110: Biosynthesis of secondary metabolites	XP_011069403.2	MO2_ARATH RecName: Full=Monooxygenase 2 {ECO:0000303|PubMed:10216258}; Short=AtMO2 {ECO:0000303|PubMed:10216258}; EC=1.14.13.-;	At4g38540	GO:0071949,FAD binding; GO:0004497,monooxygenase activity; GO:0002239,response to oomycetes; GO:0044550,secondary metabolite biosynthetic process; GO:0000166,nucleotide binding; GO:0003674,molecular_function; GO:0005488,binding; GO:0036094,small molecule binding; GO:0043167,ion binding; GO:0043168,anion binding; GO:0048037,cofactor binding; GO:0050660,flavin adenine dinucleotide binding; GO:00506…	PF01494.19:FAD binding domain	--	--	--
gene-LOC114323098	4065.33	62	-6.06654	2.5206e-78	3.53112e-74	down	NW_021025329.1	1185895	1189278	+	LOC114323098	--	K17609 nucleoredoxin [EC:1.8.1.8] | (RefSeq) probable nucleoredoxin 3 (A)	--	XP_021593581.1	SEOB_ARATH RecName: Full=Protein SIEVE ELEMENT OCCLUSION B {ECO:0000303|PubMed:20932300}; Short=AtSEOb {ECO:0000303|PubMed:20932300}; AltName: Full=Protein SIEVE ELEMENT OCCLUSION-RELATED 1 {ECO:0000303|PubMed:22470058}; Short=AtSEOR1 {ECO:0000303|PubMed:22470058};	At3g01680	GO:0042803,protein homodimerization activity; GO:0043621,protein self-association; GO:0010088,phloem development; GO:0005515,protein binding; GO:0003674,molecular_function; GO:0005488,binding; GO:0046983,protein dimerization activity; GO:0042802,identical protein binding; GO:0009888,tissue development; GO:0008150,biological_process; GO:0010087,phloem or xylem histogenesis; GO:0032502,developmenta…	PF14576.6:Sieve element occlusion N-terminus	--	--	--
gene-LOC114282707	5326.67	2.66667	-11.0195	2.64438e-65	1.85226e-61	down	NW_021026806.1	1293821	1298073	+	LOC114282707	--	--	--	--	--	--	--	--	--	--	--
novel.6342	7862.33	16.6667	-8.82302	1.09619e-56	5.11882e-53	down	NW_021025523.1	1755178	1756023	.	--	--	K09838 zeaxanthin epoxidase [EC:1.14.15.21] | (RefSeq) zeaxanthin epoxidase, chloroplastic (A)	ko00906: Carotenoid biosynthesis; ko01100: Metabolic pathways; ko01110: Biosynthesis of secondary metabolites	KVI05210.1	MO2_ARATH RecName: Full=Monooxygenase 2 {ECO:0000303|PubMed:10216258}; Short=AtMO2 {ECO:0000303|PubMed:10216258}; EC=1.14.13.-;	At4g38540	GO:0071949,FAD binding; GO:0004497,monooxygenase activity; GO:0002239,response to oomycetes; GO:0044550,secondary metabolite biosynthetic process; GO:0000166,nucleotide binding; GO:0003674,molecular_function; GO:0005488,binding; GO:0036094,small molecule binding; GO:0043167,ion binding; GO:0043168,anion binding; GO:0048037,cofactor binding; GO:0050660,flavin adenine dinucleotide binding; GO:00506…	PF01494.19:FAD binding domain	--	--	--
gene-LOC114316424	5707	84	-6.06169	6.67358e-56	2.67115e-52	down	NW_021025080.1	301163	301876	-	LOC114316424	--	--	--	PIA24728.1	DIR6_ARATH RecName: Full=Dirigent protein 6; Short=AtDIR6; Flags: Precursor;	At4g23690	GO:0048046,apoplast; GO:0042349,guiding stereospecific synthesis activity; GO:0042802,identical protein binding; GO:0016853,isomerase activity; GO:0042803,protein homodimerization activity; GO:1901599,(-)-pinoresinol biosynthetic process; GO:0050790,regulation of catalytic activity; GO:0003674,molecular_function; GO:0098772,molecular function regulator; GO:0030234,enzyme regulator activity; GO:00…	PF03018.14:Dirigent-like protein	--	--	--
gene-LOC114293126	1351.33	68.6667	-4.34358	1.63234e-44	5.08166e-41	down	NW_021024697.1	488849	494544	-	LOC114293126	--	K00344 NADPH:quinone reductase [EC:1.6.5.5] | (RefSeq) uncharacterized protein LOC110764682 (A)	--	ADO51748.1	DBR_TOBAC RecName: Full=2-alkenal reductase (NADP(+)-dependent); EC=1.3.1.102 {ECO:0000269|PubMed:17945329, ECO:0000269|Ref.3, ECO:0000269|Ref.4}; AltName: Full=Alkenal double bound reductase; AltName: Full=Allylic alcohol dehydrogenase 1 {ECO:0000303|PubMed:11117876}; Short=allyl-ADH1 {ECO:0000303|PubMed:11117876}; AltName: Full=Flavin-free double bond reductase {ECO:0000303|Ref.4}; Short=NtDBR;…	At5g16990	GO:0016491,oxidoreductase activity; GO:0003674,molecular_function; GO:0003824,catalytic activity	PF16884.5:N-terminal domain of oxidoreductase	--	--	--
gene-LOC114270511	1465.67	32.3333	-5.54285	1.9156e-42	5.23403e-39	down	NW_021026072.1	121087	126429	+	LOC114270511	--	--	--	XP_009343940.1	VAB_ARATH RecName: Full=VAN3-binding protein {ECO:0000303|PubMed:19363154}; AltName: Full=Protein FORKED 1;	At3g22810	GO:0009734,auxin-activated signaling pathway; GO:0010305,leaf vascular tissue pattern formation; GO:0010087,phloem or xylem histogenesis; GO:0009733,response to auxin; GO:0007165,signal transduction; GO:0007154,cell communication; GO:0008150,biological_process; GO:0009719,response to endogenous stimulus; GO:0009725,response to hormone; GO:0009755,hormone-mediated signaling pathway; GO:0009987,cel…	PF05703.11:Auxin canalisation	--	--	--
gene-LOC114289280	1564.67	8.66667	-7.49381	2.0549e-42	5.23403e-39	down	NW_021027318.1	584110	587551	+	LOC114289280	--	--	--	PIN14704.1	PPA1_SOLLC RecName: Full=Acid phosphatase 1; EC=3.1.3.2; AltName: Full=Apase-1(1); Flags: Precursor;	At1g04040	GO:0003993,acid phosphatase activity; GO:0003674,molecular_function; GO:0003824,catalytic activity; GO:0016787,hydrolase activity; GO:0016788,hydrolase activity, acting on ester bonds; GO:0016791,phosphatase activity; GO:0042578,phosphoric ester hydrolase activity	PF03767.14:HAD superfamily, subfamily IIIB (Acid phosphatase)	--	--	--
gene-LOC114319023	1084.33	7.66667	-7.15955	2.95273e-42	6.89413e-39	down	NW_021025174.1	1414209	1417525	-	LOC114319023	--	K01728 pectate lyase [EC:4.2.2.2] | (RefSeq) pectate lyase-like (A)	ko00040: Pentose and glucuronate interconversions; ko01100: Metabolic pathways	XP_022884005.1	PLY59_SOLLC RecName: Full=Probable pectate lyase P59; EC=4.2.2.2; Flags: Precursor;	At1g14420	GO:0046872,metal ion binding; GO:0030570,pectate lyase activity; GO:0045490,pectin catabolic process; GO:0003674,molecular_function; GO:0005488,binding; GO:0043167,ion binding; GO:0043169,cation binding; GO:0003824,catalytic activity; GO:0016829,lyase activity; GO:0016835,carbon-oxygen lyase activity; GO:0016837,carbon-oxygen lyase activity, acting on polysaccharides; GO:0000272,polysaccharide ca…	PF00544.19:Pectate lyase	--	--	--
gene-LOC114263929	758.667	2.66667	-8.17995	1.23143e-38	2.46444e-35	down	NW_021025752.1	683916	686128	+	LOC114263929	--	--	--	--	--	--	--	--	--	--	--
gene-LOC114298898	2078.33	2.66667	-9.59151	5.23088e-38	9.77059e-35	down	NW_021028783.1	121446	123494	+	LOC114298898	--	K01051 pectinesterase [EC:3.1.1.11] | (RefSeq) putative pectinesterase/pectinesterase inhibitor 28 (A)	ko00040: Pentose and glucuronate interconversions; ko01100: Metabolic pathways	PON93233.1	PME28_ARATH RecName: Full=Putative pectinesterase/pectinesterase inhibitor 28; Includes: RecName: Full=Pectinesterase inhibitor 28; AltName: Full=Pectin methylesterase inhibitor 28; Includes: RecName: Full=Pectinesterase 28; Short=PE 28; EC=3.1.1.11; AltName: Full=Pectin methylesterase 28; Short=AtPME28;	At5g27870	GO:0071944,cell periphery; GO:0005618,cell wall; GO:0016021,integral component of membrane; GO:0045330,aspartyl esterase activity; GO:0030599,pectinesterase activity; GO:0046910,pectinesterase inhibitor activity; GO:0042545,cell wall modification; GO:0045490,pectin catabolic process; GO:0003674,molecular_function; GO:0003824,catalytic activity; GO:0016787,hydrolase activity; GO:0016788,hydrolase …	PF01095.19:Pectinesterase	--	--	--
gene-LOC114276647	1116.33	6	-7.55585	2.46831e-37	4.06806e-34	down	NW_021026372.1	28952	30344	-	LOC114276647	--	--	--	XP_018824298.1	ENL1_ARATH RecName: Full=Early nodulin-like protein 1; AltName: Full=Phytocyanin-like protein; Flags: Precursor;	At1g64640	GO:0031225,anchored component of membrane; GO:0046658,anchored component of plasma membrane; GO:0005886,plasma membrane; GO:0009506,plasmodesma; GO:0009055,electron transfer activity; GO:0003674,molecular_function; GO:0003824,catalytic activity; GO:0016491,oxidoreductase activity; GO:0005575,cellular_component; GO:0016020,membrane; GO:0031224,intrinsic component of membrane; GO:0044425,membrane p…	PF02298.17:Plastocyanin-like domain	--	--	--
gene-LOC114260814	8464.33	0	-15.5227	3.59578e-36	5.59703e-33	down	NW_021025608.1	34739	38102	+	LOC114260814	--	--	--	XP_021726356.1	FBL80_ARATH RecName: Full=Putative F-box/LRR-repeat protein At5g02930;	At5g02930	--	PF00646.33:F-box domain	--	--	--
gene-LOC114317820	1463.67	108.667	-3.77886	1.54342e-35	2.27598e-32	down	NW_021025139.1	977763	990472	-	LOC114317820	--	K16055 trehalose 6-phosphate synthase/phosphatase [EC:2.4.1.15 3.1.3.12] | (RefSeq) alpha,alpha-trehalose-phosphate synthase [UDP-forming] 1 (A)	ko00500: Starch and sucrose metabolism; ko01100: Metabolic pathways; ko01110: Biosynthesis of secondary metabolites	APR72756.1	TPS1_ARATH RecName: Full=Alpha,alpha-trehalose-phosphate synthase [UDP-forming] 1; EC=2.4.1.15; AltName: Full=Trehalose-6-phosphate synthase 1; Short=AtTPS1;	At1g78580	GO:0005618,cell wall; GO:0005576,extracellular region; GO:0005773,vacuole; GO:0003825,alpha,alpha-trehalose-phosphate synthase (UDP-forming) activity; GO:0016791,phosphatase activity; GO:0051301,cell division; GO:0009793,embryo development ending in seed dormancy; GO:0009832,plant-type cell wall biogenesis; GO:0010182,sugar mediated signaling pathway; GO:0005992,trehalose biosynthetic process; GO…	PF00982.21:Glycosyltransferase family 20	--	--	--
gene-LOC114274081	7063.67	0	-15.2648	5.73494e-34	8.03408e-31	down	NW_021026238.1	1441841	1443996	-	LOC114274081	--	--	--	XP_019094360.1	ACD6_ARATH RecName: Full=Protein ACCELERATED CELL DEATH 6 {ECO:0000303|PubMed:10488236};	At1g03670	GO:0030176,integral component of endoplasmic reticulum membrane; GO:0005887,integral component of plasma membrane; GO:0016020,membrane; GO:0008219,cell death; GO:0071446,cellular response to salicylic acid stimulus; GO:0009816,defense response to bacterium, incompatible interaction; GO:1900426,positive regulation of defense response to bacterium; GO:1902290,positive regulation of defense response…	PF12796.7:Ankyrin repeats (3 copies)	--	--	--
gene-LOC114309867	3387	38.6667	-6.38866	8.38862e-34	1.02188e-30	down	NW_021024878.1	2467331	2470470	+	LOC114309867	--	K03809 NAD(P)H dehydrogenase (quinone) [EC:1.6.5.2] | (RefSeq) NAD(P)H dehydrogenase (quinone) FQR1-like (A)	ko00130: Ubiquinone and other terpenoid-quinone biosynthesis; ko01100: Metabolic pathways; ko01110: Biosynthesis of secondary metabolites; ko01240: Biosynthesis of cofactors	XP_006452110.1	FQRL1_ARATH RecName: Full=Probable NAD(P)H dehydrogenase (quinone) FQR1-like 1 {ECO:0000305}; EC=1.6.5.2 {ECO:0000250|UniProtKB:Q9LSQ5};	At5g54500	GO:0005737,cytoplasm; GO:0005886,plasma membrane; GO:0009506,plasmodesma; GO:0010181,FMN binding; GO:0003955,NAD(P)H dehydrogenase (quinone) activity; GO:0000166,nucleotide binding; GO:0003674,molecular_function; GO:0005488,binding; GO:0032553,ribonucleotide binding; GO:0036094,small molecule binding; GO:0043167,ion binding; GO:0043168,anion binding; GO:0048037,cofactor binding; GO:0050662,coenzy…	PF03358.15:NADPH-dependent FMN reductase	--	--	--
gene-LOC114281370	647.333	15.6667	-5.39223	2.09074e-33	2.34313e-30	down	NW_021026705.1	431120	434473	-	LOC114281370	--	K04079 molecular chaperone HtpG | (RefSeq) heat shock protein 83 (A)	ko04141: Protein processing in endoplasmic reticulum; ko04626: Plant-pathogen interaction	XP_002274022.1	HSP83_IPONI RecName: Full=Heat shock protein 83;	At5g52640	GO:0005737,cytoplasm; GO:0005524,ATP binding; GO:0051082,unfolded protein binding; GO:0006457,protein folding; GO:0006950,response to stress; GO:0000166,nucleotide binding; GO:0003674,molecular_function; GO:0005488,binding; GO:0008144,drug binding; GO:0017076,purine nucleotide binding; GO:0030554,adenyl nucleotide binding; GO:0032553,ribonucleotide binding; GO:0032555,purine ribonucleotide bindin…	PF00183.18:Hsp90 protein	--	--	--
gene-LOC114260574	600.333	30.6667	-4.33755	7.42328e-33	7.61505e-30	down	NW_021025596.1	850040	851583	+	LOC114260574	--	--	--	XP_009604804.1	LAT52_SOLLC RecName: Full=Anther-specific protein LAT52; Flags: Precursor;	At1g29140	GO:0005615,extracellular space; GO:0005575,cellular_component; GO:0005576,extracellular region; GO:0044421,extracellular region part	PF01190.17:Pollen proteins Ole e I like	--	--	--
gene-LOC114282008	3827.33	241	-3.97492	7.61016e-33	7.61505e-30	down	NW_021026758.1	158159	159271	+	LOC114282008	--	--	--	XP_021273609.1	PRF1_SOLLC RecName: Full=36.4 kDa proline-rich protein;	At3g22120	--	PF14547.6:Hydrophobic seed protein	--	--	--
gene-LOC114296761	1921.67	63.3333	-4.99143	1.24844e-32	1.20617e-29	down	NW_021028262.1	122183	128528	-	LOC114296761	--	K13459 disease resistance protein RPS2 | (RefSeq) disease resistance protein At4g27190-like (A)	ko04626: Plant-pathogen interaction	PNT34842.1	DRL27_ARATH RecName: Full=Disease resistance protein At4g27190;	At4g27190	GO:0005886,plasma membrane; GO:0043531,ADP binding; GO:0005524,ATP binding; GO:0006952,defense response; GO:0007165,signal transduction; GO:0000166,nucleotide binding; GO:0003674,molecular_function; GO:0005488,binding; GO:0017076,purine nucleotide binding; GO:0030554,adenyl nucleotide binding; GO:0032553,ribonucleotide binding; GO:0032555,purine ribonucleotide binding; GO:0032559,adenyl ribonucle…	PF00931.22:NB-ARC domain	--	--	--
gene-LOC114312509	372.333	3.66667	-6.69918	3.76746e-32	3.40506e-29	down	NW_021024965.1	264190	266412	+	LOC114312509	--	--	--	--	--	--	--	--	--	--	--
gene-LOC114314994	1146	1.66667	-9.48447	4.05147e-31	3.54731e-28	down	NW_021025039.1	2075503	2078951	-	LOC114314994	--	K01051 pectinesterase [EC:3.1.1.11] | (RefSeq) probable pectinesterase/pectinesterase inhibitor 21 (A)	ko00040: Pentose and glucuronate interconversions; ko01100: Metabolic pathways	CDP21547.1	PME28_ARATH RecName: Full=Putative pectinesterase/pectinesterase inhibitor 28; Includes: RecName: Full=Pectinesterase inhibitor 28; AltName: Full=Pectin methylesterase inhibitor 28; Includes: RecName: Full=Pectinesterase 28; Short=PE 28; EC=3.1.1.11; AltName: Full=Pectin methylesterase 28; Short=AtPME28;	At5g27870	GO:0071944,cell periphery; GO:0005618,cell wall; GO:0016021,integral component of membrane; GO:0045330,aspartyl esterase activity; GO:0030599,pectinesterase activity; GO:0046910,pectinesterase inhibitor activity; GO:0042545,cell wall modification; GO:0045490,pectin catabolic process; GO:0003674,molecular_function; GO:0003824,catalytic activity; GO:0016787,hydrolase activity; GO:0016788,hydrolase …	PF01095.19:Pectinesterase	--	--	--
gene-LOC114264503	316	3.33333	-6.58291	5.77327e-31	4.90168e-28	down	NW_021025777.1	2310115	2311892	-	LOC114264503	--	K23260 scopoletin glucosyltransferase [EC:2.4.1.128] | (RefSeq) scopoletin glucosyltransferase-like (A)	ko00940: Phenylpropanoid biosynthesis; ko01110: Biosynthesis of secondary metabolites	XP_019080237.1	U90A1_ARATH RecName: Full=UDP-glycosyltransferase 90A1; EC=2.4.1.-;	At2g16890	GO:0043231,intracellular membrane-bounded organelle; GO:0080043,quercetin 3-O-glucosyltransferase activity; GO:0080044,quercetin 7-O-glucosyltransferase activity; GO:0008152,metabolic process; GO:0003674,molecular_function; GO:0003824,catalytic activity; GO:0008194,UDP-glycosyltransferase activity; GO:0016740,transferase activity; GO:0016757,transferase activity, transferring glycosyl groups; GO:…	PF00201.18:UDP-glucoronosyl and UDP-glucosyl transferase	--	--	--
gene-LOC114290915	320.333	9.33333	-5.15729	2.85328e-30	2.28409e-27	down	NW_021027467.1	235543	280399	-	LOC114290915	--	--	--	PON92419.1	FB56_ARATH RecName: Full=Putative F-box protein At1g53370;	At3g10240	--	PF00646.33:F-box domain	--	--	--
gene-LOC114301914	437.667	19.6667	-4.54167	6.43895e-30	5.01129e-27	down	NW_021030298.1	11523	16215	-	LOC114301914	--	K24193 MFS transporter, SP family, sugar:H+ symporter | (RefSeq) sugar carrier protein C (A)	--	AFO84087.1	STC_RICCO RecName: Full=Sugar carrier protein C;	At1g11260	GO:0016021,integral component of membrane; GO:0015293,symporter activity; GO:0008643,carbohydrate transport; GO:0003674,molecular_function; GO:0005215,transporter activity; GO:0022857,transmembrane transporter activity; GO:0015291,secondary active transmembrane transporter activity; GO:0022804,active transmembrane transporter activity; GO:0006810,transport; GO:0008150,biological_process; GO:00511…	PF00083.24:Sugar (and other) transporter	--	--	--
gene-LOC114262866	699.667	2.33333	-8.26287	6.72358e-30	5.09139e-27	down	NW_021025700.1	1778790	1780371	+	LOC114262866	--	--	--	AFB73931.1	LAT52_SOLLC RecName: Full=Anther-specific protein LAT52; Flags: Precursor;	At5g45880	GO:0005615,extracellular space; GO:0005575,cellular_component; GO:0005576,extracellular region; GO:0044421,extracellular region part	PF01190.17:Pollen proteins Ole e I like	--	--	--
gene-LOC114278511	688.667	34.3333	-4.35347	2.44963e-29	1.71585e-26	down	NW_021026517.1	544260	546570	-	LOC114278511	--	--	--	CAN68271.1	--	--	GO:0031011,Ino80 complex; GO:0000228,nuclear chromosome; GO:0005622,intracellular; GO:0005575,cellular_component; GO:0000785,chromatin; GO:0000790,nuclear chromatin; GO:0005623,cell; GO:0005634,nucleus; GO:0005694,chromosome; GO:0043231,intracellular membrane-bounded organelle; GO:0031974,membrane-enclosed lumen; GO:0031981,nuclear lumen; GO:0032991,protein-containing complex; GO:0033202,DNA heli…	--	--	--	--
novel.13922	3039	0	-14.0487	4.21916e-29	2.88323e-26	down	NW_021027796.1	44009	44549	.	--	--	--	--	CBI28764.3	ACD6_ARATH RecName: Full=Protein ACCELERATED CELL DEATH 6 {ECO:0000303|PubMed:10488236};	At4g03500	GO:0030176,integral component of endoplasmic reticulum membrane; GO:0005887,integral component of plasma membrane; GO:0016020,membrane; GO:0008219,cell death; GO:0071446,cellular response to salicylic acid stimulus; GO:0009816,defense response to bacterium, incompatible interaction; GO:1900426,positive regulation of defense response to bacterium; GO:1902290,positive regulation of defense response…	PF13962.6:Domain of unknown function	--	--	--
gene-LOC114264041	291	8.66667	-5.12927	6.06082e-29	4.04315e-26	down	NW_021025758.1	1652358	1655645	-	LOC114264041	--	--	--	POO01158.1	--	At1g79740	--	PF04937.15:Protein of unknown function (DUF 659)	--	--	--
novel.12673	350.667	18	-4.31533	1.52857e-28	9.95985e-26	down	NW_021027224.1	477017	480097	-	--	--	--	--	XP_002278450.2	SBT32_ARATH RecName: Full=Subtilisin-like protease SBT3.2 {ECO:0000303|PubMed:16193095}; EC=3.4.21.- {ECO:0000255|PROSITE-ProRule:PRU10082}; AltName: Full=Subtilase subfamily 3 member 2 {ECO:0000303|PubMed:16193095}; Short=AtSBT3.2 {ECO:0000303|PubMed:16193095}; Flags: Precursor;	At1g32970	GO:0005576,extracellular region; GO:0004252,serine-type endopeptidase activity; GO:0003674,molecular_function; GO:0003824,catalytic activity; GO:0004175,endopeptidase activity; GO:0008236,serine-type peptidase activity; GO:0008233,peptidase activity; GO:0070011,peptidase activity, acting on L-amino acid peptides; GO:0016787,hydrolase activity; GO:0017171,serine hydrolase activity; GO:0140096,cata…	PF17766.1:Fibronectin type-III domain	--	--	--
gene-LOC114300518	514.333	18.3333	-4.82715	5.7105e-28	3.55548e-25	down	NW_021029365.1	428441	429841	-	LOC114300518	--	K22419 Delta4-3-oxosteroid 5beta-reductase [EC:1.3.1.3] | (RefSeq) 3-oxo-Delta(4,5)-steroid 5-beta-reductase-like (A)	--	XP_021613730.1	VEP1_ARATH RecName: Full=3-oxo-Delta(4,5)-steroid 5-beta-reductase; EC=1.3.1.3 {ECO:0000269|PubMed:19166903, ECO:0000269|PubMed:20598327, ECO:0000269|PubMed:22357344}; AltName: Full=Delta(4)-3-oxosteroid 5-beta-reductase; AltName: Full=Delta-4,5-steroid 5-beta-reductase; Short=At5beta-StR; AltName: Full=Progesterone 5-beta-reductase; Short=5beta-POR; AltName: Full=Protein VEIN PATTERNING 1;	At4g24220	GO:0005829,cytosol; GO:0047787,delta4-3-oxosteroid 5beta-reductase activity; GO:0035671,enone reductase activity; GO:0009611,response to wounding; GO:0008202,steroid metabolic process; GO:0010051,xylem and phloem pattern formation; GO:0003674,molecular_function; GO:0003824,catalytic activity; GO:0016491,oxidoreductase activity; GO:0016627,oxidoreductase activity, acting on the CH-CH group of dono…	--	--	--	--
gene-LOC114277276	1146.33	144.667	-2.99951	1.51059e-27	8.81743e-25	down	NW_021026414.1	2643297	2644857	-	LOC114277276	--	K22683 aspartyl protease family protein [EC:3.4.23.-] | (RefSeq) aspartyl protease family protein 2-like (A)	--	XP_015898820.1	ASP63_ARATH RecName: Full=Probable aspartyl protease At4g16563 {ECO:0000305}; EC=3.4.23.- {ECO:0000305}; Flags: Precursor;	At3g52500	GO:0009505,plant-type cell wall; GO:0004190,aspartic-type endopeptidase activity; GO:0030163,protein catabolic process; GO:0006508,proteolysis; GO:0003674,molecular_function; GO:0003824,catalytic activity; GO:0004175,endopeptidase activity; GO:0008233,peptidase activity; GO:0070011,peptidase activity, acting on L-amino acid peptides; GO:0016787,hydrolase activity; GO:0070001,aspartic-type peptida…	PF14541.6:Xylanase inhibitor C-terminal	--	--	--
gene-LOC114266555	779.333	1.33333	-9.23805	1.57593e-27	9.01109e-25	down	NW_021025870.1	369710	371804	+	LOC114266555	--	K00423 L-ascorbate oxidase [EC:1.10.3.3] | (RefSeq) L-ascorbate oxidase homolog (A)	ko00053: Ascorbate and aldarate metabolism; ko01100: Metabolic pathways	ABI52585.1	ASOL_TOBAC RecName: Full=L-ascorbate oxidase homolog; EC=1.10.3.-; AltName: Full=Pollen-specific protein NTP303; Flags: Precursor;	At3g13390	GO:0005615,extracellular space; GO:0005507,copper ion binding; GO:0016491,oxidoreductase activity; GO:0003674,molecular_function; GO:0005488,binding; GO:0046872,metal ion binding; GO:0043167,ion binding; GO:0043169,cation binding; GO:0046914,transition metal ion binding; GO:0003824,catalytic activity; GO:0005575,cellular_component; GO:0005576,extracellular region; GO:0044421,extracellular region …	PF00394.22:Multicopper oxidase	--	--	--
novel.11625	892.667	1	-9.83189	4.92253e-27	2.75839e-24	down	NW_021026872.1	572417	573105	-	--	--	K15166 mediator of RNA polymerase II transcription subunit 23 | (RefSeq) mediator of RNA polymerase II transcription subunit 23 isoform X1 (A)	--	GAV66665.1	MED23_ARATH RecName: Full=Mediator of RNA polymerase II transcription subunit 23;	At1g23230	GO:0016592,mediator complex; GO:0006355,regulation of transcription, DNA-templated; GO:0006351,transcription, DNA-templated; GO:0008152,metabolic process; GO:0006139,nucleobase-containing compound metabolic process; GO:0006725,cellular aromatic compound metabolic process; GO:0006807,nitrogen compound metabolic process; GO:0008150,biological_process; GO:0009058,biosynthetic process; GO:0009059,mac…	--	--	--	--
gene-LOC114315989	927	46.3333	-4.38311	7.00687e-27	3.84938e-24	down	NW_021025067.1	815942	840695	+	LOC114315989	--	K13459 disease resistance protein RPS2 | (RefSeq) probable disease resistance protein At4g27220 (A)	ko04626: Plant-pathogen interaction	EOX96991.1	RPS2_ARATH RecName: Full=Disease resistance protein RPS2; AltName: Full=Resistance to Pseudomonas syringae protein 2;	At4g26090	GO:0005737,cytoplasm; GO:0005886,plasma membrane; GO:0043531,ADP binding; GO:0005524,ATP binding; GO:0006952,defense response; GO:0042742,defense response to bacterium; GO:0016045,detection of bacterium; GO:0009626,plant-type hypersensitive response; GO:0007165,signal transduction; GO:0000166,nucleotide binding; GO:0003674,molecular_function; GO:0005488,binding; GO:0017076,purine nucleotide bindi…	PF13855.6:Leucine rich repeat	--	--	--
gene-LOC114316518	2598.67	0	-13.8179	7.68005e-27	4.13807e-24	down	NW_021025085.1	1305858	1308287	+	LOC114316518	--	--	--	XP_002282367.2	--	At4g21700	GO:0016021,integral component of membrane; GO:0005575,cellular_component; GO:0016020,membrane; GO:0031224,intrinsic component of membrane; GO:0044425,membrane part	PF11145.8:Protein of unknown function (DUF2921)	--	--	--
novel.12985	1134	1	-10.2219	1.51381e-26	8.00263e-24	down	NW_021027365.1	738783	741625	-	--	--	K01051 pectinesterase [EC:3.1.1.11] | (RefSeq) probable pectinesterase/pectinesterase inhibitor 21 (A)	ko00040: Pentose and glucuronate interconversions; ko01100: Metabolic pathways	PON93233.1	PME28_ARATH RecName: Full=Putative pectinesterase/pectinesterase inhibitor 28; Includes: RecName: Full=Pectinesterase inhibitor 28; AltName: Full=Pectin methylesterase inhibitor 28; Includes: RecName: Full=Pectinesterase 28; Short=PE 28; EC=3.1.1.11; AltName: Full=Pectin methylesterase 28; Short=AtPME28;	At5g27870	GO:0071944,cell periphery; GO:0005618,cell wall; GO:0016021,integral component of membrane; GO:0045330,aspartyl esterase activity; GO:0030599,pectinesterase activity; GO:0046910,pectinesterase inhibitor activity; GO:0042545,cell wall modification; GO:0045490,pectin catabolic process; GO:0003674,molecular_function; GO:0003824,catalytic activity; GO:0016787,hydrolase activity; GO:0016788,hydrolase …	PF01095.19:Pectinesterase	--	--	--
gene-LOC114270082	314.667	4.66667	-6.10808	3.85734e-26	1.965e-23	down	NW_021026048.1	1811216	1813760	+	LOC114270082	--	K05681 ATP-binding cassette, subfamily G (WHITE), member 2 | (RefSeq) ABC transporter G family member 9-like (A)	ko02010: ABC transporters	XP_021687394.1	AB6G_ARATH RecName: Full=ABC transporter G family member 6; Short=ABC transporter ABCG.6; Short=AtABCG6; AltName: Full=White-brown complex homolog protein 6; Short=AtWBC6;	At5g13580	GO:0016021,integral component of membrane; GO:0005886,plasma membrane; GO:0005524,ATP binding; GO:0042626,ATPase activity, coupled to transmembrane movement of substances; GO:0009624,response to nematode; GO:0010345,suberin biosynthetic process; GO:0000166,nucleotide binding; GO:0003674,molecular_function; GO:0005488,binding; GO:0008144,drug binding; GO:0017076,purine nucleotide binding; GO:00305…	PF01061.24:ABC-2 type transporter	--	--	--
gene-LOC114262555	11012.7	757	-3.84175	6.31769e-26	3.16088e-23	down	NW_021025680.1	837933	842640	+	LOC114262555	--	K01051 pectinesterase [EC:3.1.1.11] | (RefSeq) pectinesterase-like (A)	ko00040: Pentose and glucuronate interconversions; ko01100: Metabolic pathways	AOR05817.1	PME61_ARATH RecName: Full=Probable pectinesterase/pectinesterase inhibitor 61; Includes: RecName: Full=Pectinesterase inhibitor 61; AltName: Full=Pectin methylesterase inhibitor 61; Includes: RecName: Full=Pectinesterase 61; Short=PE 61; EC=3.1.1.11; AltName: Full=AtPMEpcrF; AltName: Full=Pectin methylesterase 61; Short=AtPME61;	At5g53370	GO:0071944,cell periphery; GO:0005618,cell wall; GO:0016021,integral component of membrane; GO:0045330,aspartyl esterase activity; GO:0030599,pectinesterase activity; GO:0046910,pectinesterase inhibitor activity; GO:0042545,cell wall modification; GO:0045490,pectin catabolic process; GO:0003674,molecular_function; GO:0003824,catalytic activity; GO:0016787,hydrolase activity; GO:0016788,hydrolase …	PF01095.19:Pectinesterase	--	--	--
novel.13734	550.333	38	-3.89354	2.38824e-25	1.11523e-22	down	NW_021027680.1	855	3328	+	--	--	K00873 pyruvate kinase [EC:2.7.1.40] | (RefSeq) pyruvate kinase isozyme A, chloroplastic-like (A)	ko00010: Glycolysis / Gluconeogenesis; ko00230: Purine metabolism; ko00620: Pyruvate metabolism; ko01100: Metabolic pathways; ko01110: Biosynthesis of secondary metabolites; ko01200: Carbon metabolism; ko01230: Biosynthesis of amino acids; ko01240: Biosynthesis of cofactors	GAY48784.1	KPYA_RICCO RecName: Full=Pyruvate kinase isozyme A, chloroplastic; EC=2.7.1.40; Flags: Precursor;	At3g22960	GO:0009507,chloroplast; GO:0005524,ATP binding; GO:0016301,kinase activity; GO:0000287,magnesium ion binding; GO:0030955,potassium ion binding; GO:0004743,pyruvate kinase activity; GO:0000166,nucleotide binding; GO:0003674,molecular_function; GO:0005488,binding; GO:0008144,drug binding; GO:0017076,purine nucleotide binding; GO:0030554,adenyl nucleotide binding; GO:0032553,ribonucleotide binding; …	PF00224.21:Pyruvate kinase, barrel domain	--	--	--
gene-LOC114312009	1940.67	106	-4.28168	6.76985e-25	3.06276e-22	down	NW_021024953.1	413843	417842	-	LOC114312009	--	K24193 MFS transporter, SP family, sugar:H+ symporter | (RefSeq) sugar carrier protein C (A)	--	AFO84087.1	STC_RICCO RecName: Full=Sugar carrier protein C;	At1g11260	GO:0016021,integral component of membrane; GO:0015293,symporter activity; GO:0008643,carbohydrate transport; GO:0003674,molecular_function; GO:0005215,transporter activity; GO:0022857,transmembrane transporter activity; GO:0015291,secondary active transmembrane transporter activity; GO:0022804,active transmembrane transporter activity; GO:0006810,transport; GO:0008150,biological_process; GO:00511…	PF00083.24:Sugar (and other) transporter	--	--	--
novel.14295	307.667	7.33333	-5.43192	7.84543e-25	3.4891e-22	down	NW_021028097.1	208070	218287	-	--	--	K20477 RAB6A-GEF complex partner protein 2 | (RefSeq) uncharacterized protein LOC110771804 (A)	--	CAN77047.1	AX22D_VIGRR RecName: Full=Auxin-induced protein 22D; AltName: Full=Indole-3-acetic acid-induced protein ARG13;	At1g50120	GO:0005634,nucleus; GO:0009734,auxin-activated signaling pathway; GO:0006355,regulation of transcription, DNA-templated; GO:0006351,transcription, DNA-templated; GO:0007165,signal transduction; GO:0007154,cell communication; GO:0008150,biological_process; GO:0009719,response to endogenous stimulus; GO:0009725,response to hormone; GO:0009733,response to auxin; GO:0009755,hormone-mediated signaling…	PF03732.17:Retrotransposon gag protein	AUX/IAA	TR	AUX/IAA
gene-LOC114299812	727	31.3333	-4.58525	1.23309e-24	5.31517e-22	down	NW_021029096.1	161577	162646	+	LOC114299812	--	K08912 light-harvesting complex II chlorophyll a/b binding protein 1 | (RefSeq) chlorophyll a-b binding protein of LHCII type 1-like (A)	ko00196: Photosynthesis - antenna proteins; ko01100: Metabolic pathways	AEQ67395.1	CB22_TOBAC RecName: Full=Chlorophyll a-b binding protein 21, chloroplastic; AltName: Full=LHCII type I CAB-21; Short=LHCP; Flags: Precursor;	At1g29930	GO:0009535,chloroplast thylakoid membrane; GO:0016021,integral component of membrane; GO:0009522,photosystem I; GO:0009523,photosystem II; GO:0016168,chlorophyll binding; GO:0046872,metal ion binding; GO:0009765,photosynthesis, light harvesting; GO:0018298,protein-chromophore linkage; GO:0003674,molecular_function; GO:0005488,binding; GO:0043167,ion binding; GO:0043168,anion binding; GO:0046906,t…	PF00504.21:Chlorophyll A-B binding protein	--	--	--
gene-LOC114322357	547.333	56.3333	-3.29019	2.02555e-24	8.59878e-22	down	NW_021025293.1	825636	836870	+	LOC114322357	--	--	--	PON57499.1	SPXM3_ARATH RecName: Full=SPX domain-containing membrane protein At4g22990;	At1g63010_2	GO:0016021,integral component of membrane; GO:0055085,transmembrane transport; GO:0006810,transport; GO:0008150,biological_process; GO:0051179,localization; GO:0051234,establishment of localization; GO:0005575,cellular_component; GO:0016020,membrane; GO:0031224,intrinsic component of membrane; GO:0044425,membrane part	PF07690.16:Major Facilitator Superfamily	--	--	--
gene-LOC114320691	225.667	15.3333	-3.91183	2.87161e-24	1.20085e-21	down	NW_021025233.1	1005235	1008759	-	LOC114320691	--	K01426 amidase [EC:3.5.1.4] | (RefSeq) putative amidase C869.01 (A)	ko00330: Arginine and proline metabolism; ko00360: Phenylalanine metabolism; ko00380: Tryptophan metabolism; ko01100: Metabolic pathways	XP_012837157.1	AMI4G_ARATH RecName: Full=Probable amidase At4g34880 {ECO:0000305}; EC=3.5.1.4 {ECO:0000250|UniProtKB:Q9FR37};	At4g34880	GO:0004040,amidase activity; GO:0003674,molecular_function; GO:0003824,catalytic activity; GO:0016787,hydrolase activity; GO:0016810,hydrolase activity, acting on carbon-nitrogen (but not peptide) bonds; GO:0016811,hydrolase activity, acting on carbon-nitrogen (but not peptide) bonds, in linear amides	PF01425.21:Amidase	--	--	--
gene-LOC114289151	304	22.6667	-3.78384	3.39248e-24	1.3978e-21	down	NW_021027307.1	39351	44815	-	LOC114289151	--	K08866 serine/threonine-protein kinase TTK/MPS1 [EC:2.7.12.1] | (RefSeq) serine/threonine-protein kinase mph1 isoform X1 (A)	--	XP_018851368.1	M2K5_ARATH RecName: Full=Mitogen-activated protein kinase kinase 5; Short=AtMAP2Kalpha; Short=AtMEK5; Short=AtMKK5; Short=MAP kinase kinase 5; EC=2.7.12.2;	At1g77720	GO:0005737,cytoplasm; GO:0005524,ATP binding; GO:0004674,protein serine/threonine kinase activity; GO:0032147,activation of protein kinase activity; GO:0009814,defense response, incompatible interaction; GO:0010227,floral organ abscission; GO:0010229,inflorescence development; GO:0009626,plant-type hypersensitive response; GO:0010365,positive regulation of ethylene biosynthetic process; GO:000734…	PF00069.25:Protein kinase domain	--	--	--
gene-LOC114317101	860.333	114	-2.94553	4.10119e-24	1.66532e-21	down	NW_021025112.1	56585	59289	-	LOC114317101	--	--	--	XP_022739875.1	SBT17_ARATH RecName: Full=Subtilisin-like protease SBT1.7 {ECO:0000303|PubMed:16193095}; EC=3.4.21.- {ECO:0000305}; AltName: Full=Cucumisin-like serine protease; AltName: Full=Subtilase subfamily 1 member 7 {ECO:0000303|PubMed:16193095}; Short=AtSBT1.7 {ECO:0000303|PubMed:16193095}; AltName: Full=Subtilisin-like serine protease 1 {ECO:0000303|PubMed:12702015}; Short=At-SLP1 {ECO:0000303|PubMed:12…	At5g67360	GO:0048046,apoplast; GO:0005618,cell wall; GO:0005576,extracellular region; GO:0009505,plant-type cell wall; GO:0004252,serine-type endopeptidase activity; GO:0080001,mucilage extrusion from seed coat; GO:0048359,mucilage metabolic process involved in seed coat development; GO:0010214,seed coat development; GO:0003674,molecular_function; GO:0003824,catalytic activity; GO:0004175,endopeptidase act…	PF00082.22:Subtilase family	--	--	--
gene-LOC114299811	1107	51	-4.4915	4.26536e-24	1.70724e-21	down	NW_021029096.1	158464	159967	-	LOC114299811	--	K08912 light-harvesting complex II chlorophyll a/b binding protein 1 | (RefSeq) chlorophyll a-b binding protein of LHCII type 1-like (A)	ko00196: Photosynthesis - antenna proteins; ko01100: Metabolic pathways	XP_010052093.1	CB22_TOBAC RecName: Full=Chlorophyll a-b binding protein 21, chloroplastic; AltName: Full=LHCII type I CAB-21; Short=LHCP; Flags: Precursor;	At1g29930	GO:0009535,chloroplast thylakoid membrane; GO:0016021,integral component of membrane; GO:0009522,photosystem I; GO:0009523,photosystem II; GO:0016168,chlorophyll binding; GO:0046872,metal ion binding; GO:0009765,photosynthesis, light harvesting; GO:0018298,protein-chromophore linkage; GO:0003674,molecular_function; GO:0005488,binding; GO:0043167,ion binding; GO:0043168,anion binding; GO:0046906,t…	PF00504.21:Chlorophyll A-B binding protein	--	--	--
gene-LOC114287764	2593.33	465.333	-2.50223	5.02558e-24	1.98319e-21	down	NW_021027179.1	344696	352300	-	LOC114287764	--	K19891 glucan endo-1,3-beta-glucosidase 1/2/3 [EC:3.2.1.39] | (RefSeq) glucan endo-1,3-beta-glucosidase 3 isoform X1 (A)	ko00500: Starch and sucrose metabolism; ko01100: Metabolic pathways	CDP07525.1	E137_ARATH RecName: Full=Glucan endo-1,3-beta-glucosidase 7; EC=3.2.1.39; AltName: Full=(1->3)-beta-glucan endohydrolase 7; Short=(1->3)-beta-glucanase 7; AltName: Full=Beta-1,3-endoglucanase 7; Short=Beta-1,3-glucanase 7; Flags: Precursor;	At2g16230	GO:0046658,anchored component of plasma membrane; GO:0005618,cell wall; GO:0005576,extracellular region; GO:0042973,glucan endo-1,3-beta-D-glucosidase activity; GO:0004553,hydrolase activity, hydrolyzing O-glycosyl compounds; GO:0030247,polysaccharide binding; GO:0005975,carbohydrate metabolic process; GO:0071555,cell wall organization; GO:0003674,molecular_function; GO:0003824,catalytic activity…	PF00332.18:Glycosyl hydrolases family 17	--	--	--
gene-LOC114285669	334	6.66667	-5.64559	7.50698e-24	2.92126e-21	down	NW_021027023.1	59646	62338	+	LOC114285669	--	--	--	XP_002284864.1	SBT19_ARATH RecName: Full=Subtilisin-like protease SBT1.9 {ECO:0000303|PubMed:16193095}; EC=3.4.21.- {ECO:0000255|PROSITE-ProRule:PRU10082}; AltName: Full=Subtilase subfamily 1 member 9 {ECO:0000303|PubMed:16193095}; Short=AtSBT1.9 {ECO:0000303|PubMed:16193095}; Flags: Precursor;	At5g67090	GO:0005576,extracellular region; GO:0004252,serine-type endopeptidase activity; GO:0006508,proteolysis; GO:0003674,molecular_function; GO:0003824,catalytic activity; GO:0004175,endopeptidase activity; GO:0008236,serine-type peptidase activity; GO:0008233,peptidase activity; GO:0070011,peptidase activity, acting on L-amino acid peptides; GO:0016787,hydrolase activity; GO:0017171,serine hydrolase a…	PF00082.22:Subtilase family	--	--	--
gene-LOC114269817	486	1	-8.9531	2.19302e-23	8.41697e-21	down	NW_021026031.1	560900	562790	+	LOC114269817	--	K14595 abscisate beta-glucosyltransferase [EC:2.4.1.263] | (RefSeq) abscisate beta-glucosyltransferase-like (A)	ko00906: Carotenoid biosynthesis; ko01100: Metabolic pathways; ko01110: Biosynthesis of secondary metabolites	GAV71861.1	ANGT_GENTR RecName: Full=Anthocyanin 3'-O-beta-glucosyltransferase; Short=3'GT; EC=2.4.1.238;	At4g34131	GO:0033837,anthocyanin 3'-O-beta-glucosyltransferase activity; GO:0008152,metabolic process; GO:0003674,molecular_function; GO:0003824,catalytic activity; GO:0016740,transferase activity; GO:0016757,transferase activity, transferring glycosyl groups; GO:0016758,transferase activity, transferring hexosyl groups; GO:0046527,glucosyltransferase activity; GO:0008150,biological_process	PF00201.18:UDP-glucoronosyl and UDP-glucosyl transferase	--	--	--
gene-LOC114267334	286.333	3.33333	-6.45764	2.28895e-23	8.66648e-21	down	NW_021025898.1	2466352	2477371	-	LOC114267334	--	K05681 ATP-binding cassette, subfamily G (WHITE), member 2 | (RefSeq) ABC transporter G family member 21 (A)	ko02010: ABC transporters	AUB45106.1	PDR1_TOBAC RecName: Full=Pleiotropic drug resistance protein 1; AltName: Full=NtPDR1;	At1g15520	GO:0016021,integral component of membrane; GO:0005524,ATP binding; GO:0016887,ATPase activity; GO:0000166,nucleotide binding; GO:0003674,molecular_function; GO:0005488,binding; GO:0008144,drug binding; GO:0017076,purine nucleotide binding; GO:0030554,adenyl nucleotide binding; GO:0032553,ribonucleotide binding; GO:0032555,purine ribonucleotide binding; GO:0032559,adenyl ribonucleotide binding; GO…	PF01061.24:ABC-2 type transporter	--	--	--
gene-LOC114311223	470	1.33333	-8.52108	2.32662e-23	8.69163e-21	down	NW_021024922.1	3095392	3096621	+	LOC114311223	--	--	--	OWM83688.1	FLA14_ARATH RecName: Full=Fasciclin-like arabinogalactan protein 14; Flags: Precursor;	At3g12660	GO:0031225,anchored component of membrane; GO:0005886,plasma membrane; GO:0005575,cellular_component; GO:0016020,membrane; GO:0031224,intrinsic component of membrane; GO:0044425,membrane part; GO:0005623,cell; GO:0044464,cell part; GO:0071944,cell periphery	PF02469.22:Fasciclin domain	--	--	--
gene-LOC114300086	325.667	16.3333	-4.34752	3.62432e-23	1.30188e-20	down	NW_021029191.1	130630	132637	-	LOC114300086	--	--	--	CAN68271.1	--	--	GO:0031011,Ino80 complex; GO:0000228,nuclear chromosome; GO:0005622,intracellular; GO:0005575,cellular_component; GO:0000785,chromatin; GO:0000790,nuclear chromatin; GO:0005623,cell; GO:0005634,nucleus; GO:0005694,chromosome; GO:0043231,intracellular membrane-bounded organelle; GO:0031974,membrane-enclosed lumen; GO:0031981,nuclear lumen; GO:0032991,protein-containing complex; GO:0033202,DNA heli…	--	--	--	--
gene-LOC114316510	1334	0	-12.8558	4.32401e-23	1.53355e-20	down	NW_021025085.1	1272698	1275472	-	LOC114316510	--	--	--	XP_019053672.1	--	At4g21700	GO:0016021,integral component of membrane; GO:0005575,cellular_component; GO:0016020,membrane; GO:0031224,intrinsic component of membrane; GO:0044425,membrane part	PF11145.8:Protein of unknown function (DUF2921)	--	--	--
gene-LOC114278871	875.667	74	-3.59036	9.79364e-23	3.42998e-20	down	NW_021026536.1	620852	623135	+	LOC114278871	--	--	--	XP_021673651.1	--	At5g13140	--	PF01190.17:Pollen proteins Ole e I like	--	--	--
gene-LOC114281751	207.667	8	-4.75	1.25139e-22	4.2758e-20	down	NW_021026740.1	638103	648856	+	LOC114281751	--	K13412 calcium-dependent protein kinase [EC:2.7.11.1] | (RefSeq) calcium-dependent protein kinase 20-like (A)	ko04626: Plant-pathogen interaction	ANO46335.1	CDPKK_ARATH RecName: Full=Calcium-dependent protein kinase 20; EC=2.7.11.1;	At2g38910	GO:0005737,cytoplasm; GO:0016020,membrane; GO:0005634,nucleus; GO:0005524,ATP binding; GO:0005509,calcium ion binding; GO:0009931,calcium-dependent protein serine/threonine kinase activity; GO:0005516,calmodulin binding; GO:0004683,calmodulin-dependent protein kinase activity; GO:0009738,abscisic acid-activated signaling pathway; GO:0035556,intracellular signal transduction; GO:0018105,peptidyl-s…	PF00069.25:Protein kinase domain	--	--	--
gene-LOC114299373	712.333	0	-11.9471	2.32201e-22	7.47795e-20	down	NW_021028942.1	84175	109616	-	LOC114299373	--	--	--	--	--	--	--	--	--	--	--
gene-LOC114272476	8796	887.333	-3.30497	2.77761e-22	8.74417e-20	down	NW_021026161.1	437148	443137	+	LOC114272476	--	K00695 sucrose synthase [EC:2.4.1.13] | (RefSeq) sucrose synthase (A)	ko00500: Starch and sucrose metabolism; ko01100: Metabolic pathways; ko01110: Biosynthesis of secondary metabolites	AHL29281.1	SUS1_SOLTU RecName: Full=Sucrose synthase; EC=2.4.1.13; AltName: Full=SS16; AltName: Full=Sucrose-UDP glucosyltransferase;	At3g43190	GO:0016157,sucrose synthase activity; GO:0005985,sucrose metabolic process; GO:0003674,molecular_function; GO:0003824,catalytic activity; GO:0008194,UDP-glycosyltransferase activity; GO:0016740,transferase activity; GO:0016757,transferase activity, transferring glycosyl groups; GO:0016758,transferase activity, transferring hexosyl groups; GO:0035251,UDP-glucosyltransferase activity; GO:0046527,gl…	PF00862.19:Sucrose synthase	--	--	--
gene-LOC114309172	156.333	5.66667	-4.82542	3.6525e-22	1.11235e-19	down	NW_021024516.1	476310	503282	-	LOC114309172	--	--	--	XP_002275533.1	TONS_ARATH RecName: Full=Protein TONSOKU; AltName: Full=Protein BRUSHY 1; AltName: Full=Protein MGOUN 3;	At3g18730_1	GO:0016020,membrane; GO:0005654,nucleoplasm; GO:0005634,nucleus; GO:0051301,cell division; GO:0016569,covalent chromatin modification; GO:0000086,G2/M transition of mitotic cell cycle; GO:0009933,meristem structural organization; GO:0009934,regulation of meristem structural organization; GO:0008150,biological_process; GO:0009987,cellular process; GO:0051276,chromosome organization; GO:0008152,met…	PF13424.6:Tetratricopeptide repeat	--	--	--
gene-LOC114316302	401.333	1.33333	-8.29619	5.36451e-22	1.61616e-19	down	NW_021025076.1	257012	257401	-	LOC114316302	--	--	--	--	--	--	--	--	--	--	--
gene-LOC114259306	272.667	7.66667	-5.1435	9.10336e-22	2.68482e-19	down	NW_021025530.1	562113	563986	+	LOC114259306	--	--	--	XP_006380511.1	Y5316_ARATH RecName: Full=Uncharacterized protein At5g23160;	At5g08240	GO:0016021,integral component of membrane; GO:0005575,cellular_component; GO:0016020,membrane; GO:0031224,intrinsic component of membrane; GO:0044425,membrane part	PF09726.9:Macoilin family	--	--	--
gene-LOC114306756	700	0	-11.8981	9.51061e-22	2.77571e-19	down	NW_021024783.1	448928	451687	-	LOC114306756	--	K21483 salicylate 1-O-methyltransferase [EC:2.1.1.274] | (RefSeq) salicylate carboxymethyltransferase-like (A)	--	AFQ98271.1	BAMT_ANTMA RecName: Full=Benzoate carboxyl methyltransferase; EC=2.1.1.-; AltName: Full=S-adenosyl-L-methionine:benzoic acid carboxyl methyltransferase;	At5g66430	GO:0008168,methyltransferase activity; GO:0003674,molecular_function; GO:0003824,catalytic activity; GO:0016740,transferase activity; GO:0016741,transferase activity, transferring one-carbon groups	PF03492.15:SAM dependent carboxyl methyltransferase	--	--	--
gene-LOC114303604	179	3	-5.92678	1.36983e-21	3.95669e-19	down	NW_021031984.1	170600	173941	+	LOC114303604	--	--	--	POO01158.1	--	At1g79740	--	PF04937.15:Protein of unknown function (DUF 659)	--	--	--
gene-LOC114309343	664.667	0	-11.8249	1.52257e-21	4.30903e-19	down	NW_021024866.1	430042	435164	+	LOC114309343	--	K05280 flavonoid 3'-monooxygenase [EC:1.14.14.82] | (RefSeq) flavonoid 3'-monooxygenase (A)	ko00941: Flavonoid biosynthesis; ko00944: Flavone and flavonol biosynthesis; ko01100: Metabolic pathways; ko01110: Biosynthesis of secondary metabolites	AAY23287.1	C75A1_PETHY RecName: Full=Flavonoid 3',5'-hydroxylase 1; Short=F3'5'H; EC=1.14.13.88; AltName: Full=CYPLXXVA1; AltName: Full=Cytochrome P450 75A1;	At5g07990	GO:0005783,endoplasmic reticulum; GO:0033772,flavonoid 3',5'-hydroxylase activity; GO:0020037,heme binding; GO:0005506,iron ion binding; GO:0009718,anthocyanin-containing compound biosynthetic process; GO:0003674,molecular_function; GO:0003824,catalytic activity; GO:0004497,monooxygenase activity; GO:0016491,oxidoreductase activity; GO:0016705,oxidoreductase activity, acting on paired donors, wit…	PF00067.22:Cytochrome P450	--	--	--
gene-LOC114290723	187.333	9.33333	-4.32972	1.54559e-21	4.33043e-19	down	NW_021027445.1	1237398	1239560	+	LOC114290723	--	--	--	XP_010663210.1	GASAB_ARATH RecName: Full=Gibberellin-regulated protein 11; AltName: Full=GAST1 protein homolog 11; Flags: Precursor;	At4g09610	GO:0005576,extracellular region; GO:0009740,gibberellic acid mediated signaling pathway; GO:0001101,response to acid chemical; GO:0007165,signal transduction; GO:0007154,cell communication; GO:0008150,biological_process; GO:0009719,response to endogenous stimulus; GO:0009725,response to hormone; GO:0009739,response to gibberellin; GO:0009755,hormone-mediated signaling pathway; GO:0009987,cellular…	PF02704.14:Gibberellin regulated protein	--	--	--
gene-LOC114302878	333	17.3333	-4.2683	1.62581e-21	4.51008e-19	down	NW_021031104.1	308593	329240	-	LOC114302878	--	K13457 disease resistance protein RPM1 | (RefSeq) disease resistance protein RPM1-like (A)	ko04626: Plant-pathogen interaction	XP_009337964.1	DRL4_ARATH RecName: Full=Putative disease resistance protein At1g50180;	At1g50180	GO:0005886,plasma membrane; GO:0009506,plasmodesma; GO:0043531,ADP binding; GO:0005524,ATP binding; GO:0006952,defense response; GO:0007165,signal transduction; GO:0000166,nucleotide binding; GO:0003674,molecular_function; GO:0005488,binding; GO:0017076,purine nucleotide binding; GO:0030554,adenyl nucleotide binding; GO:0032553,ribonucleotide binding; GO:0032555,purine ribonucleotide binding; GO:…	PF00931.22:NB-ARC domain	--	--	--
gene-LOC114304921	252.333	12.3333	-4.3938	2.12327e-21	5.83234e-19	down	NW_021036084.1	43786	51525	+	LOC114304921	--	--	--	XP_002283205.1	JASON_ARATH RecName: Full=Protein JASON {ECO:0000305};	At1g06660	GO:0007142,male meiosis II; GO:0009556,microsporogenesis; GO:0006355,regulation of transcription, DNA-templated; GO:0000003,reproduction; GO:0000280,nuclear division; GO:0006996,organelle organization; GO:0007049,cell cycle; GO:0007135,meiosis II; GO:0007140,male meiotic nuclear division; GO:0007276,gamete generation; GO:0008150,biological_process; GO:0009987,cellular process; GO:0016043,cellular…	--	--	--	--
gene-LOC114278859	1146.67	182.667	-2.6607	3.59064e-21	9.76724e-19	down	NW_021024654.1	1093937	1098679	-	LOC114278859	--	K24139 auxin efflux carrier family protein | (RefSeq) protein PIN-LIKES 3-like (A)	--	CDP01746.1	PILS1_ARATH RecName: Full=Protein PIN-LIKES 1 {ECO:0000303|PubMed:22504182}; AltName: Full=Auxin efflux carrier-like protein 1 {ECO:0000303|PubMed:22504182};	At1g76520	GO:0005789,endoplasmic reticulum membrane; GO:0016021,integral component of membrane; GO:0009734,auxin-activated signaling pathway; GO:0055085,transmembrane transport; GO:0007165,signal transduction; GO:0007154,cell communication; GO:0008150,biological_process; GO:0009719,response to endogenous stimulus; GO:0009725,response to hormone; GO:0009733,response to auxin; GO:0009755,hormone-mediated sig…	PF03547.18:Membrane transport protein	--	--	--
gene-LOC114278736	779	68.6667	-3.57831	3.80668e-21	1.02553e-18	down	NW_021026525.1	881631	899800	-	LOC114278736	--	K13457 disease resistance protein RPM1 | (RefSeq) disease resistance protein RPM1-like (A)	ko04626: Plant-pathogen interaction	XP_017181780.1	TMVRN_NICGU RecName: Full=TMV resistance protein N;	At5g36930	GO:0005737,cytoplasm; GO:0043531,ADP binding; GO:0005524,ATP binding; GO:0009626,plant-type hypersensitive response; GO:0007165,signal transduction; GO:0000166,nucleotide binding; GO:0003674,molecular_function; GO:0005488,binding; GO:0017076,purine nucleotide binding; GO:0030554,adenyl nucleotide binding; GO:0032553,ribonucleotide binding; GO:0032555,purine ribonucleotide binding; GO:0032559,aden…	PF01582.20:TIR domain	--	--	--
gene-LOC114280746	258.333	1.33333	-7.63191	3.91462e-21	1.04457e-18	down	NW_021026666.1	11665	12296	+	LOC114280746	--	K01373 cathepsin F [EC:3.4.22.41] | (RefSeq) cysteine proteinase 15A (A)	ko04626: Plant-pathogen interaction	XP_022769095.1	RD19C_ARATH RecName: Full=Probable cysteine protease RD19C {ECO:0000305}; EC=3.4.22.- {ECO:0000305}; AltName: Full=RD19-like protein 2 {ECO:0000303|PubMed:18708476}; Flags: Precursor;	At4g16190	GO:0005615,extracellular space; GO:0005764,lysosome; GO:0000323,lytic vacuole; GO:0005773,vacuole; GO:0004197,cysteine-type endopeptidase activity; GO:0051603,proteolysis involved in cellular protein catabolic process; GO:0003674,molecular_function; GO:0003824,catalytic activity; GO:0004175,endopeptidase activity; GO:0008234,cysteine-type peptidase activity; GO:0008233,peptidase activity; GO:0070…	PF08246.12:Cathepsin propeptide inhibitor domain (I29)	--	--	--
gene-LOC114323463	227.333	2.66667	-6.43757	4.85189e-21	1.28246e-18	down	NW_021025341.1	3001910	3010770	+	LOC114323463	--	K13459 disease resistance protein RPS2 | (RefSeq) disease resistance protein At4g27190-like (A)	ko04626: Plant-pathogen interaction	XP_017974040.1	RPS2_ARATH RecName: Full=Disease resistance protein RPS2; AltName: Full=Resistance to Pseudomonas syringae protein 2;	At4g26090	GO:0005737,cytoplasm; GO:0005886,plasma membrane; GO:0043531,ADP binding; GO:0005524,ATP binding; GO:0006952,defense response; GO:0042742,defense response to bacterium; GO:0016045,detection of bacterium; GO:0009626,plant-type hypersensitive response; GO:0007165,signal transduction; GO:0000166,nucleotide binding; GO:0003674,molecular_function; GO:0005488,binding; GO:0017076,purine nucleotide bindi…	PF00931.22:NB-ARC domain	--	--	--
gene-LOC114296678	546.333	88	-2.66673	5.28651e-21	1.38428e-18	down	NW_021028259.1	316770	327623	+	LOC114296678	--	--	--	XP_011089698.1	MTP4_ORYSJ RecName: Full=Metal tolerance protein 4; Short=OsMTP4;	At3g58060	GO:0016021,integral component of membrane; GO:0005774,vacuolar membrane; GO:0008324,cation transmembrane transporter activity; GO:0003674,molecular_function; GO:0005215,transporter activity; GO:0022857,transmembrane transporter activity; GO:0015075,ion transmembrane transporter activity; GO:0005575,cellular_component; GO:0016020,membrane; GO:0031224,intrinsic component of membrane; GO:0044425,mem…	PF01545.21:Cation efflux family	--	--	--
gene-LOC114282573	295.333	3	-6.70957	6.00147e-21	1.55694e-18	down	NW_021026798.1	507535	508511	+	LOC114282573	--	--	--	XP_019246995.1	--	--	--	--	--	--	--
novel.8834	694.667	0	-11.9283	7.20369e-21	1.83485e-18	down	NW_021026072.1	893032	893657	.	--	--	--	--	XP_019079184.1	ACD6_ARATH RecName: Full=Protein ACCELERATED CELL DEATH 6 {ECO:0000303|PubMed:10488236};	At4g03500	GO:0030176,integral component of endoplasmic reticulum membrane; GO:0005887,integral component of plasma membrane; GO:0016020,membrane; GO:0008219,cell death; GO:0071446,cellular response to salicylic acid stimulus; GO:0009816,defense response to bacterium, incompatible interaction; GO:1900426,positive regulation of defense response to bacterium; GO:1902290,positive regulation of defense response…	PF13962.6:Domain of unknown function	--	--	--
gene-LOC114278570	471	0	-11.3374	2.48724e-20	6.11293e-18	down	NW_021026519.1	1257393	1258735	+	LOC114278570	--	K20547 basic endochitinase B [EC:3.2.1.14] | (RefSeq) endochitinase 2-like (A)	ko00520: Amino sugar and nucleotide sugar metabolism; ko01100: Metabolic pathways; ko04016: MAPK signaling pathway - plant	AUN87486.1	CHIB_VITVI RecName: Full=Basic endochitinase; EC=3.2.1.14; Flags: Precursor;	At3g12500	GO:0008061,chitin binding; GO:0004568,chitinase activity; GO:0016998,cell wall macromolecule catabolic process; GO:0006032,chitin catabolic process; GO:0006952,defense response; GO:0000272,polysaccharide catabolic process; GO:0003674,molecular_function; GO:0005488,binding; GO:0008144,drug binding; GO:0097367,carbohydrate derivative binding; GO:0003824,catalytic activity; GO:0004553,hydrolase acti…	PF00182.19:Chitinase class I	--	--	--
gene-LOC114280455	237.667	8.33333	-4.8852	3.70077e-20	8.93864e-18	down	NW_021026640.1	219275	227989	-	LOC114280455	--	K13459 disease resistance protein RPS2 | (RefSeq) disease resistance protein At4g27190-like (A)	ko04626: Plant-pathogen interaction	XP_021663563.1	DRL27_ARATH RecName: Full=Disease resistance protein At4g27190;	At4g27190	GO:0005886,plasma membrane; GO:0043531,ADP binding; GO:0005524,ATP binding; GO:0006952,defense response; GO:0007165,signal transduction; GO:0000166,nucleotide binding; GO:0003674,molecular_function; GO:0005488,binding; GO:0017076,purine nucleotide binding; GO:0030554,adenyl nucleotide binding; GO:0032553,ribonucleotide binding; GO:0032555,purine ribonucleotide binding; GO:0032559,adenyl ribonucle…	PF00931.22:NB-ARC domain	--	--	--
gene-LOC114267837	595.667	34.6667	-4.19005	6.02587e-20	1.40694e-17	down	NW_021025916.1	218792	220318	-	LOC114267837	--	K01126 glycerophosphoryl diester phosphodiesterase [EC:3.1.4.46] | (RefSeq) glycerophosphodiester phosphodiesterase GDPD6 (A)	ko00564: Glycerophospholipid metabolism	XP_019183266.1	LRL26_ARATH RecName: Full=Protein SUPPRESSOR OF NPR1-1 CONSTITUTIVE 4 {ECO:0000303|PubMed:20508139}; Includes: RecName: Full=Glycerophosphodiester phosphodiesterase protein kinase domain-containing GDPDL2 {ECO:0000305}; EC=3.1.4.46 {ECO:0000250|UniProtKB:Q7Y208}; AltName: Full=Glycerophosphodiester phosphodiesterase-like 2 {ECO:0000303|PubMed:21323773}; Short=ATGDPDL2 {ECO:0000303|PubMed:21323773…	At1g66980_1	GO:0016021,integral component of membrane; GO:0005886,plasma membrane; GO:0005524,ATP binding; GO:0008889,glycerophosphodiester phosphodiesterase activity; GO:0004674,protein serine/threonine kinase activity; GO:0006968,cellular defense response; GO:0006952,defense response; GO:0006071,glycerol metabolic process; GO:0045087,innate immune response; GO:0006629,lipid metabolic process; GO:0000166,nu…	--	--	--	--
gene-LOC114301056	553	48	-3.56792	6.60178e-20	1.50381e-17	down	NW_021029640.1	1159903	1161872	+	LOC114301056	--	K09873 aquaporin TIP | (RefSeq) aquaporin TIP1-3 (A)	--	AGD98716.1	TIP11_ARATH RecName: Full=Aquaporin TIP1-1; AltName: Full=Aquaporin TIP; AltName: Full=Gamma-tonoplast intrinsic protein; Short=Gamma-TIP; AltName: Full=Tonoplast intrinsic protein 1-1; Short=AtTIP1;1; AltName: Full=Tonoplast intrinsic protein, root-specific RB7;	At2g36830	GO:0042807,central vacuole; GO:0009941,chloroplast envelope; GO:0005887,integral component of plasma membrane; GO:0009705,plant-type vacuole membrane; GO:0000326,protein storage vacuole; GO:0005774,vacuolar membrane; GO:0005773,vacuole; GO:0015204,urea transmembrane transporter activity; GO:0015250,water channel activity; GO:0080170,hydrogen peroxide transmembrane transport; GO:0034220,ion transm…	PF00230.20:Major intrinsic protein	--	--	--
gene-LOC114285570	1134	122.667	-3.21035	6.95223e-20	1.5583e-17	down	NW_021027019.1	1092803	1104951	+	LOC114285570	--	K22390 acid phosphatase type 7 | (RefSeq) probable inactive purple acid phosphatase 1 (A)	--	ANN22406.1	PPA1_ARATH RecName: Full=Probable inactive purple acid phosphatase 1; Flags: Precursor;	At1g13750	GO:0005576,extracellular region; GO:0003993,acid phosphatase activity; GO:0046872,metal ion binding; GO:0003674,molecular_function; GO:0003824,catalytic activity; GO:0016787,hydrolase activity; GO:0016788,hydrolase activity, acting on ester bonds; GO:0016791,phosphatase activity; GO:0042578,phosphoric ester hydrolase activity; GO:0005488,binding; GO:0043167,ion binding; GO:0043169,cation binding;…	PF17808.1:Fn3-like domain from Purple Acid Phosphatase	--	--	--
gene-LOC114310322	804.333	105	-2.98255	2.44593e-19	5.11418e-17	down	NW_021024888.1	707397	712971	-	LOC114310322	--	K13418 somatic embryogenesis receptor kinase 1 [EC:2.7.10.1 2.7.11.1] | (RefSeq) somatic embryogenesis receptor kinase 2 (A)	--	CDP13327.1	ZAR1_ARATH RecName: Full=Receptor protein kinase-like protein ZAR1 {ECO:0000303|PubMed:27014878}; EC=2.7.11.1 {ECO:0000305}; AltName: Full=Protein ZYGOTIC ARREST 1 {ECO:0000303|PubMed:27014878}; Flags: Precursor;	At1g67510	GO:0009507,chloroplast; GO:0009570,chloroplast stroma; GO:0016021,integral component of membrane; GO:0009505,plant-type cell wall; GO:0005886,plasma membrane; GO:0090406,pollen tube; GO:0005524,ATP binding; GO:0016301,kinase activity; GO:0004674,protein serine/threonine kinase activity; GO:0046777,protein autophosphorylation; GO:0010070,zygote asymmetric cell division; GO:0010069,zygote asymmetri…	PF00069.25:Protein kinase domain	--	--	--
gene-LOC114302171	4187.67	565	-2.89148	2.79721e-19	5.76266e-17	down	NW_021030462.1	378398	383457	+	LOC114302171	--	K23877 xyloglucan O-acetyltransferase | (RefSeq) protein ALTERED XYLOGLUCAN 4 (A)	--	XP_019226590.1	TBL41_ARATH RecName: Full=Protein trichome birefringence-like 41;	At3g14850	GO:0005794,Golgi apparatus; GO:0016021,integral component of membrane; GO:0016413,O-acetyltransferase activity; GO:0071554,cell wall organization or biogenesis; GO:0003674,molecular_function; GO:0003824,catalytic activity; GO:0008374,O-acyltransferase activity; GO:0016407,acetyltransferase activity; GO:0016740,transferase activity; GO:0016746,transferase activity, transferring acyl groups; GO:001…	PF13839.6:GDSL/SGNH-like Acyl-Esterase family found in Pmr5 and Cas1p	--	--	--
gene-LOC114260848	519.667	0.666667	-9.62626	3.20949e-19	6.5162e-17	down	NW_021025608.1	1499425	1512318	+	LOC114260848	--	--	--	XP_022719765.1	--	--	--	PF02861.20:Clp amino terminal domain, pathogenicity island component	--	--	--
gene-LOC114257490	434.667	0	-11.2363	3.43628e-19	6.92646e-17	down	NW_021025439.1	542197	547362	+	LOC114257490	--	--	--	XP_008461864.1	YSL7_ARATH RecName: Full=Probable metal-nicotianamine transporter YSL7; AltName: Full=Protein YELLOW STRIPE LIKE 7; Short=AtYSL7;	At1g65730	GO:0016021,integral component of membrane; GO:0005886,plasma membrane; GO:0022857,transmembrane transporter activity; GO:0003674,molecular_function; GO:0005215,transporter activity; GO:0005575,cellular_component; GO:0016020,membrane; GO:0031224,intrinsic component of membrane; GO:0044425,membrane part; GO:0005623,cell; GO:0044464,cell part; GO:0071944,cell periphery	PF03169.15:OPT oligopeptide transporter protein	--	--	--
novel.10942	377.667	0	-11.0148	3.80127e-19	7.60743e-17	down	NW_021026636.1	866904	870921	+	--	--	K20547 basic endochitinase B [EC:3.2.1.14] | (RefSeq) endochitinase 2-like (A)	ko00520: Amino sugar and nucleotide sugar metabolism; ko01100: Metabolic pathways; ko04016: MAPK signaling pathway - plant	AUN87478.1	CHI2_BRANA RecName: Full=Endochitinase CH25; EC=3.2.1.14; Flags: Precursor;	At3g12500	GO:0008061,chitin binding; GO:0004568,chitinase activity; GO:0016998,cell wall macromolecule catabolic process; GO:0006032,chitin catabolic process; GO:0000272,polysaccharide catabolic process; GO:0003674,molecular_function; GO:0005488,binding; GO:0008144,drug binding; GO:0097367,carbohydrate derivative binding; GO:0003824,catalytic activity; GO:0004553,hydrolase activity, hydrolyzing O-glycosyl …	PF00182.19:Chitinase class I	--	--	--
gene-LOC114259783	356.667	20.3333	-4.18563	7.19467e-19	1.39986e-16	down	NW_021025547.1	756131	757222	-	LOC114259783	--	K01183 chitinase [EC:3.2.1.14] | (RefSeq) hevamine-A-like (A)	ko00520: Amino sugar and nucleotide sugar metabolism; ko01100: Metabolic pathways	ACH54087.1	CHLY_HEVBR RecName: Full=Hevamine-A; Includes: RecName: Full=Chitinase; EC=3.2.1.14; Includes: RecName: Full=Lysozyme; EC=3.2.1.17; Flags: Precursor;	At5g24090	GO:0005773,vacuole; GO:0004568,chitinase activity; GO:0003796,lysozyme activity; GO:0006032,chitin catabolic process; GO:0000272,polysaccharide catabolic process; GO:0003674,molecular_function; GO:0003824,catalytic activity; GO:0004553,hydrolase activity, hydrolyzing O-glycosyl compounds; GO:0016787,hydrolase activity; GO:0016798,hydrolase activity, acting on glycosyl bonds; GO:0061783,peptidogly…	PF00704.28:Glycosyl hydrolases family 18	--	--	--
gene-LOC114299375	346.667	0	-10.9022	7.86529e-19	1.51979e-16	down	NW_021028942.1	81974	84029	-	LOC114299375	--	--	--	--	--	--	--	--	--	--	--
gene-LOC114297305	205.667	5.66667	-5.25001	8.40054e-19	1.60113e-16	down	NW_021028394.1	105865	110242	+	LOC114297305	--	--	--	POE80479.1	CBL10_ARATH RecName: Full=COBRA-like protein 10; Flags: Precursor;	At3g20580	GO:0031225,anchored component of membrane; GO:0005886,plasma membrane; GO:0016049,cell growth; GO:0010215,cellulose microfibril organization; GO:0040007,growth; GO:0008150,biological_process; GO:0009987,cellular process; GO:0009664,plant-type cell wall organization; GO:0009832,plant-type cell wall biogenesis; GO:0022607,cellular component assembly; GO:0016043,cellular component organization; GO:0…	PF04833.15:COBRA-like protein	--	--	--
gene-LOC114286508	241	8.66667	-4.84768	8.70081e-19	1.64716e-16	down	NW_021027084.1	679787	681936	-	LOC114286508	--	--	--	POF21417.1	--	At1g58120	--	--	--	--	--
gene-LOC114274163	181.667	1.66667	-6.80485	9.81715e-19	1.84602e-16	down	NW_021026243.1	214017	214943	+	LOC114274163	--	--	--	--	--	--	--	--	--	--	--
gene-LOC114318073	460.333	0	-11.2818	1.0183e-18	1.90205e-16	down	NW_021025147.1	4410723	4412669	-	LOC114318073	--	K01426 amidase [EC:3.5.1.4] | (RefSeq) putative amidase C869.01 (A)	ko00330: Arginine and proline metabolism; ko00360: Phenylalanine metabolism; ko00380: Tryptophan metabolism; ko01100: Metabolic pathways	PLY71846.1	AMI4G_ARATH RecName: Full=Probable amidase At4g34880 {ECO:0000305}; EC=3.5.1.4 {ECO:0000250|UniProtKB:Q9FR37};	At4g34880	GO:0004040,amidase activity; GO:0003674,molecular_function; GO:0003824,catalytic activity; GO:0016787,hydrolase activity; GO:0016810,hydrolase activity, acting on carbon-nitrogen (but not peptide) bonds; GO:0016811,hydrolase activity, acting on carbon-nitrogen (but not peptide) bonds, in linear amides	PF01425.21:Amidase	--	--	--
gene-LOC114261768	451.667	1	-8.89468	1.11112e-18	2.06168e-16	down	NW_021025644.1	398561	412016	-	LOC114261768	--	K15404 aldehyde decarbonylase [EC:4.1.99.5] | (RefSeq) protein ECERIFERUM 1-like (A)	ko00073: Cutin, suberine and wax biosynthesis; ko01110: Biosynthesis of secondary metabolites	XP_022855183.1	CER1_ARATH RecName: Full=Protein ECERIFERUM 1;	At2g37700	GO:0005789,endoplasmic reticulum membrane; GO:0016021,integral component of membrane; GO:0005506,iron ion binding; GO:0016491,oxidoreductase activity; GO:0043447,alkane biosynthetic process; GO:0042742,defense response to bacterium; GO:0050832,defense response to fungus; GO:0008610,lipid biosynthetic process; GO:0006629,lipid metabolic process; GO:0009414,response to water deprivation; GO:0010025…	PF12076.8:WAX2 C-terminal domain	--	--	--
gene-LOC114321231	337.333	0	-10.8714	1.58324e-18	2.89929e-16	down	NW_021025255.1	239371	242361	-	LOC114321231	--	--	--	XP_018632439.1	HIP8_ARATH RecName: Full=Heavy metal-associated isoprenylated plant protein 8 {ECO:0000303|PubMed:21072340, ECO:0000303|PubMed:23368984}; Short=AtHIP08 {ECO:0000303|PubMed:21072340, ECO:0000303|PubMed:23368984}; Flags: Precursor;	At3g02960	GO:0005737,cytoplasm; GO:0046914,transition metal ion binding; GO:0046916,cellular transition metal ion homeostasis; GO:0030001,metal ion transport; GO:0003674,molecular_function; GO:0005488,binding; GO:0046872,metal ion binding; GO:0043167,ion binding; GO:0043169,cation binding; GO:0006873,cellular ion homeostasis; GO:0006875,cellular metal ion homeostasis; GO:0008150,biological_process; GO:0009…	PF00403.26:Heavy-metal-associated domain	--	--	--
gene-LOC114302933	555.333	40.6667	-3.82206	1.8969e-18	3.45113e-16	down	NW_021031129.1	2771	4828	-	LOC114302933	--	K00419 ubiquinol-cytochrome c reductase subunit 9 | (RefSeq) cytochrome b-c1 complex subunit 9-like (A)	ko00190: Oxidative phosphorylation; ko01100: Metabolic pathways	XP_006379323.1	QCR9_SOLTU RecName: Full=Cytochrome b-c1 complex subunit 9; AltName: Full=Complex III subunit 9; AltName: Full=Complex III subunit X; AltName: Full=Ubiquinol-cytochrome c reductase complex 8.0 kDa protein;	At3g52730	GO:0005750,mitochondrial respiratory chain complex III; GO:0006122,mitochondrial electron transport, ubiquinol to cytochrome c; GO:0008152,metabolic process; GO:0006091,generation of precursor metabolites and energy; GO:0055114,oxidation-reduction process; GO:0022904,respiratory electron transport chain; GO:0006119,oxidative phosphorylation; GO:0022900,electron transport chain; GO:0006139,nucleob…	PF05365.12:Ubiquinol-cytochrome C reductase, UQCRX/QCR9 like	--	--	--
gene-LOC114286336	1119.33	64	-4.09261	2.62622e-18	4.71677e-16	down	NW_021027074.1	1414544	1416575	+	LOC114286336	--	K13754 solute carrier family 24 (sodium/potassium/calcium exchanger), member 6 | (RefSeq) cation/calcium exchanger 1 (A)	--	XP_002272233.2	CCX1_ARATH RecName: Full=Cation/calcium exchanger 1; Short=AtCCX1; AltName: Full=Protein CATION EXCHANGER 7;	At5g17860	GO:0016021,integral component of membrane; GO:0005774,vacuolar membrane; GO:0015297,antiporter activity; GO:0006813,potassium ion transport; GO:0006814,sodium ion transport; GO:0003674,molecular_function; GO:0005215,transporter activity; GO:0022857,transmembrane transporter activity; GO:0015291,secondary active transmembrane transporter activity; GO:0022804,active transmembrane transporter activi…	PF01699.24:Sodium/calcium exchanger protein	--	--	--
gene-LOC114312761	174.333	2.66667	-6.06677	3.41385e-18	6.01567e-16	down	NW_021024972.1	1685904	1686472	+	LOC114312761	--	--	--	XP_003633558.1	AGP23_ARATH RecName: Full=Arabinogalactan peptide 23; Short=AG-peptide 23; Flags: Precursor;	At3g57690	GO:0031225,anchored component of membrane; GO:0005886,plasma membrane; GO:0005575,cellular_component; GO:0016020,membrane; GO:0031224,intrinsic component of membrane; GO:0044425,membrane part; GO:0005623,cell; GO:0044464,cell part; GO:0071944,cell periphery	--	--	--	--
gene-LOC114319491	504	16.6667	-4.94272	3.64001e-18	6.37411e-16	down	NW_021025189.1	1127760	1134301	-	LOC114319491	--	--	--	ACV60360.1	BURP3_ORYSJ RecName: Full=BURP domain-containing protein 3; Short=OsBURP03; Flags: Precursor;	At5g25610	--	PF03181.15:BURP domain	--	--	--
gene-LOC114294962	141	3	-5.59412	3.92393e-18	6.82861e-16	down	NW_021027976.1	126002	127927	+	LOC114294962	--	K13415 protein brassinosteroid insensitive 1 [EC:2.7.10.1 2.7.11.1] | (RefSeq) systemin receptor SR160 (A)	ko04075: Plant hormone signal transduction	PIN02050.1	IKU2_ARATH RecName: Full=Receptor-like protein kinase HAIKU2; EC=2.7.11.1; Flags: Precursor;	At3g19700	GO:0016021,integral component of membrane; GO:0005524,ATP binding; GO:0004674,protein serine/threonine kinase activity; GO:0009960,endosperm development; GO:0000166,nucleotide binding; GO:0003674,molecular_function; GO:0005488,binding; GO:0008144,drug binding; GO:0017076,purine nucleotide binding; GO:0030554,adenyl nucleotide binding; GO:0032553,ribonucleotide binding; GO:0032555,purine ribonucle…	PF13855.6:Leucine rich repeat	--	--	--
gene-LOC114310859	720	0.333333	-11.0205	5.05316e-18	8.58057e-16	down	NW_021024905.1	2291628	2296216	+	LOC114310859	--	--	--	XP_010656292.1	GLOX1_ARATH RecName: Full=Aldehyde oxidase GLOX1 {ECO:0000305}; EC=1.2.3.1 {ECO:0000305}; AltName: Full=Glyoxal oxidase 1 {ECO:0000305|PubMed:21673079}; Flags: Precursor;	At1g67290	GO:0005576,extracellular region; GO:0004031,aldehyde oxidase activity; GO:0102797,geranial:oxygen oxidoreductase activity; GO:0102798,heptaldehyde:oxygen oxidoreductase activity; GO:0007275,multicellular organism development; GO:0003674,molecular_function; GO:0003824,catalytic activity; GO:0016491,oxidoreductase activity; GO:0016623,oxidoreductase activity, acting on the aldehyde or oxo group of …	PF07250.11:Glyoxal oxidase N-terminus	--	--	--
novel.9724	140	5.33333	-4.75581	5.30301e-18	8.95058e-16	down	NW_021026252.1	2262066	2268266	-	--	--	K22128 piezo-type mechanosensitive ion channel component 1/2 | (RefSeq) piezo-type mechanosensitive ion channel homolog isoform X1 (A)	--	PON65738.1	PIEZO_ARATH RecName: Full=Piezo-type mechanosensitive ion channel homolog;	At2g48050	GO:0016021,integral component of membrane; GO:0016020,membrane; GO:0005261,cation channel activity; GO:0008381,mechanosensitive ion channel activity; GO:0071260,cellular response to mechanical stimulus; GO:0050982,detection of mechanical stimulus; GO:0042391,regulation of membrane potential; GO:0003674,molecular_function; GO:0005215,transporter activity; GO:0005216,ion channel activity; GO:002285…	--	--	--	--
gene-LOC114263702	294.667	0	-10.6744	5.70162e-18	9.56574e-16	down	NW_021025739.1	675202	678982	-	LOC114263702	--	K13420 LRR receptor-like serine/threonine-protein kinase FLS2 [EC:2.7.11.1] | (RefSeq) receptor kinase-like protein Xa21 (A)	ko04016: MAPK signaling pathway - plant; ko04626: Plant-pathogen interaction	CDP11694.1	Y3475_ARATH RecName: Full=Probable LRR receptor-like serine/threonine-protein kinase At3g47570; EC=2.7.11.1; Flags: Precursor;	At3g47090	GO:0016021,integral component of membrane; GO:0005886,plasma membrane; GO:0005524,ATP binding; GO:0004674,protein serine/threonine kinase activity; GO:0000166,nucleotide binding; GO:0003674,molecular_function; GO:0005488,binding; GO:0008144,drug binding; GO:0017076,purine nucleotide binding; GO:0030554,adenyl nucleotide binding; GO:0032553,ribonucleotide binding; GO:0032555,purine ribonucleotide …	PF00069.25:Protein kinase domain	--	--	--
gene-LOC114321176	337	0	-10.842	5.78382e-18	9.6459e-16	down	NW_021025254.1	93543	110705	-	LOC114321176	--	K21483 salicylate 1-O-methyltransferase [EC:2.1.1.274] | (RefSeq) salicylate carboxymethyltransferase-like (A)	--	AFQ98271.1	BSMT1_ARATH RecName: Full=Salicylate/benzoate carboxyl methyltransferase; AltName: Full=Benzoate O-methyltransferase; EC=2.1.1.273; AltName: Full=S-adenosyl-L-methionine:benzoic acid carboxyl methyltransferase; AltName: Full=S-adenosyl-L-methionine:salicylate acid carboxyl methyltransferase; AltName: Full=SABATH methyltransferase; AltName: Full=Salicylate carboxymethyltransferase; EC=2.1.1.274;	At5g66430	GO:0052624,2-phytyl-1,4-naphthoquinone methyltransferase activity; GO:0046872,metal ion binding; GO:0080150,S-adenosyl-L-methionine:benzoic acid carboxyl methyl transferase activity; GO:0008757,S-adenosylmethionine-dependent methyltransferase activity; GO:0006952,defense response; GO:0051707,response to other organism; GO:0009611,response to wounding; GO:0003674,molecular_function; GO:0003824,cat…	PF03492.15:SAM dependent carboxyl methyltransferase	--	--	--
gene-LOC114308726	518.667	25.3333	-4.36179	6.08711e-18	1.00916e-15	down	NW_021024842.1	254565	256804	-	LOC114308726	--	--	--	--	--	--	--	--	--	--	--
gene-LOC114287209	697.667	103	-2.79192	6.33416e-18	1.03784e-15	down	NW_021027131.1	1290355	1292797	-	LOC114287209	--	K01431 beta-ureidopropionase [EC:3.5.1.6] | (RefSeq) beta-ureidopropionase (A)	ko00240: Pyrimidine metabolism; ko00410: beta-Alanine metabolism; ko00770: Pantothenate and CoA biosynthesis; ko01100: Metabolic pathways	XP_019169206.1	BUP1_ARATH RecName: Full=Beta-ureidopropionase {ECO:0000303|PubMed:11161056}; EC=3.5.1.6 {ECO:0000269|PubMed:19413687}; AltName: Full=N-carbamoyl-beta-alanine amidohydrolase {ECO:0000303|Ref.1}; AltName: Full=Protein PYRIMIDINE 3 {ECO:0000303|Ref.1};	At5g64370	GO:0005829,cytosol; GO:0003837,beta-ureidopropionase activity; GO:0019483,beta-alanine biosynthetic process; GO:0043562,cellular response to nitrogen levels; GO:0006212,uracil catabolic process; GO:0003674,molecular_function; GO:0003824,catalytic activity; GO:0016787,hydrolase activity; GO:0016810,hydrolase activity, acting on carbon-nitrogen (but not peptide) bonds; GO:0016811,hydrolase activity…	PF00795.22:Carbon-nitrogen hydrolase	--	--	--
gene-LOC114301058	378.333	0	-11.054	7.11178e-18	1.15178e-15	down	NW_021029640.1	449246	451296	-	LOC114301058	--	K00430 peroxidase [EC:1.11.1.7] | (RefSeq) peroxidase 5-like (A)	ko00940: Phenylpropanoid biosynthesis; ko01100: Metabolic pathways; ko01110: Biosynthesis of secondary metabolites	XP_018805205.1	PER5_VITVI RecName: Full=Peroxidase 5 {ECO:0000250|UniProtKB:P22195}; EC=1.11.1.7; Flags: Precursor;	At3g03670	GO:0005576,extracellular region; GO:0020037,heme binding; GO:0046872,metal ion binding; GO:0004601,peroxidase activity; GO:0042744,hydrogen peroxide catabolic process; GO:0006979,response to oxidative stress; GO:0003674,molecular_function; GO:0005488,binding; GO:0046906,tetrapyrrole binding; GO:0048037,cofactor binding; GO:0097159,organic cyclic compound binding; GO:1901363,heterocyclic compound …	PF00141.23:Peroxidase	--	--	--
gene-LOC114301275	793	0.666667	-10.2802	7.25823e-18	1.16874e-15	down	NW_021029743.1	506103	508702	+	LOC114301275	--	--	--	XP_019254908.1	PLRX1_ARATH RecName: Full=Pollen-specific leucine-rich repeat extensin-like protein 1; Short=AtPEX1; Short=Pollen-specific LRR/EXTENSIN1; AltName: Full=Cell wall hydroxyproline-rich glycoprotein; Flags: Precursor;	At3g19020	GO:0005618,cell wall; GO:0005576,extracellular region; GO:0005199,structural constituent of cell wall; GO:0071555,cell wall organization; GO:0009860,pollen tube growth; GO:0003674,molecular_function; GO:0005198,structural molecule activity; GO:0008150,biological_process; GO:0009987,cellular process; GO:0016043,cellular component organization; GO:0045229,external encapsulating structure organizati…	PF08263.12:Leucine rich repeat N-terminal domain	--	--	--
gene-LOC114287093	992.333	175.667	-2.52713	8.33909e-18	1.32003e-15	down	NW_021027120.1	1635590	1648115	-	LOC114287093	--	K02144 V-type H+-transporting ATPase subunit H | (RefSeq) V-type proton ATPase subunit H (A)	ko00190: Oxidative phosphorylation; ko01100: Metabolic pathways; ko04145: Phagosome	XP_017977631.1	VATH_ARATH RecName: Full=V-type proton ATPase subunit H; Short=V-ATPase subunit H; AltName: Full=Vacuolar H(+)-ATPase subunit H; AltName: Full=Vacuolar proton pump subunit H;	At3g42050	GO:0009507,chloroplast; GO:0005794,Golgi apparatus; GO:0000325,plant-type vacuole; GO:0005886,plasma membrane; GO:0005774,vacuolar membrane; GO:0000221,vacuolar proton-transporting V-type ATPase, V1 domain; GO:0005773,vacuole; GO:0046961,proton-transporting ATPase activity, rotational mechanism; GO:0015991,ATP hydrolysis coupled proton transport; GO:0007035,vacuolar acidification; GO:0003674,mole…	PF03224.14:V-ATPase subunit H	--	--	--
gene-LOC114273069	222	18.3333	-3.64972	8.6824e-18	1.36665e-15	down	NW_021026187.1	1109670	1110779	-	LOC114273069	--	--	--	AGC39171.1	KIWEL_ACTDE RecName: Full=Kiwellin; AltName: Allergen=Act d 5; Contains: RecName: Full=Kissper; Contains: RecName: Full=KiTH-3; Contains: RecName: Full=KiTH-1; Contains: RecName: Full=KiTH-2;	--	GO:0005576,extracellular region; GO:0005575,cellular_component	PF03330.18:Lytic transglycolase	--	--	--
gene-LOC114299938	301.667	1	-8.31147	1.04131e-17	1.62991e-15	down	NW_021029134.1	462979	466059	+	LOC114299938	--	K13430 serine/threonine-protein kinase PBS1 [EC:2.7.11.1] | (RefSeq) serine/threonine-protein kinase PBS1 isoform X1 (A)	ko04626: Plant-pathogen interaction	XP_002280183.3	Y4391_ARATH RecName: Full=Probable receptor-like protein kinase At4g39110; EC=2.7.11.-; Flags: Precursor;	At4g39110	GO:0016324,apical plasma membrane; GO:0009507,chloroplast; GO:0016021,integral component of membrane; GO:0005524,ATP binding; GO:0004674,protein serine/threonine kinase activity; GO:0080092,regulation of pollen tube growth; GO:0000166,nucleotide binding; GO:0003674,molecular_function; GO:0005488,binding; GO:0008144,drug binding; GO:0017076,purine nucleotide binding; GO:0030554,adenyl nucleotide b…	PF07714.17:Protein tyrosine kinase	--	--	--
gene-LOC114278661	207.333	3	-6.17273	1.11346e-17	1.73316e-15	down	NW_021026523.1	505908	511272	-	LOC114278661	--	K13459 disease resistance protein RPS2 | (RefSeq) disease resistance protein At4g27190-like (A)	ko04626: Plant-pathogen interaction	XP_006447898.1	DRL27_ARATH RecName: Full=Disease resistance protein At4g27190;	At4g27190	GO:0005886,plasma membrane; GO:0043531,ADP binding; GO:0005524,ATP binding; GO:0006952,defense response; GO:0007165,signal transduction; GO:0000166,nucleotide binding; GO:0003674,molecular_function; GO:0005488,binding; GO:0017076,purine nucleotide binding; GO:0030554,adenyl nucleotide binding; GO:0032553,ribonucleotide binding; GO:0032555,purine ribonucleotide binding; GO:0032559,adenyl ribonucle…	PF00931.22:NB-ARC domain	--	--	--
gene-LOC114298792	329	0	-10.8486	1.13457e-17	1.75626e-15	down	NW_021028742.1	155636	158853	+	LOC114298792	--	K01728 pectate lyase [EC:4.2.2.2] | (RefSeq) pectate lyase-like (A)	ko00040: Pentose and glucuronate interconversions; ko01100: Metabolic pathways	PON95893.1	PLY59_SOLLC RecName: Full=Probable pectate lyase P59; EC=4.2.2.2; Flags: Precursor;	At5g15110	GO:0046872,metal ion binding; GO:0030570,pectate lyase activity; GO:0045490,pectin catabolic process; GO:0003674,molecular_function; GO:0005488,binding; GO:0043167,ion binding; GO:0043169,cation binding; GO:0003824,catalytic activity; GO:0016829,lyase activity; GO:0016835,carbon-oxygen lyase activity; GO:0016837,carbon-oxygen lyase activity, acting on polysaccharides; GO:0000272,polysaccharide ca…	PF04431.13:Pectate lyase, N terminus	--	--	--
gene-LOC114262792	175	5.66667	-4.95174	1.99991e-17	3.0772e-15	down	NW_021025695.1	153278	153936	-	LOC114262792	--	--	--	PIM98781.1	--	At3g62650	--	--	--	--	--
gene-LOC114287988	239.667	31.6667	-2.95398	2.00988e-17	3.0772e-15	down	NW_021027197.1	400866	421944	+	LOC114287988	--	K13430 serine/threonine-protein kinase PBS1 [EC:2.7.11.1] | (RefSeq) serine/threonine-protein kinase PBS1 (A)	ko04626: Plant-pathogen interaction	XP_002277256.1	PBL3_ARATH RecName: Full=Probable serine/threonine-protein kinase PBL3 {ECO:0000305}; EC=2.7.11.1 {ECO:0000305}; AltName: Full=PBS1-like protein 3 {ECO:0000303|PubMed:20413097}; AltName: Full=Protein kinase 2B {ECO:0000305};	At2g02800	GO:0005737,cytoplasm; GO:0005634,nucleus; GO:0005886,plasma membrane; GO:0005524,ATP binding; GO:0004675,transmembrane receptor protein serine/threonine kinase activity; GO:0007166,cell surface receptor signaling pathway; GO:0006952,defense response; GO:0006468,protein phosphorylation; GO:0000166,nucleotide binding; GO:0003674,molecular_function; GO:0005488,binding; GO:0008144,drug binding; GO:00…	PF07714.17:Protein tyrosine kinase	--	--	--
gene-LOC114321061	170	2.33333	-6.23361	2.69616e-17	4.06135e-15	down	NW_021025250.1	971936	972448	-	LOC114321061	--	--	--	XP_006381024.1	AGP23_ARATH RecName: Full=Arabinogalactan peptide 23; Short=AG-peptide 23; Flags: Precursor;	At3g57690	GO:0031225,anchored component of membrane; GO:0005886,plasma membrane; GO:0005575,cellular_component; GO:0016020,membrane; GO:0031224,intrinsic component of membrane; GO:0044425,membrane part; GO:0005623,cell; GO:0044464,cell part; GO:0071944,cell periphery	--	--	--	--
gene-LOC114264510	14377	131	-6.66318	2.9079e-17	4.31077e-15	down	NW_021025777.1	2757259	2764796	-	LOC114264510	--	--	--	GAV67958.1	GDL54_ARATH RecName: Full=GDSL esterase/lipase At3g27950; EC=3.1.1.-; AltName: Full=Extracellular lipase At3g27950; Flags: Precursor;	At3g27950	GO:0005576,extracellular region; GO:0016788,hydrolase activity, acting on ester bonds; GO:0016042,lipid catabolic process; GO:0003674,molecular_function; GO:0003824,catalytic activity; GO:0016787,hydrolase activity; GO:0008152,metabolic process; GO:0006629,lipid metabolic process; GO:0008150,biological_process; GO:0009056,catabolic process; GO:0044238,primary metabolic process; GO:0071704,organic…	PF00657.22:GDSL-like Lipase/Acylhydrolase	--	--	--
gene-LOC114302924	6779.67	606	-3.49545	2.92855e-17	4.31853e-15	down	NW_021031122.1	306369	308098	+	LOC114302924	--	--	--	XP_010241580.1	PRF1_SOLLC RecName: Full=36.4 kDa proline-rich protein;	At2g10940	--	PF14547.6:Hydrophobic seed protein	--	--	--
gene-LOC114315417	217.667	1.66667	-7.11785	3.21339e-17	4.6892e-15	down	NW_021025048.1	1514767	1517954	-	LOC114315417	--	K13430 serine/threonine-protein kinase PBS1 [EC:2.7.11.1] | (RefSeq) serine/threonine-protein kinase PBS1 isoform X1 (A)	ko04626: Plant-pathogen interaction	XP_002271113.1	ANX1_ARATH RecName: Full=Receptor-like protein kinase ANXUR1; EC=2.7.11.1; Flags: Precursor;	At3g04690	GO:0016324,apical plasma membrane; GO:0016021,integral component of membrane; GO:0090404,pollen tube tip; GO:0005524,ATP binding; GO:0004674,protein serine/threonine kinase activity; GO:0007338,single fertilization; GO:0000166,nucleotide binding; GO:0003674,molecular_function; GO:0005488,binding; GO:0008144,drug binding; GO:0017076,purine nucleotide binding; GO:0030554,adenyl nucleotide binding; …	PF07714.17:Protein tyrosine kinase	--	--	--
gene-LOC114295928	154.667	4	-5.31274	3.33249e-17	4.82564e-15	down	NW_021028134.1	360171	368408	+	LOC114295928	--	K19613 leucine-rich repeat protein SHOC2 | (RefSeq) receptor-like protein 12 (A)	--	XP_019071934.1	RLP6_ARATH RecName: Full=Receptor like protein 6 {ECO:0000303|PubMed:18434605}; Short=AtRLP6 {ECO:0000303|PubMed:18434605}; Flags: Precursor;	At1g45616	GO:0016021,integral component of membrane; GO:0016020,membrane; GO:0005575,cellular_component; GO:0031224,intrinsic component of membrane; GO:0044425,membrane part	PF13855.6:Leucine rich repeat	--	--	--
gene-LOC114289436	143	1.66667	-6.45752	3.34133e-17	4.82564e-15	down	NW_021027343.1	91032	111003	-	LOC114289436	--	K13457 disease resistance protein RPM1 | (RefSeq) disease resistance protein RPM1-like (A)	ko04626: Plant-pathogen interaction	XP_015082006.1	TMVRN_NICGU RecName: Full=TMV resistance protein N;	At5g36930	GO:0005737,cytoplasm; GO:0043531,ADP binding; GO:0005524,ATP binding; GO:0009626,plant-type hypersensitive response; GO:0007165,signal transduction; GO:0000166,nucleotide binding; GO:0003674,molecular_function; GO:0005488,binding; GO:0017076,purine nucleotide binding; GO:0030554,adenyl nucleotide binding; GO:0032553,ribonucleotide binding; GO:0032555,purine ribonucleotide binding; GO:0032559,aden…	PF01582.20:TIR domain	--	--	--
gene-LOC114320910	299.667	0	-10.7143	3.39309e-17	4.87525e-15	down	NW_021025245.1	153685	155953	-	LOC114320910	--	K01051 pectinesterase [EC:3.1.1.11] | (RefSeq) pectinesterase-like (A)	ko00040: Pentose and glucuronate interconversions; ko01100: Metabolic pathways	XP_002275000.1	PME13_ARATH RecName: Full=Probable pectinesterase/pectinesterase inhibitor 13; Includes: RecName: Full=Pectinesterase inhibitor 13; AltName: Full=Pectin methylesterase inhibitor 13; Includes: RecName: Full=Pectinesterase 13; Short=PE 13; EC=3.1.1.11; AltName: Full=Pectin methylesterase 13; Short=AtPME13;	At5g27870	GO:0071944,cell periphery; GO:0005618,cell wall; GO:0016021,integral component of membrane; GO:0045330,aspartyl esterase activity; GO:0030599,pectinesterase activity; GO:0046910,pectinesterase inhibitor activity; GO:0042545,cell wall modification; GO:0045490,pectin catabolic process; GO:0003674,molecular_function; GO:0003824,catalytic activity; GO:0016787,hydrolase activity; GO:0016788,hydrolase …	PF01095.19:Pectinesterase	--	--	--
gene-LOC114282557	123	5.66667	-4.47924	4.20405e-17	5.94895e-15	down	NW_021026797.1	345931	358042	-	LOC114282557	--	K23280 rhamnogalacturonan I rhamnosyltransferase [EC:2.4.1.351] | (RefSeq) uncharacterized protein At1g04910 (A)	--	XP_002284399.1	OFT11_ARATH RecName: Full=O-fucosyltransferase 11 {ECO:0000305}; Short=O-FucT-11 {ECO:0000305}; EC=2.4.1.- {ECO:0000305}; AltName: Full=O-fucosyltransferase family protein {ECO:0000312|EMBL:ARJ31411.1};	At1g37607	GO:0016021,integral component of membrane; GO:0016757,transferase activity, transferring glycosyl groups; GO:0006004,fucose metabolic process; GO:0006486,protein glycosylation; GO:0003674,molecular_function; GO:0003824,catalytic activity; GO:0016740,transferase activity; GO:0008152,metabolic process; GO:0005975,carbohydrate metabolic process; GO:0005996,monosaccharide metabolic process; GO:000815…	PF10250.9:GDP-fucose protein O-fucosyltransferase	--	--	--
gene-LOC114257730	140	7.66667	-4.24286	4.4687e-17	6.29166e-15	down	NW_021025458.1	383478	388354	-	LOC114257730	--	K05349 beta-glucosidase [EC:3.2.1.21] | (RefSeq) uncharacterized protein LOC110762623 (A)	ko00460: Cyanoamino acid metabolism; ko00500: Starch and sucrose metabolism; ko00940: Phenylpropanoid biosynthesis; ko01100: Metabolic pathways; ko01110: Biosynthesis of secondary metabolites	ARU79083.1	XYL2_MEDSV RecName: Full=Beta-xylosidase/alpha-L-arabinofuranosidase 2 {ECO:0000303|PubMed:17615411, ECO:0000312|EMBL:ABQ45228.1}; AltName: Full=Xylan 1,4-beta-xylosidase/Alpha-L-arabinofuranosidase 2; Short=MsXyl2 {ECO:0000303|PubMed:17615411}; Includes: RecName: Full=Beta-xylosidase; EC=3.2.1.37; AltName: Full=1,4-beta-D-xylan xylohydrolase {ECO:0000250|UniProtKB:P48792}; AltName: Full=Xylan 1,…	At3g47000	GO:0005578,NA; GO:0046556,alpha-L-arabinofuranosidase activity; GO:0009044,xylan 1,4-beta-xylosidase activity; GO:0045493,xylan catabolic process; GO:0003674,molecular_function; GO:0003824,catalytic activity; GO:0004553,hydrolase activity, hydrolyzing O-glycosyl compounds; GO:0016787,hydrolase activity; GO:0016798,hydrolase activity, acting on glycosyl bonds; GO:0097599,xylanase activity; GO:0000…	PF00933.21:Glycosyl hydrolase family 3 N terminal domain	--	--	--
gene-LOC114260358	363.667	29.6667	-3.61912	6.44944e-17	8.99007e-15	down	NW_021024599.1	1105174	1107872	-	LOC114260358	--	K00695 sucrose synthase [EC:2.4.1.13] | (RefSeq) sucrose synthase (A)	ko00500: Starch and sucrose metabolism; ko01100: Metabolic pathways; ko01110: Biosynthesis of secondary metabolites	AHL29281.1	SUS1_SOLTU RecName: Full=Sucrose synthase; EC=2.4.1.13; AltName: Full=SS16; AltName: Full=Sucrose-UDP glucosyltransferase;	At3g43190	GO:0016157,sucrose synthase activity; GO:0005985,sucrose metabolic process; GO:0003674,molecular_function; GO:0003824,catalytic activity; GO:0008194,UDP-glycosyltransferase activity; GO:0016740,transferase activity; GO:0016757,transferase activity, transferring glycosyl groups; GO:0016758,transferase activity, transferring hexosyl groups; GO:0035251,UDP-glucosyltransferase activity; GO:0046527,gl…	PF00862.19:Sucrose synthase	--	--	--
gene-LOC114272817	114.333	4.33333	-4.76422	6.7419e-17	9.35121e-15	down	NW_021026180.1	647916	650703	-	LOC114272817	--	K13430 serine/threonine-protein kinase PBS1 [EC:2.7.11.1] | (RefSeq) serine/threonine-protein kinase PBS1 (A)	ko04626: Plant-pathogen interaction	XP_018821949.1	Y4230_ARATH RecName: Full=G-type lectin S-receptor-like serine/threonine-protein kinase At4g03230; EC=2.7.11.1; Flags: Precursor;	At4g03230	GO:0016021,integral component of membrane; GO:0005886,plasma membrane; GO:0005524,ATP binding; GO:0005516,calmodulin binding; GO:0030246,carbohydrate binding; GO:0004674,protein serine/threonine kinase activity; GO:0006468,protein phosphorylation; GO:0048544,recognition of pollen; GO:0000166,nucleotide binding; GO:0003674,molecular_function; GO:0005488,binding; GO:0008144,drug binding; GO:0017076…	PF07714.17:Protein tyrosine kinase	--	--	--
gene-LOC114323405	176	14	-3.69147	7.59406e-17	1.03287e-14	down	NW_021025341.1	3011982	3015819	-	LOC114323405	--	K13459 disease resistance protein RPS2 | (RefSeq) probable disease resistance protein At4g27220 (A)	ko04626: Plant-pathogen interaction	PLY72080.1	RPS5_ARATH RecName: Full=Disease resistance protein RPS5; AltName: Full=Resistance to Pseudomonas syringae protein 5; AltName: Full=pNd3/pNd10;	At1g12220	GO:0005622,intracellular; GO:0005886,plasma membrane; GO:0043531,ADP binding; GO:0005524,ATP binding; GO:0042802,identical protein binding; GO:0000166,nucleotide binding; GO:0038023,signaling receptor activity; GO:0008219,cell death; GO:0006952,defense response; GO:0009816,defense response to bacterium, incompatible interaction; GO:0009626,plant-type hypersensitive response; GO:0003674,molecular_…	PF00931.22:NB-ARC domain	--	--	--
gene-LOC114310643	169	1.66667	-6.6981	9.92837e-17	1.33097e-14	down	NW_021024523.1	661683	663713	-	LOC114310643	--	K19893 glucan endo-1,3-beta-glucosidase 5/6 [EC:3.2.1.39] | (RefSeq) glucan endo-1,3-beta-glucosidase 6 (A)	ko00500: Starch and sucrose metabolism; ko01100: Metabolic pathways	XP_022844402.1	E138_ARATH RecName: Full=Glucan endo-1,3-beta-glucosidase 8; EC=3.2.1.39; AltName: Full=(1->3)-beta-glucan endohydrolase 8; Short=(1->3)-beta-glucanase 8; AltName: Full=Beta-1,3-endoglucanase 8; Short=Beta-1,3-glucanase 8; Flags: Precursor;	At5g64790	GO:0031225,anchored component of membrane; GO:0046658,anchored component of plasma membrane; GO:0048046,apoplast; GO:0005618,cell wall; GO:0005886,plasma membrane; GO:0009506,plasmodesma; GO:0042973,glucan endo-1,3-beta-D-glucosidase activity; GO:0004553,hydrolase activity, hydrolyzing O-glycosyl compounds; GO:0030247,polysaccharide binding; GO:0005975,carbohydrate metabolic process; GO:0006952,d…	PF00332.18:Glycosyl hydrolases family 17	--	--	--
gene-LOC114299374	241.333	0	-10.3886	1.04409e-16	1.38892e-14	down	NW_021028942.1	111116	111779	-	LOC114299374	--	--	--	--	--	--	--	--	--	--	--
novel.14292	264.333	1	-8.12311	1.04598e-16	1.38892e-14	down	NW_021028085.1	418048	419429	-	--	--	--	--	XP_020221298.1	RLF23_ARATH RecName: Full=Rapid alkalinization factor 23; Short=AtRALF23; AltName: Full=Protein RALF-like 23; Flags: Precursor;	At3g16570	GO:0048046,apoplast; GO:0005622,intracellular; GO:0009506,plasmodesma; GO:0005179,hormone activity; GO:0004871,NA; GO:0009742,brassinosteroid mediated signaling pathway; GO:0019722,calcium-mediated signaling; GO:0007267,cell-cell signaling; GO:0045926,negative regulation of growth; GO:0009741,response to brassinosteroid; GO:0005515,protein binding; GO:0003674,molecular_function; GO:0005102,signal…	PF05498.11:Rapid ALkalinization Factor (RALF)	--	--	--
gene-LOC114288484	177.333	6	-4.88249	1.26499e-16	1.65619e-14	down	NW_021027239.1	118843	202978	+	LOC114288484	--	--	--	KDP35673.1	--	--	--	--	--	--	--
gene-LOC114269695	177.333	12.6667	-3.87163	1.47748e-16	1.91649e-14	down	NW_021026026.1	67175	70542	-	LOC114269695	--	--	--	--	--	--	--	--	--	--	--
gene-LOC114257397	275.333	1.33333	-7.79188	1.6366e-16	2.11309e-14	down	NW_021025434.1	400286	403203	+	LOC114257397	--	--	--	XP_022726350.1	PLRX1_ARATH RecName: Full=Pollen-specific leucine-rich repeat extensin-like protein 1; Short=AtPEX1; Short=Pollen-specific LRR/EXTENSIN1; AltName: Full=Cell wall hydroxyproline-rich glycoprotein; Flags: Precursor;	At3g19020	GO:0005618,cell wall; GO:0005576,extracellular region; GO:0005199,structural constituent of cell wall; GO:0071555,cell wall organization; GO:0009860,pollen tube growth; GO:0003674,molecular_function; GO:0005198,structural molecule activity; GO:0008150,biological_process; GO:0009987,cellular process; GO:0016043,cellular component organization; GO:0045229,external encapsulating structure organizati…	PF08263.12:Leucine rich repeat N-terminal domain	--	--	--
gene-LOC114308010	3220.67	518.333	-2.65198	1.69255e-16	2.16539e-14	down	NW_021024822.1	376797	383177	+	LOC114308010	--	K13946 auxin influx carrier (AUX1 LAX family) | (RefSeq) auxin transporter-like protein 2 (A)	ko04075: Plant hormone signal transduction	ANY57269.1	LAX2_MEDTR RecName: Full=Auxin transporter-like protein 2; AltName: Full=AUX1-like protein 2; AltName: Full=MtLAX2;	At2g38120	GO:0016021,integral component of membrane; GO:0005886,plasma membrane; GO:0015293,symporter activity; GO:0006865,amino acid transport; GO:0009734,auxin-activated signaling pathway; GO:0003674,molecular_function; GO:0005215,transporter activity; GO:0022857,transmembrane transporter activity; GO:0015291,secondary active transmembrane transporter activity; GO:0022804,active transmembrane transporter…	PF01490.18:Transmembrane amino acid transporter protein	--	--	--
gene-LOC114275063	163.667	1.66667	-6.63336	1.70044e-16	2.16559e-14	down	NW_021026284.1	703663	705133	+	LOC114275063	--	K18980 2-methylene-furan-3-one reductase [EC:1.3.1.105] | (RefSeq) 2-methylene-furan-3-one reductase-like (A)	--	POE55301.1	ENOX_SOLLC RecName: Full=2-methylene-furan-3-one reductase; EC=1.3.1.105 {ECO:0000269|PubMed:16517758}; AltName: Full=Enone oxidoreductase; Short=SlEO; Flags: Precursor;	At1g23740	GO:0009507,chloroplast; GO:0102978,furaneol oxidoreductase activity; GO:0008270,zinc ion binding; GO:0003674,molecular_function; GO:0003824,catalytic activity; GO:0016491,oxidoreductase activity; GO:0016627,oxidoreductase activity, acting on the CH-CH group of donors; GO:0016628,oxidoreductase activity, acting on the CH-CH group of donors, NAD or NADP as acceptor; GO:0005488,binding; GO:0046872,m…	PF13602.6:Zinc-binding dehydrogenase	--	--	--
gene-LOC114322797	1943.33	320	-2.59427	1.91377e-16	2.40448e-14	down	NW_021025315.1	31331	40544	+	LOC114322797	--	K08867 WNK lysine deficient protein kinase [EC:2.7.11.1] | (RefSeq) probable serine/threonine-protein kinase WNK4 isoform X1 (A)	--	XP_002268300.1	WNK4_ARATH RecName: Full=Probable serine/threonine-protein kinase WNK4; Short=AtWNK4; EC=2.7.11.1; AltName: Full=Protein kinase with no lysine 4;	At5g58350	GO:0005737,cytoplasm; GO:0005829,cytosol; GO:0005634,nucleus; GO:0005524,ATP binding; GO:0004672,protein kinase activity; GO:0004674,protein serine/threonine kinase activity; GO:0035556,intracellular signal transduction; GO:0046777,protein autophosphorylation; GO:0006468,protein phosphorylation; GO:0000166,nucleotide binding; GO:0003674,molecular_function; GO:0005488,binding; GO:0008144,drug bind…	PF00069.25:Protein kinase domain	--	--	--
novel.7617	119.667	2	-5.95719	2.18352e-16	2.70699e-14	down	NW_021025808.1	1539752	1541541	+	--	--	--	--	--	--	--	--	--	--	--	--
gene-LOC114307922	241.333	40.3333	-2.61042	2.42532e-16	2.99351e-14	down	NW_021024818.1	962164	966362	+	LOC114307922	--	--	--	XP_021295030.1	--	At1g29240	GO:0016021,integral component of membrane; GO:0005575,cellular_component; GO:0016020,membrane; GO:0031224,intrinsic component of membrane; GO:0044425,membrane part	PF05097.12:Protein of unknown function (DUF688)	--	--	--
gene-LOC114264561	262	0	-10.5208	2.83225e-16	3.46524e-14	down	NW_021025777.1	318549	320277	-	LOC114264561	--	--	--	XP_015883215.1	--	At1g02550	GO:0030599,pectinesterase activity; GO:0003674,molecular_function; GO:0003824,catalytic activity; GO:0016787,hydrolase activity; GO:0016788,hydrolase activity, acting on ester bonds; GO:0052689,carboxylic ester hydrolase activity	PF04043.15:Plant invertase/pectin methylesterase inhibitor	--	--	--
gene-LOC114317243	793	159.667	-2.32239	2.92123e-16	3.55856e-14	down	NW_021025118.1	2565410	2567851	+	LOC114317243	--	K10767 mRNA N6-methyladenine demethylase [EC:1.14.11.53] | (RefSeq) uncharacterized protein LOC110773275 (A)	--	POE75927.1	--	At4g02940	--	PF03171.20:2OG-Fe(II) oxygenase superfamily	--	--	--
novel.2510	200.667	0	-10.1055	3.42762e-16	4.12168e-14	down	NW_021024877.1	96803	97179	.	--	--	--	--	BAO51835.1	UGAT_BELPE RecName: Full=Cyanidin-3-O-glucoside 2-O-glucuronosyltransferase; Short=BpUGAT; EC=2.4.1.254; AltName: Full=UDP-glucuronic acid:anthocyanin glucuronosyltransferase;	--	GO:0005737,cytoplasm; GO:0102160,cyanidin-3-O-glucoside 2-O-glucuronosyltransferase activity; GO:0008152,metabolic process; GO:0003674,molecular_function; GO:0003824,catalytic activity; GO:0016740,transferase activity; GO:0016757,transferase activity, transferring glycosyl groups; GO:0016758,transferase activity, transferring hexosyl groups; GO:0008150,biological_process; GO:0005622,intracellular…	--	--	--	--
gene-LOC114289909	273.667	2.66667	-6.71291	3.75609e-16	4.47822e-14	down	NW_021027385.1	178732	183668	-	LOC114289909	--	K13430 serine/threonine-protein kinase PBS1 [EC:2.7.11.1] | (RefSeq) serine/threonine-protein kinase PBS1 (A)	ko04626: Plant-pathogen interaction	XP_018843708.1	ALE2_ARATH RecName: Full=Receptor-like serine/threonine-protein kinase ALE2; EC=2.7.11.1; AltName: Full=Protein ABNORMAL LEAF SHAPE 2; Flags: Precursor;	At1g54820	GO:0016021,integral component of membrane; GO:0005886,plasma membrane; GO:0005524,ATP binding; GO:0016301,kinase activity; GO:0004674,protein serine/threonine kinase activity; GO:0004675,transmembrane receptor protein serine/threonine kinase activity; GO:0030154,cell differentiation; GO:0007166,cell surface receptor signaling pathway; GO:0042335,cuticle development; GO:1905393,plant organ formati…	PF07714.17:Protein tyrosine kinase	--	--	--
gene-LOC114297051	256.333	0	-10.4914	3.8024e-16	4.51422e-14	down	NW_021024708.1	957743	959125	+	LOC114297051	--	K00430 peroxidase [EC:1.11.1.7] | (RefSeq) peroxidase 41-like (A)	ko00940: Phenylpropanoid biosynthesis; ko01100: Metabolic pathways; ko01110: Biosynthesis of secondary metabolites	XP_002280359.1	PER41_ARATH RecName: Full=Peroxidase 41; Short=Atperox P41; EC=1.11.1.7; Flags: Precursor;	At4g17690	GO:0005576,extracellular region; GO:0020037,heme binding; GO:0046872,metal ion binding; GO:0004601,peroxidase activity; GO:0042744,hydrogen peroxide catabolic process; GO:0006979,response to oxidative stress; GO:0003674,molecular_function; GO:0005488,binding; GO:0046906,tetrapyrrole binding; GO:0048037,cofactor binding; GO:0097159,organic cyclic compound binding; GO:1901363,heterocyclic compound …	PF00141.23:Peroxidase	--	--	--
gene-LOC114279745	200.667	19.3333	-3.40608	4.2009e-16	4.92472e-14	down	NW_021026596.1	586574	590803	-	LOC114279745	--	K24175 MFS transporter, MFS domain-containing protein family, molybdate-anion transporter | (RefSeq) molybdate-anion transporter (A)	--	XP_021626974.1	--	At1g64650	GO:0016021,integral component of membrane; GO:0015098,molybdate ion transmembrane transporter activity; GO:0003674,molecular_function; GO:0005215,transporter activity; GO:0022857,transmembrane transporter activity; GO:0008509,anion transmembrane transporter activity; GO:0015075,ion transmembrane transporter activity; GO:0015103,inorganic anion transmembrane transporter activity; GO:0015318,inorga…	PF05631.14:Sugar-tranasporters, 12 TM	--	--	--
gene-LOC114271918	259	0	-10.509	4.39515e-16	5.10968e-14	down	NW_021026127.1	642284	644989	+	LOC114271918	--	K01213 galacturan 1,4-alpha-galacturonidase [EC:3.2.1.67] | (RefSeq) exopolygalacturonase clone GBGE184-like (A)	ko00040: Pentose and glucuronate interconversions; ko01100: Metabolic pathways	XP_021280857.1	PGLR1_ARATH RecName: Full=Exopolygalacturonase clone GBGE184; Short=ExoPG; EC=3.2.1.67; AltName: Full=Galacturan 1,4-alpha-galacturonidase; AltName: Full=Pectinase; Flags: Precursor;	At1g02790	GO:0005618,cell wall; GO:0005576,extracellular region; GO:0047911,galacturan 1,4-alpha-galacturonidase activity; GO:0004650,polygalacturonase activity; GO:0005975,carbohydrate metabolic process; GO:0071555,cell wall organization; GO:0003674,molecular_function; GO:0003824,catalytic activity; GO:0004553,hydrolase activity, hydrolyzing O-glycosyl compounds; GO:0016787,hydrolase activity; GO:0016798,…	PF00295.17:Glycosyl hydrolases family 28	--	--	--
gene-LOC114298147	414.333	0.333333	-10.2176	4.81526e-16	5.4621e-14	down	NW_021028601.1	463857	468876	+	LOC114298147	--	K01535 H+-transporting ATPase [EC:7.1.2.1] | (RefSeq) ATPase 8, plasma membrane-type (A)	ko00190: Oxidative phosphorylation; ko01100: Metabolic pathways	KZV29616.1	PMA8_ARATH RecName: Full=ATPase 8, plasma membrane-type; EC=3.6.3.6; AltName: Full=Proton pump 8;	At3g42640	GO:0016021,integral component of membrane; GO:0016020,membrane; GO:0005886,plasma membrane; GO:0005524,ATP binding; GO:0008553,proton-exporting ATPase activity, phosphorylative mechanism; GO:0046872,metal ion binding; GO:0006754,ATP biosynthetic process; GO:0000166,nucleotide binding; GO:0003674,molecular_function; GO:0005488,binding; GO:0008144,drug binding; GO:0017076,purine nucleotide binding;…	PF00122.20:E1-E2 ATPase	--	--	--
gene-LOC114302164	3688.33	127.667	-4.83627	5.03595e-16	5.66656e-14	down	NW_021030462.1	406743	413981	+	LOC114302164	--	K23877 xyloglucan O-acetyltransferase | (RefSeq) protein ALTERED XYLOGLUCAN 4 (A)	--	XP_021802738.1	TBL41_ARATH RecName: Full=Protein trichome birefringence-like 41;	At3g14850	GO:0005794,Golgi apparatus; GO:0016021,integral component of membrane; GO:0016413,O-acetyltransferase activity; GO:0071554,cell wall organization or biogenesis; GO:0003674,molecular_function; GO:0003824,catalytic activity; GO:0008374,O-acyltransferase activity; GO:0016407,acetyltransferase activity; GO:0016740,transferase activity; GO:0016746,transferase activity, transferring acyl groups; GO:001…	PF13839.6:GDSL/SGNH-like Acyl-Esterase family found in Pmr5 and Cas1p	--	--	--
gene-LOC114306003	235.667	0	-10.37	6.7084e-16	7.48828e-14	down	NW_021024754.1	1723949	1724913	+	LOC114306003	--	--	--	XP_021863239.1	CPC_CUCSA RecName: Full=Cucumber peeling cupredoxin; Short=CPC; AltName: Full=Stellacyanin;	At2g26720	GO:0009055,electron transfer activity; GO:0046872,metal ion binding; GO:0003674,molecular_function; GO:0003824,catalytic activity; GO:0016491,oxidoreductase activity; GO:0005488,binding; GO:0043167,ion binding; GO:0043169,cation binding	PF02298.17:Plastocyanin-like domain	--	--	--
gene-LOC114259972	435.667	54.3333	-3.0339	7.17751e-16	7.94859e-14	down	NW_021025565.1	113435	125987	+	LOC114259972	--	K00549 5-methyltetrahydropteroyltriglutamate--homocysteine methyltransferase [EC:2.1.1.14] | (RefSeq) 5-methyltetrahydropteroyltriglutamate-- homocysteine methyltransferase (A)	ko00270: Cysteine and methionine metabolism; ko00450: Selenocompound metabolism; ko01100: Metabolic pathways; ko01110: Biosynthesis of secondary metabolites; ko01230: Biosynthesis of amino acids	AEO86798.1	METE_CATRO RecName: Full=5-methyltetrahydropteroyltriglutamate--homocysteine methyltransferase; EC=2.1.1.14; AltName: Full=Cobalamin-independent methionine synthase isozyme; AltName: Full=Vitamin-B12-independent methionine synthase isozyme;	At5g17920	GO:0005737,cytoplasm; GO:0003871,5-methyltetrahydropteroyltriglutamate-homocysteine S-methyltransferase activity; GO:0008270,zinc ion binding; GO:0009086,methionine biosynthetic process; GO:0003674,molecular_function; GO:0003824,catalytic activity; GO:0008168,methyltransferase activity; GO:0008172,S-methyltransferase activity; GO:0016740,transferase activity; GO:0016741,transferase activity, tran…	PF08267.12:Cobalamin-independent synthase, N-terminal domain	--	--	--
gene-LOC114262055	192	0	-10.0565	7.68983e-16	8.48243e-14	down	NW_021025652.1	790206	794988	-	LOC114262055	--	K14638 solute carrier family 15 (peptide/histidine transporter), member 3/4 | (RefSeq) protein NRT1/ PTR FAMILY 5.4-like (A)	--	OMO72047.1	PTR46_ARATH RecName: Full=Protein NRT1/ PTR FAMILY 5.4; Short=AtNPF5.4;	At1g72140	GO:0016021,integral component of membrane; GO:0022857,transmembrane transporter activity; GO:0006857,oligopeptide transport; GO:0003674,molecular_function; GO:0005215,transporter activity; GO:0006810,transport; GO:0008150,biological_process; GO:0015833,peptide transport; GO:0042886,amide transport; GO:0051179,localization; GO:0051234,establishment of localization; GO:0071702,organic substance tra…	PF00854.21:POT family	--	--	--
gene-LOC114272602	227	9	-4.7417	9.12922e-16	1.00307e-13	down	NW_021026168.1	967448	973051	-	LOC114272602	--	K13459 disease resistance protein RPS2 | (RefSeq) disease resistance protein At4g27190-like (A)	ko04626: Plant-pathogen interaction	XP_006447898.1	DRL27_ARATH RecName: Full=Disease resistance protein At4g27190;	At4g27190	GO:0005886,plasma membrane; GO:0043531,ADP binding; GO:0005524,ATP binding; GO:0006952,defense response; GO:0007165,signal transduction; GO:0000166,nucleotide binding; GO:0003674,molecular_function; GO:0005488,binding; GO:0017076,purine nucleotide binding; GO:0030554,adenyl nucleotide binding; GO:0032553,ribonucleotide binding; GO:0032555,purine ribonucleotide binding; GO:0032559,adenyl ribonucle…	PF00931.22:NB-ARC domain	--	--	--
gene-LOC114257295	147.333	2	-6.24407	1.03161e-15	1.12905e-13	down	NW_021025430.1	939116	948632	+	LOC114257295	--	K13457 disease resistance protein RPM1 | (RefSeq) disease resistance protein RPM1-like (A)	ko04626: Plant-pathogen interaction	XP_018505227.1	RPM1_ARATH RecName: Full=Disease resistance protein RPM1; AltName: Full=Resistance to Pseudomonas syringae protein 3;	At3g07040	GO:0012505,endomembrane system; GO:0019897,extrinsic component of plasma membrane; GO:0005886,plasma membrane; GO:0043531,ADP binding; GO:0005524,ATP binding; GO:0000166,nucleotide binding; GO:0009626,plant-type hypersensitive response; GO:0007165,signal transduction; GO:0003674,molecular_function; GO:0005488,binding; GO:0017076,purine nucleotide binding; GO:0030554,adenyl nucleotide binding; GO:…	PF00931.22:NB-ARC domain	--	--	--
novel.485	189.333	0	-10.0297	1.14659e-15	1.24788e-13	down	NW_021024563.1	1	698	.	--	--	K13161 heterogeneous nuclear ribonucleoprotein R | (RefSeq) heterogeneous nuclear ribonucleoprotein Q (A)	--	PIA59132.1	--	--	--	--	--	--	--
gene-LOC114290692	95.3333	4.66667	-4.37949	1.14909e-15	1.24788e-13	down	NW_021027444.1	8117	9874	-	LOC114290692	--	K12235 serine racemase [EC:5.1.1.18] | (RefSeq) uncharacterized protein LOC110763563 isoform X1 (A)	ko00260: Glycine, serine and threonine metabolism; ko01100: Metabolic pathways	PIA35546.1	--	--	--	PF03017.14:TNP1/EN/SPM transposase	--	--	--
gene-LOC114296798	160.333	8.33333	-4.29855	1.25648e-15	1.34881e-13	down	NW_021028269.1	106543	108786	-	LOC114296798	--	K01728 pectate lyase [EC:4.2.2.2] | (RefSeq) pectate lyase-like (A)	ko00040: Pentose and glucuronate interconversions; ko01100: Metabolic pathways	XP_016498352.1	PLY59_SOLLC RecName: Full=Probable pectate lyase P59; EC=4.2.2.2; Flags: Precursor;	At1g14420	GO:0046872,metal ion binding; GO:0030570,pectate lyase activity; GO:0045490,pectin catabolic process; GO:0003674,molecular_function; GO:0005488,binding; GO:0043167,ion binding; GO:0043169,cation binding; GO:0003824,catalytic activity; GO:0016829,lyase activity; GO:0016835,carbon-oxygen lyase activity; GO:0016837,carbon-oxygen lyase activity, acting on polysaccharides; GO:0000272,polysaccharide ca…	PF00544.19:Pectate lyase	--	--	--
gene-LOC114323962	349	52.3333	-2.75702	1.38315e-15	1.4735e-13	down	NW_021025358.1	2149737	2151658	+	LOC114323962	--	K24184 cytochrome P450 family 89 subfamily A [EC:1.14.-.-] | (RefSeq) cytochrome P450 89A2-like (A)	--	XP_019234829.1	C89A9_ARATH RecName: Full=Cytochrome P450 89A9; EC=1.14.-.-;	At1g64940	GO:0005789,endoplasmic reticulum membrane; GO:0016021,integral component of membrane; GO:0016020,membrane; GO:0020037,heme binding; GO:0005506,iron ion binding; GO:0016709,oxidoreductase activity, acting on paired donors, with incorporation or reduction of molecular oxygen, NAD(P)H as one donor, and incorporation of one atom of oxygen; GO:0044550,secondary metabolite biosynthetic process; GO:0003…	PF00067.22:Cytochrome P450	--	--	--
gene-LOC114277918	232.333	1	-7.86017	1.40054e-15	1.48638e-13	down	NW_021026469.1	115826	125303	-	LOC114277918	--	--	--	XP_002283113.1	GDL71_ARATH RecName: Full=GDSL esterase/lipase At5g03610; EC=3.1.1.-; AltName: Full=Extracellular lipase At5g03610; Flags: Precursor;	At5g03610	GO:0005576,extracellular region; GO:0016788,hydrolase activity, acting on ester bonds; GO:0016042,lipid catabolic process; GO:0003674,molecular_function; GO:0003824,catalytic activity; GO:0016787,hydrolase activity; GO:0008152,metabolic process; GO:0006629,lipid metabolic process; GO:0008150,biological_process; GO:0009056,catabolic process; GO:0044238,primary metabolic process; GO:0071704,organic…	PF00657.22:GDSL-like Lipase/Acylhydrolase	--	--	--
gene-LOC114322724	108.667	2	-5.80163	1.65715e-15	1.75208e-13	down	NW_021025313.1	658801	663442	-	LOC114322724	--	K16818 phospholipase A1 [EC:3.1.1.32] | (RefSeq) phospholipase A(1) DAD1, chloroplastic-like (A)	ko00564: Glycerophospholipid metabolism; ko00592: alpha-Linolenic acid metabolism; ko01100: Metabolic pathways; ko01110: Biosynthesis of secondary metabolites	POE57099.1	PLA16_ARATH RecName: Full=Phospholipase A1-Igamma2, chloroplastic; EC=3.1.1.-; Flags: Precursor;	At2g30550	GO:0009507,chloroplast; GO:0047714,galactolipase activity; GO:0008970,phospholipase A1 activity; GO:0004806,triglyceride lipase activity; GO:0016042,lipid catabolic process; GO:0003674,molecular_function; GO:0003824,catalytic activity; GO:0016298,lipase activity; GO:0016787,hydrolase activity; GO:0016788,hydrolase activity, acting on ester bonds; GO:0052689,carboxylic ester hydrolase activity; GO…	PF01764.25:Lipase (class 3)	--	--	--
gene-LOC114292694	282.333	34.3333	-3.10395	1.76726e-15	1.8545e-13	down	NW_021024696.1	2024802	2032382	+	LOC114292694	--	K08678 UDP-glucuronate decarboxylase [EC:4.1.1.35] | (RefSeq) UDP-glucuronic acid decarboxylase 2-like (A)	ko00520: Amino sugar and nucleotide sugar metabolism; ko01100: Metabolic pathways	XP_017975430.1	UXS4_ARATH RecName: Full=UDP-glucuronic acid decarboxylase 4; EC=4.1.1.35; AltName: Full=UDP-XYL synthase 4; AltName: Full=UDP-glucuronate decarboxylase 4; Short=UGD; Short=UXS-4;	At2g47650	GO:0032580,Golgi cisterna membrane; GO:0016021,integral component of membrane; GO:0070403,NAD+ binding; GO:0048040,UDP-glucuronate decarboxylase activity; GO:0033320,UDP-D-xylose biosynthetic process; GO:0000166,nucleotide binding; GO:0003674,molecular_function; GO:0005488,binding; GO:0036094,small molecule binding; GO:0043167,ion binding; GO:0043168,anion binding; GO:0048037,cofactor binding; GO…	PF16363.5:GDP-mannose 4,6 dehydratase	--	--	--
gene-LOC114295587	109.333	2.66667	-5.40913	1.98438e-15	2.07456e-13	down	NW_021028068.1	71938	74462	-	LOC114295587	--	K13459 disease resistance protein RPS2 | (RefSeq) probable disease resistance protein At4g27220 (A)	ko04626: Plant-pathogen interaction	EOY22202.1	RPS2_ARATH RecName: Full=Disease resistance protein RPS2; AltName: Full=Resistance to Pseudomonas syringae protein 2;	At4g26090	GO:0005737,cytoplasm; GO:0005886,plasma membrane; GO:0043531,ADP binding; GO:0005524,ATP binding; GO:0006952,defense response; GO:0042742,defense response to bacterium; GO:0016045,detection of bacterium; GO:0009626,plant-type hypersensitive response; GO:0007165,signal transduction; GO:0000166,nucleotide binding; GO:0003674,molecular_function; GO:0005488,binding; GO:0017076,purine nucleotide bindi…	--	--	--	--
gene-LOC114308652	184.333	0	-9.99257	2.00402e-15	2.08731e-13	down	NW_021024838.1	2137544	2141672	+	LOC114308652	--	K00430 peroxidase [EC:1.11.1.7] | (RefSeq) putative Peroxidase 48 (A)	ko00940: Phenylpropanoid biosynthesis; ko01100: Metabolic pathways; ko01110: Biosynthesis of secondary metabolites	CDO98039.1	PER48_ARATH RecName: Full=Putative Peroxidase 48; Short=Atperox P48; EC=1.11.1.7; Flags: Precursor;	At4g33870	GO:0005576,extracellular region; GO:0009505,plant-type cell wall; GO:0009506,plasmodesma; GO:0020037,heme binding; GO:0046872,metal ion binding; GO:0004601,peroxidase activity; GO:0042744,hydrogen peroxide catabolic process; GO:0009664,plant-type cell wall organization; GO:0006979,response to oxidative stress; GO:0003674,molecular_function; GO:0005488,binding; GO:0046906,tetrapyrrole binding; GO:…	PF00141.23:Peroxidase	--	--	--
gene-LOC114259977	7952.67	741	-3.375	2.18995e-15	2.25581e-13	down	NW_021025567.1	66192	67751	-	LOC114259977	--	--	--	XP_007216673.1	PRF1_SOLLC RecName: Full=36.4 kDa proline-rich protein;	At3g22120	--	PF14547.6:Hydrophobic seed protein	--	--	--
gene-LOC114274119	796	121	-2.71695	2.30955e-15	2.36164e-13	down	NW_021026239.1	422946	425194	+	LOC114274119	--	--	--	CDO96860.1	GIL1_ARATH RecName: Full=Protein GRAVITROPIC IN THE LIGHT 1 {ECO:0000303|PubMed:16640600};	At1g53380	GO:0009959,negative gravitropism; GO:0009639,response to red or far red light; GO:0008150,biological_process; GO:0009605,response to external stimulus; GO:0009606,tropism; GO:0009628,response to abiotic stimulus; GO:0009629,response to gravity; GO:0009630,gravitropism; GO:0050896,response to stimulus; GO:0009314,response to radiation; GO:0009416,response to light stimulus	PF04859.12:Plant protein of unknown function (DUF641)	--	--	--
gene-LOC114319518	406	50.3333	-3.06164	2.35495e-15	2.3993e-13	down	NW_021025190.1	1121439	1131593	+	LOC114319518	--	K13430 serine/threonine-protein kinase PBS1 [EC:2.7.11.1] | (RefSeq) serine/threonine-protein kinase PBS1 (A)	ko04626: Plant-pathogen interaction	XP_010654526.1	ALE2_ARATH RecName: Full=Receptor-like serine/threonine-protein kinase ALE2; EC=2.7.11.1; AltName: Full=Protein ABNORMAL LEAF SHAPE 2; Flags: Precursor;	At2g20300	GO:0016021,integral component of membrane; GO:0005886,plasma membrane; GO:0005524,ATP binding; GO:0016301,kinase activity; GO:0004674,protein serine/threonine kinase activity; GO:0004675,transmembrane receptor protein serine/threonine kinase activity; GO:0030154,cell differentiation; GO:0007166,cell surface receptor signaling pathway; GO:0042335,cuticle development; GO:1905393,plant organ formati…	PF07714.17:Protein tyrosine kinase	--	--	--
gene-LOC114272475	128	6.33333	-4.34625	2.86559e-15	2.89848e-13	down	NW_021026161.1	380768	388723	-	LOC114272475	--	K11498 centromeric protein E | (RefSeq) kinesin-like protein NACK2 isoform X1 (A)	--	XP_012077129.1	KN7B_TOBAC RecName: Full=Kinesin-like protein NACK2; AltName: Full=NPK1-activating kinesin 2;	At3g43210	GO:0005874,microtubule; GO:0005634,nucleus; GO:0009524,phragmoplast; GO:0005524,ATP binding; GO:0008017,microtubule binding; GO:0003777,microtubule motor activity; GO:0000919,cell plate assembly; GO:0007018,microtubule-based movement; GO:0000166,nucleotide binding; GO:0003674,molecular_function; GO:0005488,binding; GO:0008144,drug binding; GO:0017076,purine nucleotide binding; GO:0030554,adenyl n…	PF00225.23:Kinesin motor domain	--	--	--
novel.3801	166	0	-9.83268	2.88195e-15	2.90455e-13	down	NW_021025060.1	52820	53464	+	--	--	--	--	--	--	--	--	--	--	--	--
gene-LOC114281602	395.333	0.333333	-10.1577	2.98685e-15	2.99948e-13	down	NW_021026730.1	450085	453434	+	LOC114281602	--	K01213 galacturan 1,4-alpha-galacturonidase [EC:3.2.1.67] | (RefSeq) exopolygalacturonase-like (A)	ko00040: Pentose and glucuronate interconversions; ko01100: Metabolic pathways	XP_022861327.1	PGLR2_PLAAC RecName: Full=Exopolygalacturonase; EC=3.2.1.67; AltName: Full=Pollen allergen Pla a 2; AltName: Allergen=Pla a 2; Flags: Precursor; Fragment;	At4g18180	GO:0005618,cell wall; GO:0005576,extracellular region; GO:0047911,galacturan 1,4-alpha-galacturonidase activity; GO:0019863,IgE binding; GO:0004650,polygalacturonase activity; GO:0071555,cell wall organization; GO:0045490,pectin catabolic process; GO:0003674,molecular_function; GO:0003824,catalytic activity; GO:0004553,hydrolase activity, hydrolyzing O-glycosyl compounds; GO:0016787,hydrolase act…	PF00295.17:Glycosyl hydrolases family 28	--	--	--
gene-LOC114303027	138	2	-6.13076	3.02292e-15	3.02486e-13	down	NW_021024722.1	3605122	3605976	+	LOC114303027	--	--	--	XP_003632383.1	PLA1_PLAAC RecName: Full=Putative invertase inhibitor; AltName: Full=Pollen allergen Pla a 1; AltName: Allergen=Pla a 1; Flags: Precursor;	At4g02250	GO:0005576,extracellular region; GO:0004857,enzyme inhibitor activity; GO:0003674,molecular_function; GO:0098772,molecular function regulator; GO:0030234,enzyme regulator activity; GO:0005575,cellular_component	PF04043.15:Plant invertase/pectin methylesterase inhibitor	--	--	--
gene-LOC114272496	225.667	0	-10.3138	3.20651e-15	3.19715e-13	down	NW_021026161.1	94773	98324	+	LOC114272496	--	K01051 pectinesterase [EC:3.1.1.11] | (RefSeq) pectinesterase-like (A)	ko00040: Pentose and glucuronate interconversions; ko01100: Metabolic pathways	KZV26822.1	PME13_ARATH RecName: Full=Probable pectinesterase/pectinesterase inhibitor 13; Includes: RecName: Full=Pectinesterase inhibitor 13; AltName: Full=Pectin methylesterase inhibitor 13; Includes: RecName: Full=Pectinesterase 13; Short=PE 13; EC=3.1.1.11; AltName: Full=Pectin methylesterase 13; Short=AtPME13;	At4g33230	GO:0071944,cell periphery; GO:0005618,cell wall; GO:0016021,integral component of membrane; GO:0045330,aspartyl esterase activity; GO:0030599,pectinesterase activity; GO:0046910,pectinesterase inhibitor activity; GO:0042545,cell wall modification; GO:0045490,pectin catabolic process; GO:0003674,molecular_function; GO:0003824,catalytic activity; GO:0016787,hydrolase activity; GO:0016788,hydrolase …	PF01095.19:Pectinesterase	--	--	--
gene-LOC114265635	169.333	0	-9.8807	3.26371e-15	3.24264e-13	down	NW_021025827.1	13973	17987	-	LOC114265635	--	--	--	KYP74786.1	NLP6_ARATH RecName: Full=Protein NLP6; Short=AtNLP6; AltName: Full=NIN-like protein 6; AltName: Full=Nodule inception protein-like protein 6;	At1g64530	GO:0005634,nucleus; GO:0003677,DNA binding; GO:0003700,DNA-binding transcription factor activity; GO:0006351,transcription, DNA-templated; GO:0003674,molecular_function; GO:0003676,nucleic acid binding; GO:0005488,binding; GO:0097159,organic cyclic compound binding; GO:1901363,heterocyclic compound binding; GO:0140110,transcription regulator activity; GO:0008152,metabolic process; GO:0006139,nucl…	PF02042.15:RWP-RK domain	RWP-RK	TF	RWP-RK
gene-LOC114302612	246.667	35	-2.86892	3.46736e-15	3.42073e-13	down	NW_021030819.1	375026	381051	+	LOC114302612	--	K10418 dynein light chain LC8-type | (RefSeq) dynein light chain 1, cytoplasmic (A)	--	XP_007045236.1	DYL1_CHLRE RecName: Full=Dynein 8 kDa light chain, flagellar outer arm;	At1g23220	GO:0005930,axoneme; GO:0097014,ciliary plasm; GO:0030286,dynein complex; GO:0005874,microtubule; GO:0031514,motile cilium; GO:0003774,motor activity; GO:0007017,microtubule-based process; GO:0044458,motile cilium assembly; GO:0003674,molecular_function; GO:0003824,catalytic activity; GO:0017111,nucleoside-triphosphatase activity; GO:0016462,pyrophosphatase activity; GO:0016787,hydrolase activity;…	PF01221.18:Dynein light chain type 1	--	--	--
gene-LOC114321551	2613	460.333	-2.51472	4.24932e-15	4.16285e-13	down	NW_021025261.1	493246	513031	-	LOC114321551	--	--	--	XP_002276573.2	AUG8_ARATH RecName: Full=AUGMIN subunit 8 {ECO:0000303|PubMed:22505726}; AltName: Full=QWRF motif-containing protein 8 {ECO:0000303|PubMed:20978221}; AltName: Full=ROP1 enhancer 2 {ECO:0000303|PubMed:23735294};	At4g30710	GO:0005874,microtubule; GO:0007049,cell cycle; GO:0051301,cell division; GO:0008150,biological_process; GO:0009987,cellular process; GO:0005622,intracellular; GO:0005575,cellular_component; GO:0005623,cell; GO:0005856,cytoskeleton; GO:0015630,microtubule cytoskeleton; GO:0043226,organelle; GO:0043228,non-membrane-bounded organelle; GO:0043229,intracellular organelle; GO:0043232,intracellular non-…	PF04484.12:QWRF family	--	--	--
novel.15409	162.667	0	-9.80136	4.36321e-15	4.24474e-13	down	NW_021029356.1	524124	524595	.	--	--	--	--	--	--	--	--	--	--	--	--
gene-LOC114298545	137.667	6.66667	-4.42885	4.53576e-15	4.38217e-13	down	NW_021028718.1	8677	10530	-	LOC114298545	--	K13457 disease resistance protein RPM1 | (RefSeq) disease resistance protein RPM1-like isoform X1 (A)	ko04626: Plant-pathogen interaction	KVH96367.1	R1A10_SOLDE RecName: Full=Putative late blight resistance protein homolog R1A-10;	At3g46730	GO:0005737,cytoplasm; GO:0016020,membrane; GO:0043531,ADP binding; GO:0005524,ATP binding; GO:0009626,plant-type hypersensitive response; GO:0000166,nucleotide binding; GO:0003674,molecular_function; GO:0005488,binding; GO:0017076,purine nucleotide binding; GO:0030554,adenyl nucleotide binding; GO:0032553,ribonucleotide binding; GO:0032555,purine ribonucleotide binding; GO:0032559,adenyl ribonucl…	PF00931.22:NB-ARC domain	--	--	--
gene-LOC114288160	135.667	11.3333	-3.63422	5.88975e-15	5.59387e-13	down	NW_021027216.1	196268	202914	-	LOC114288160	--	K09560 suppressor of tumorigenicity protein 13 | (RefSeq) FAM10 family protein At4g22670 isoform X1 (A)	--	EYU24775.1	TDX_ORYSJ RecName: Full=TPR repeat-containing thioredoxin TDX; AltName: Full=OsTrx26; AltName: Full=Tetratricoredoxin; Short=OsTDX;	At4g22670_2	GO:0005623,cell; GO:0030544,Hsp70 protein binding; GO:0042802,identical protein binding; GO:0016671,oxidoreductase activity, acting on a sulfur group of donors, disulfide as acceptor; GO:0045454,cell redox homeostasis; GO:0010286,heat acclimation; GO:0006457,protein folding; GO:0051259,protein complex oligomerization; GO:0005515,protein binding; GO:0003674,molecular_function; GO:0005488,binding; …	PF13414.6:TPR repeat	--	--	--
gene-LOC114262580	168	4	-5.43023	6.02313e-15	5.66296e-13	down	NW_021025681.1	854368	857267	-	LOC114262580	--	--	--	XP_002284864.1	SBT19_ARATH RecName: Full=Subtilisin-like protease SBT1.9 {ECO:0000303|PubMed:16193095}; EC=3.4.21.- {ECO:0000255|PROSITE-ProRule:PRU10082}; AltName: Full=Subtilase subfamily 1 member 9 {ECO:0000303|PubMed:16193095}; Short=AtSBT1.9 {ECO:0000303|PubMed:16193095}; Flags: Precursor;	At5g67090	GO:0005576,extracellular region; GO:0004252,serine-type endopeptidase activity; GO:0006508,proteolysis; GO:0003674,molecular_function; GO:0003824,catalytic activity; GO:0004175,endopeptidase activity; GO:0008236,serine-type peptidase activity; GO:0008233,peptidase activity; GO:0070011,peptidase activity, acting on L-amino acid peptides; GO:0016787,hydrolase activity; GO:0017171,serine hydrolase a…	PF00082.22:Subtilase family	--	--	--
gene-LOC114323573	491	45	-3.5419	7.4306e-15	6.93969e-13	down	NW_021025346.1	5248	40278	+	LOC114323573	--	K13416 brassinosteroid insensitive 1-associated receptor kinase 1 [EC:2.7.10.1 2.7.11.1] | (RefSeq) BRASSINOSTEROID INSENSITIVE 1-associated receptor kinase 1-like (A)	ko04016: MAPK signaling pathway - plant; ko04075: Plant hormone signal transduction; ko04626: Plant-pathogen interaction	XP_022892353.1	Y1765_ARATH RecName: Full=Probable LRR receptor-like serine/threonine-protein kinase At1g07650; EC=2.7.11.1; Flags: Precursor;	At1g53440	GO:0016021,integral component of membrane; GO:0005886,plasma membrane; GO:0005524,ATP binding; GO:0004674,protein serine/threonine kinase activity; GO:0000166,nucleotide binding; GO:0003674,molecular_function; GO:0005488,binding; GO:0008144,drug binding; GO:0017076,purine nucleotide binding; GO:0030554,adenyl nucleotide binding; GO:0032553,ribonucleotide binding; GO:0032555,purine ribonucleotide …	PF07714.17:Protein tyrosine kinase	--	--	--
novel.9337	279.667	0.666667	-8.74323	7.63939e-15	7.11098e-13	down	NW_021026174.1	657031	657463	.	--	--	--	--	--	--	--	--	--	--	--	--
gene-LOC114291788	1153	258	-2.17498	8.37097e-15	7.76616e-13	down	NW_021027511.1	374765	383993	+	LOC114291788	--	K15283 solute carrier family 35, member E1 | (RefSeq) triose phosphate/phosphate translocator, non-green plastid, chloroplastic-like (A)	--	AJK29839.1	PPT2_ORYSJ RecName: Full=Phosphoenolpyruvate/phosphate translocator 2, chloroplastic; Short=OsPPT2; Flags: Precursor;	At5g33320	GO:0031969,chloroplast membrane; GO:0016021,integral component of membrane; GO:0015121,phosphoenolpyruvate:phosphate antiporter activity; GO:0009670,triose-phosphate:phosphate antiporter activity; GO:0008643,carbohydrate transport; GO:0015714,phosphoenolpyruvate transport; GO:0035436,triose phosphate transmembrane transport; GO:0003674,molecular_function; GO:0005215,transporter activity; GO:00228…	PF03151.16:Triose-phosphate Transporter family	--	--	--
gene-LOC114273898	144.667	0	-9.63793	9.76933e-15	9.00385e-13	down	NW_021026228.1	58694	71872	+	LOC114273898	--	--	--	XP_022719765.1	--	--	--	PF02861.20:Clp amino terminal domain, pathogenicity island component	--	--	--
gene-LOC114300838	87	3	-4.89126	1.00784e-14	9.22804e-13	down	NW_021029503.1	215375	230100	-	LOC114300838	--	K09753 cinnamoyl-CoA reductase [EC:1.2.1.44] | (RefSeq) cinnamoyl-CoA reductase 1-like (A)	ko00940: Phenylpropanoid biosynthesis; ko01100: Metabolic pathways; ko01110: Biosynthesis of secondary metabolites	ADO51749.1	CCR1_ARATH RecName: Full=Cinnamoyl-CoA reductase 1; Short=AtCCR1; EC=1.2.1.44; AltName: Full=Protein IRREGULAR XYLEM 4;	At5g19440	GO:0005829,cytosol; GO:0016621,cinnamoyl-CoA reductase activity; GO:0050662,coenzyme binding; GO:0007623,circadian rhythm; GO:0009809,lignin biosynthetic process; GO:0009409,response to cold; GO:0003674,molecular_function; GO:0003824,catalytic activity; GO:0016491,oxidoreductase activity; GO:0016620,oxidoreductase activity, acting on the aldehyde or oxo group of donors, NAD or NADP as acceptor; G…	PF01370.21:NAD dependent epimerase/dehydratase family	--	--	--
gene-LOC114309581	220.667	0	-10.2083	1.01464e-14	9.25996e-13	down	NW_021024520.1	73990	75553	+	LOC114309581	--	K19747 BAHD acyltransferase [EC:2.3.1.-] | (RefSeq) BAHD acyltransferase DCR (A)	--	XP_018813731.1	Y3028_ARATH RecName: Full=Uncharacterized acetyltransferase At3g50280; EC=2.3.1.-;	At5g67150	GO:0016747,transferase activity, transferring acyl groups other than amino-acyl groups; GO:0003674,molecular_function; GO:0003824,catalytic activity; GO:0016740,transferase activity; GO:0016746,transferase activity, transferring acyl groups	PF02458.15:Transferase family	--	--	--
gene-LOC114283298	102	6.66667	-3.97535	1.09847e-14	9.9602e-13	down	NW_021026859.1	93407	111180	-	LOC114283298	--	K13459 disease resistance protein RPS2 | (RefSeq) probable disease resistance protein At4g27220 (A)	ko04626: Plant-pathogen interaction	XP_021689223.1	RPS2_ARATH RecName: Full=Disease resistance protein RPS2; AltName: Full=Resistance to Pseudomonas syringae protein 2;	At4g26090	GO:0005737,cytoplasm; GO:0005886,plasma membrane; GO:0043531,ADP binding; GO:0005524,ATP binding; GO:0006952,defense response; GO:0042742,defense response to bacterium; GO:0016045,detection of bacterium; GO:0009626,plant-type hypersensitive response; GO:0007165,signal transduction; GO:0000166,nucleotide binding; GO:0003674,molecular_function; GO:0005488,binding; GO:0017076,purine nucleotide bindi…	--	--	--	--
gene-LOC114296187	1876.33	394	-2.25545	1.10551e-14	9.99168e-13	down	NW_021028189.1	96653	101977	+	LOC114296187	--	--	--	XP_018838813.1	STL1_ARATH RecName: Full=Probable glycosyltransferase STELLO1 {ECO:0000303|PubMed:27277162}; EC=2.4.-.- {ECO:0000305};	At2g41770	GO:0005768,endosome; GO:0005794,Golgi apparatus; GO:0000139,Golgi membrane; GO:0016021,integral component of membrane; GO:0005802,trans-Golgi network; GO:0042802,identical protein binding; GO:0016757,transferase activity, transferring glycosyl groups; GO:0052324,plant-type cell wall cellulose biosynthetic process; GO:2001009,regulation of plant-type cell wall cellulose biosynthetic process; GO:00…	PF03385.17:STELLO glycosyltransferases	--	--	--
novel.8291	167.667	0	-9.87544	1.15195e-14	1.03779e-12	down	NW_021025928.1	781015	781231	.	--	--	--	--	--	--	--	--	--	--	--	--
gene-LOC114321026	175.333	0	-9.94081	1.17848e-14	1.05829e-12	down	NW_021025249.1	1218445	1220452	+	LOC114321026	--	--	--	XP_017247386.1	ACD6_ARATH RecName: Full=Protein ACCELERATED CELL DEATH 6 {ECO:0000303|PubMed:10488236};	At1g03670	GO:0030176,integral component of endoplasmic reticulum membrane; GO:0005887,integral component of plasma membrane; GO:0016020,membrane; GO:0008219,cell death; GO:0071446,cellular response to salicylic acid stimulus; GO:0009816,defense response to bacterium, incompatible interaction; GO:1900426,positive regulation of defense response to bacterium; GO:1902290,positive regulation of defense response…	PF13962.6:Domain of unknown function	--	--	--
gene-LOC114260557	181.667	19.6667	-3.21174	1.19196e-14	1.06358e-12	down	NW_021025596.1	1834458	1841941	-	LOC114260557	--	K24917 amino acid permease | (RefSeq) amino acid permease 3-like (A)	--	XP_015884779.1	LHTL8_ARATH RecName: Full=Lysine histidine transporter-like 8; AltName: Full=Amino acid transporter-like protein 1;	At1g47670	GO:0016021,integral component of membrane; GO:0005886,plasma membrane; GO:0015171,amino acid transmembrane transporter activity; GO:0003333,amino acid transmembrane transport; GO:0003674,molecular_function; GO:0005215,transporter activity; GO:0022857,transmembrane transporter activity; GO:0005342,organic acid transmembrane transporter activity; GO:0008509,anion transmembrane transporter activity;…	PF01490.18:Transmembrane amino acid transporter protein	--	--	--
gene-LOC114322608	313.333	53.6667	-2.55473	1.23258e-14	1.09633e-12	down	NW_021025306.1	248079	249494	-	LOC114322608	--	K03062 26S proteasome regulatory subunit T2 | (RefSeq) 26S proteasome regulatory subunit 4 homolog B (A)	ko03050: Proteasome	BAJ79010.1	PRS4_ORYSJ RecName: Full=26S proteasome regulatory subunit 4 homolog; AltName: Full=Tat-binding protein homolog 2;	At2g20140	GO:0031597,cytosolic proteasome complex; GO:0031595,nuclear proteasome complex; GO:0008540,proteasome regulatory particle, base subcomplex; GO:0005524,ATP binding; GO:0036402,proteasome-activating ATPase activity; GO:0017025,TBP-class protein binding; GO:0045899,positive regulation of RNA polymerase II transcriptional preinitiation complex assembly; GO:0030433,ubiquitin-dependent ERAD pathway; GO…	PF17862.1:AAA+ lid domain	--	--	--
novel.1430	157	0	-9.77023	1.27132e-14	1.12661e-12	down	NW_021024708.1	1934930	1942529	-	--	--	K13457 disease resistance protein RPM1 | (RefSeq) disease resistance protein RPM1-like (A)	ko04626: Plant-pathogen interaction	XP_021816898.1	RNHX1_ARATH RecName: Full=Putative ribonuclease H protein At1g65750; EC=3.1.26.4;	At3g32110	GO:0046872,metal ion binding; GO:0003676,nucleic acid binding; GO:0004523,RNA-DNA hybrid ribonuclease activity; GO:0003674,molecular_function; GO:0005488,binding; GO:0043167,ion binding; GO:0043169,cation binding; GO:0097159,organic cyclic compound binding; GO:1901363,heterocyclic compound binding; GO:0003824,catalytic activity; GO:0004518,nuclease activity; GO:0004519,endonuclease activity; GO:0…	PF13966.6:zinc-binding in reverse transcriptase	--	--	--
gene-LOC114315390	126	2.33333	-5.75693	1.27467e-14	1.12661e-12	down	NW_021025048.1	58488	61973	+	LOC114315390	--	--	--	XP_002284864.1	SBT19_ARATH RecName: Full=Subtilisin-like protease SBT1.9 {ECO:0000303|PubMed:16193095}; EC=3.4.21.- {ECO:0000255|PROSITE-ProRule:PRU10082}; AltName: Full=Subtilase subfamily 1 member 9 {ECO:0000303|PubMed:16193095}; Short=AtSBT1.9 {ECO:0000303|PubMed:16193095}; Flags: Precursor;	At5g67090	GO:0005576,extracellular region; GO:0004252,serine-type endopeptidase activity; GO:0006508,proteolysis; GO:0003674,molecular_function; GO:0003824,catalytic activity; GO:0004175,endopeptidase activity; GO:0008236,serine-type peptidase activity; GO:0008233,peptidase activity; GO:0070011,peptidase activity, acting on L-amino acid peptides; GO:0016787,hydrolase activity; GO:0017171,serine hydrolase a…	PF00082.22:Subtilase family	--	--	--
novel.8004	483.333	90.3333	-2.45849	1.31777e-14	1.15741e-12	down	NW_021025871.1	1098850	1111809	-	--	--	K01006 pyruvate, orthophosphate dikinase [EC:2.7.9.1] | (RefSeq) pyruvate, phosphate dikinase, chloroplastic-like (A)	ko00010: Glycolysis / Gluconeogenesis; ko00620: Pyruvate metabolism; ko00710: Carbon fixation in photosynthetic organisms; ko01100: Metabolic pathways; ko01110: Biosynthesis of secondary metabolites; ko01200: Carbon metabolism	CAN74303.1	POLX_TOBAC RecName: Full=Retrovirus-related Pol polyprotein from transposon TNT 1-94; Includes: RecName: Full=Protease; EC=3.4.23.-; Includes: RecName: Full=Reverse transcriptase; EC=2.7.7.49; Includes: RecName: Full=Endonuclease;	At3g60170	GO:0004190,aspartic-type endopeptidase activity; GO:0004519,endonuclease activity; GO:0003676,nucleic acid binding; GO:0003964,RNA-directed DNA polymerase activity; GO:0008270,zinc ion binding; GO:0015074,DNA integration; GO:0003674,molecular_function; GO:0003824,catalytic activity; GO:0004175,endopeptidase activity; GO:0008233,peptidase activity; GO:0070011,peptidase activity, acting on L-amino …	PF07727.14:Reverse transcriptase (RNA-dependent DNA polymerase)	--	--	--
gene-LOC114304595	2066.67	571	-1.8968	1.71131e-14	1.47123e-12	down	NW_021034562.1	618	3453	+	LOC114304595	--	K13416 brassinosteroid insensitive 1-associated receptor kinase 1 [EC:2.7.10.1 2.7.11.1] | (RefSeq) BRASSINOSTEROID INSENSITIVE 1-associated receptor kinase 1-like (A)	ko04016: MAPK signaling pathway - plant; ko04075: Plant hormone signal transduction; ko04626: Plant-pathogen interaction	XP_011041763.1	Y5830_ARATH RecName: Full=Probable inactive receptor kinase At5g58300; Flags: Precursor;	At5g58300	GO:0016021,integral component of membrane; GO:0005886,plasma membrane; GO:0005524,ATP binding; GO:0004672,protein kinase activity; GO:0000166,nucleotide binding; GO:0003674,molecular_function; GO:0005488,binding; GO:0008144,drug binding; GO:0017076,purine nucleotide binding; GO:0030554,adenyl nucleotide binding; GO:0032553,ribonucleotide binding; GO:0032555,purine ribonucleotide binding; GO:00325…	PF00069.25:Protein kinase domain	--	--	--
gene-LOC114292083	729	166	-2.15905	1.71183e-14	1.47123e-12	down	NW_021027541.1	451103	455741	-	LOC114292083	--	K13430 serine/threonine-protein kinase PBS1 [EC:2.7.11.1] | (RefSeq) serine/threonine-protein kinase PBS1 (A)	ko04626: Plant-pathogen interaction	XP_002285386.2	Y1864_ARATH RecName: Full=Probable receptor-like protein kinase At1g80640; EC=2.7.11.1; Flags: Precursor;	At5g11015	GO:0016021,integral component of membrane; GO:0005886,plasma membrane; GO:0005524,ATP binding; GO:0004675,transmembrane receptor protein serine/threonine kinase activity; GO:0007166,cell surface receptor signaling pathway; GO:0006468,protein phosphorylation; GO:0000166,nucleotide binding; GO:0003674,molecular_function; GO:0005488,binding; GO:0008144,drug binding; GO:0017076,purine nucleotide bind…	PF07714.17:Protein tyrosine kinase	--	--	--
novel.7987	634.667	35.3333	-4.14614	1.90794e-14	1.63476e-12	down	NW_021025870.1	585042	590484	+	--	--	--	--	XP_002274907.2	--	At3g63430	GO:0051513,regulation of monopolar cell growth; GO:0000902,cell morphogenesis; GO:0016049,cell growth; GO:0001558,regulation of cell growth; GO:0040007,growth; GO:0009653,anatomical structure morphogenesis; GO:0008150,biological_process; GO:0009826,unidimensional cell growth; GO:0009987,cellular process; GO:0042814,monopolar cell growth; GO:0016043,cellular component organization; GO:0022603,regu…	PF14383.6:DUF761-associated sequence motif	--	--	--
gene-LOC114290421	162.667	1	-7.40049	2.21145e-14	1.8833e-12	down	NW_021027425.1	1052179	1059327	-	LOC114290421	--	K01126 glycerophosphoryl diester phosphodiesterase [EC:3.1.4.46] | (RefSeq) glycerophosphodiester phosphodiesterase GDPD6 (A)	ko00564: Glycerophospholipid metabolism	XP_010109457.1	GPDL7_ARATH RecName: Full=Glycerophosphodiester phosphodiesterase GDPDL7 {ECO:0000305}; EC=3.1.4.46 {ECO:0000250|UniProtKB:Q7Y208}; AltName: Full=Glycerophosphodiester phosphodiesterase-like 7 {ECO:0000303|PubMed:21323773}; Short=ATGDPDL7 {ECO:0000303|PubMed:21323773}; AltName: Full=Glycerophosphodiesterase-like 6 {ECO:0000303|PubMed:18718934}; AltName: Full=Protein SHV3-LIKE 5 {ECO:0000303|PubMe…	At5g58170	GO:0031225,anchored component of membrane; GO:0048046,apoplast; GO:0008889,glycerophosphodiester phosphodiesterase activity; GO:0006071,glycerol metabolic process; GO:0006629,lipid metabolic process; GO:0003674,molecular_function; GO:0003824,catalytic activity; GO:0008081,phosphoric diester hydrolase activity; GO:0016787,hydrolase activity; GO:0016788,hydrolase activity, acting on ester bonds; GO…	PF03009.17:Glycerophosphoryl diester phosphodiesterase family	--	--	--
gene-LOC114321136	156	0	-9.74425	2.38726e-14	2.02073e-12	down	NW_021025254.1	137631	141847	-	LOC114321136	--	K21483 salicylate 1-O-methyltransferase [EC:2.1.1.274] | (RefSeq) salicylate carboxymethyltransferase-like (A)	--	AFQ98271.1	BAMT_ANTMA RecName: Full=Benzoate carboxyl methyltransferase; EC=2.1.1.-; AltName: Full=S-adenosyl-L-methionine:benzoic acid carboxyl methyltransferase;	At5g04370	GO:0008168,methyltransferase activity; GO:0003674,molecular_function; GO:0003824,catalytic activity; GO:0016740,transferase activity; GO:0016741,transferase activity, transferring one-carbon groups	PF03492.15:SAM dependent carboxyl methyltransferase	--	--	--
gene-LOC114277258	91.3333	4.66667	-4.30705	2.50351e-14	2.11276e-12	down	NW_021024652.1	591389	656037	+	LOC114277258	--	--	--	XP_006449300.1	--	At3g51000	GO:0003824,catalytic activity; GO:0003674,molecular_function	PF00561.20:alpha/beta hydrolase fold	--	--	--
gene-LOC114277226	170.333	1.66667	-6.77841	2.52004e-14	2.12032e-12	down	NW_021026414.1	1307012	1314002	+	LOC114277226	--	--	--	XP_021814149.1	GDL76_ARATH RecName: Full=GDSL esterase/lipase At5g14450; EC=3.1.1.-; AltName: Full=Extracellular lipase At5g14450; Flags: Precursor;	At5g14450	GO:0005576,extracellular region; GO:0009505,plant-type cell wall; GO:0009506,plasmodesma; GO:0016788,hydrolase activity, acting on ester bonds; GO:0016042,lipid catabolic process; GO:0003674,molecular_function; GO:0003824,catalytic activity; GO:0016787,hydrolase activity; GO:0008152,metabolic process; GO:0006629,lipid metabolic process; GO:0008150,biological_process; GO:0009056,catabolic process;…	PF00657.22:GDSL-like Lipase/Acylhydrolase	--	--	--
gene-LOC114277377	368	40	-3.19173	2.55793e-14	2.14575e-12	down	NW_021026415.1	1048847	1079286	-	LOC114277377	--	K13457 disease resistance protein RPM1 | (RefSeq) disease resistance protein RPM1-like (A)	ko04626: Plant-pathogen interaction	POE78804.1	DRL4_ARATH RecName: Full=Putative disease resistance protein At1g50180;	At1g50180	GO:0005886,plasma membrane; GO:0009506,plasmodesma; GO:0043531,ADP binding; GO:0005524,ATP binding; GO:0006952,defense response; GO:0007165,signal transduction; GO:0000166,nucleotide binding; GO:0003674,molecular_function; GO:0005488,binding; GO:0017076,purine nucleotide binding; GO:0030554,adenyl nucleotide binding; GO:0032553,ribonucleotide binding; GO:0032555,purine ribonucleotide binding; GO:…	PF00931.22:NB-ARC domain	--	--	--
gene-LOC114269060	365.333	0.333333	-10.0272	2.75728e-14	2.29239e-12	down	NW_021025987.1	489752	490795	-	LOC114269060	--	K13457 disease resistance protein RPM1 | (RefSeq) disease resistance protein RPM1-like (A)	ko04626: Plant-pathogen interaction	XP_010658277.1	DRL4_ARATH RecName: Full=Putative disease resistance protein At1g50180;	At1g50180	GO:0005886,plasma membrane; GO:0009506,plasmodesma; GO:0043531,ADP binding; GO:0005524,ATP binding; GO:0006952,defense response; GO:0007165,signal transduction; GO:0000166,nucleotide binding; GO:0003674,molecular_function; GO:0005488,binding; GO:0017076,purine nucleotide binding; GO:0030554,adenyl nucleotide binding; GO:0032553,ribonucleotide binding; GO:0032555,purine ribonucleotide binding; GO:…	PF00931.22:NB-ARC domain	--	--	--
gene-LOC114284711	93.6667	2.66667	-5.13993	2.79686e-14	2.31157e-12	down	NW_021026967.1	117900	128762	+	LOC114284711	--	K15404 aldehyde decarbonylase [EC:4.1.99.5] | (RefSeq) protein ECERIFERUM 1-like (A)	ko00073: Cutin, suberine and wax biosynthesis; ko01110: Biosynthesis of secondary metabolites	XP_021276679.1	CER3_ARATH RecName: Full=Protein ECERIFERUM 3; AltName: Full=Protein FACELESS POLLEN 1; AltName: Full=Protein WAX2; AltName: Full=Protein YORE-YORE;	At5g57800	GO:0005789,endoplasmic reticulum membrane; GO:0016021,integral component of membrane; GO:0016020,membrane; GO:0005886,plasma membrane; GO:0005506,iron ion binding; GO:0016491,oxidoreductase activity; GO:0043447,alkane biosynthetic process; GO:0042335,cuticle development; GO:0006723,cuticle hydrocarbon biosynthetic process; GO:0008610,lipid biosynthetic process; GO:0006629,lipid metabolic process;…	PF12076.8:WAX2 C-terminal domain	--	--	--
gene-LOC114261436	92.3333	2	-5.53644	2.9196e-14	2.40592e-12	down	NW_021025632.1	325162	327645	-	LOC114261436	--	K19613 leucine-rich repeat protein SHOC2 | (RefSeq) receptor-like protein 12 (A)	--	CAN73268.1	RLP6_ARATH RecName: Full=Receptor like protein 6 {ECO:0000303|PubMed:18434605}; Short=AtRLP6 {ECO:0000303|PubMed:18434605}; Flags: Precursor;	At1g45616	GO:0016021,integral component of membrane; GO:0016020,membrane; GO:0005575,cellular_component; GO:0031224,intrinsic component of membrane; GO:0044425,membrane part	PF13855.6:Leucine rich repeat	--	--	--
gene-LOC114278662	115.333	3	-5.32288	2.94054e-14	2.41608e-12	down	NW_021026523.1	514995	561383	-	LOC114278662	--	K13459 disease resistance protein RPS2 | (RefSeq) disease resistance protein At4g27190-like (A)	ko04626: Plant-pathogen interaction	XP_019078569.1	DRL27_ARATH RecName: Full=Disease resistance protein At4g27190;	At4g27190	GO:0005886,plasma membrane; GO:0043531,ADP binding; GO:0005524,ATP binding; GO:0006952,defense response; GO:0007165,signal transduction; GO:0000166,nucleotide binding; GO:0003674,molecular_function; GO:0005488,binding; GO:0017076,purine nucleotide binding; GO:0030554,adenyl nucleotide binding; GO:0032553,ribonucleotide binding; GO:0032555,purine ribonucleotide binding; GO:0032559,adenyl ribonucle…	PF00931.22:NB-ARC domain	--	--	--
gene-LOC114277087	155	1.66667	-6.63617	2.98053e-14	2.44177e-12	down	NW_021026407.1	936903	937890	-	LOC114277087	--	--	--	KZM86269.1	--	At1g23350	GO:0004857,enzyme inhibitor activity; GO:0003674,molecular_function; GO:0098772,molecular function regulator; GO:0030234,enzyme regulator activity	PF04043.15:Plant invertase/pectin methylesterase inhibitor	--	--	--
gene-LOC114258462	11862.7	1574.33	-2.91466	3.06693e-14	2.50523e-12	down	NW_021025493.1	129928	131762	-	LOC114258462	--	K22395 cinnamyl-alcohol dehydrogenase [EC:1.1.1.195] | (RefSeq) berberine bridge enzyme-like 15 (A)	ko00940: Phenylpropanoid biosynthesis; ko01100: Metabolic pathways; ko01110: Biosynthesis of secondary metabolites	XP_002270139.2	BBE8_ARATH RecName: Full=Berberine bridge enzyme-like 8 {ECO:0000303|PubMed:26037923}; Short=AtBBE-like 8 {ECO:0000303|PubMed:26037923}; EC=1.1.1.- {ECO:0000250|UniProtKB:O64743}; Flags: Precursor;	At1g30700	GO:0005618,cell wall; GO:0005576,extracellular region; GO:0050660,flavin adenine dinucleotide binding; GO:0016614,oxidoreductase activity, acting on CH-OH group of donors; GO:0000166,nucleotide binding; GO:0003674,molecular_function; GO:0005488,binding; GO:0036094,small molecule binding; GO:0043167,ion binding; GO:0043168,anion binding; GO:0048037,cofactor binding; GO:0050662,coenzyme binding; GO…	PF01565.23:FAD binding domain	--	--	--
gene-LOC114256339	167	1.33333	-6.96717	3.38681e-14	2.75847e-12	down	NW_021025398.1	1019986	1023660	+	LOC114256339	--	K01728 pectate lyase [EC:4.2.2.2] | (RefSeq) pectate lyase-like (A)	ko00040: Pentose and glucuronate interconversions; ko01100: Metabolic pathways	CDP14850.1	PLY_LILLO RecName: Full=Pectate lyase; EC=4.2.2.2; Flags: Precursor;	At5g15110	GO:0046872,metal ion binding; GO:0030570,pectate lyase activity; GO:0045490,pectin catabolic process; GO:0003674,molecular_function; GO:0005488,binding; GO:0043167,ion binding; GO:0043169,cation binding; GO:0003824,catalytic activity; GO:0016829,lyase activity; GO:0016835,carbon-oxygen lyase activity; GO:0016837,carbon-oxygen lyase activity, acting on polysaccharides; GO:0000272,polysaccharide ca…	PF04431.13:Pectate lyase, N terminus	--	--	--
novel.11157	141.333	0	-9.62107	3.66409e-14	2.96707e-12	down	NW_021026711.1	616681	617847	.	--	--	--	--	--	--	--	--	--	--	--	--
gene-LOC114261410	472.333	39.6667	-3.55007	3.93929e-14	3.17158e-12	down	NW_021025631.1	1498428	1501920	+	LOC114261410	--	--	--	XP_002280096.2	--	At1g13340	GO:0015031,protein transport; GO:0008104,protein localization; GO:0006810,transport; GO:0008150,biological_process; GO:0015833,peptide transport; GO:0033036,macromolecule localization; GO:0042886,amide transport; GO:0045184,establishment of protein localization; GO:0051179,localization; GO:0051234,establishment of localization; GO:0071702,organic substance transport; GO:0071705,nitrogen compound …	PF03398.14:Regulator of Vps4 activity in the MVB pathway	--	--	--
gene-LOC114259398	117.333	12	-3.3245	4.22099e-14	3.37896e-12	down	NW_021025536.1	329795	333734	+	LOC114259398	--	--	--	XP_010650014.1	Y4449_ARATH RecName: Full=FHA domain-containing protein At4g14490;	At4g14490	GO:0005634,nucleus; GO:0003729,mRNA binding; GO:0003674,molecular_function; GO:0003676,nucleic acid binding; GO:0003723,RNA binding; GO:0005488,binding; GO:0097159,organic cyclic compound binding; GO:1901363,heterocyclic compound binding; GO:0005622,intracellular; GO:0005575,cellular_component; GO:0005623,cell; GO:0043231,intracellular membrane-bounded organelle; GO:0043226,organelle; GO:0043227,…	PF00498.26:FHA domain	--	--	--
gene-LOC114286549	863.667	121	-2.88468	4.31629e-14	3.44541e-12	down	NW_021027087.1	216241	223608	+	LOC114286549	--	--	--	XP_006467920.1	--	At4g05150	--	PF00564.24:PB1 domain	--	--	--
gene-LOC114280350	6253.33	266.667	-4.5287	4.41089e-14	3.51092e-12	down	NW_021026633.1	1113003	1114598	+	LOC114280350	--	K22683 aspartyl protease family protein [EC:3.4.23.-] | (RefSeq) aspartyl protease family protein 2-like (A)	--	XP_011091829.1	AED3_ARATH RecName: Full=Aspartyl protease AED3 {ECO:0000303|PubMed:24755512}; EC=3.4.23.- {ECO:0000305}; AltName: Full=Apoplastic EDS1-dependent protein 3 {ECO:0000303|PubMed:24755512}; Flags: Precursor;	At3g54400	GO:0048046,apoplast; GO:0005618,cell wall; GO:0009505,plant-type cell wall; GO:0004190,aspartic-type endopeptidase activity; GO:0000166,nucleotide binding; GO:0030163,protein catabolic process; GO:0006508,proteolysis; GO:0043067,regulation of programmed cell death; GO:0009627,systemic acquired resistance; GO:0003674,molecular_function; GO:0003824,catalytic activity; GO:0004175,endopeptidase activ…	PF14543.6:Xylanase inhibitor N-terminal	--	--	--
gene-LOC114287122	178	7	-4.7524	4.63912e-14	3.66137e-12	down	NW_021027126.1	677067	686521	+	LOC114287122	--	K13415 protein brassinosteroid insensitive 1 [EC:2.7.10.1 2.7.11.1] | (RefSeq) systemin receptor SR160 (A)	ko04075: Plant hormone signal transduction	XP_017248774.1	Y2165_ARATH RecName: Full=Probable LRR receptor-like serine/threonine-protein kinase At2g16250; EC=2.7.11.1; Flags: Precursor;	At2g16250	GO:0016021,integral component of membrane; GO:0009505,plant-type cell wall; GO:0005886,plasma membrane; GO:0009506,plasmodesma; GO:0005524,ATP binding; GO:0004674,protein serine/threonine kinase activity; GO:0000166,nucleotide binding; GO:0003674,molecular_function; GO:0005488,binding; GO:0008144,drug binding; GO:0017076,purine nucleotide binding; GO:0030554,adenyl nucleotide binding; GO:0032553,…	PF13855.6:Leucine rich repeat	--	--	--
gene-LOC114269153	128.667	2	-6.03767	5.39791e-14	4.23638e-12	down	NW_021025991.1	437179	440263	-	LOC114269153	--	K22422 protein downstream neighbor of Son | (RefSeq) protein downstream neighbor of Son (A)	--	CDP10558.1	--	At3g54750	--	--	--	--	--
gene-LOC114308693	146.667	0	-9.67825	5.43665e-14	4.25486e-12	down	NW_021024840.1	117362	117847	-	LOC114308693	--	K01051 pectinesterase [EC:3.1.1.11] | (RefSeq) putative pectinesterase/pectinesterase inhibitor 22 (A)	ko00040: Pentose and glucuronate interconversions; ko01100: Metabolic pathways	XP_016665577.1	21KD_DAUCA RecName: Full=21 kDa protein; AltName: Full=1.2 protein; Flags: Precursor;	At5g62350	GO:0004857,enzyme inhibitor activity; GO:0003674,molecular_function; GO:0098772,molecular function regulator; GO:0030234,enzyme regulator activity	PF04043.15:Plant invertase/pectin methylesterase inhibitor	--	--	--
gene-LOC114316953	130	0	-9.4709	5.4551e-14	4.25741e-12	down	NW_021025105.1	1179411	1189678	-	LOC114316953	--	--	--	XP_003631606.1	BNM2A_BRANA RecName: Full=BURP domain-containing protein BNM2A {ECO:0000303|PubMed:19714473}; AltName: Full=Brassica napus microspore-derived embryo protein 2 {ECO:0000303|PubMed:9790599}; Short=BNM2 {ECO:0000303|PubMed:9790599}; Flags: Precursor;	At1g49320	GO:0000326,protein storage vacuole; GO:0005622,intracellular; GO:0005575,cellular_component; GO:0000322,storage vacuole; GO:0000325,plant-type vacuole; GO:0005773,vacuole; GO:0005623,cell; GO:0005737,cytoplasm; GO:0043231,intracellular membrane-bounded organelle; GO:0043226,organelle; GO:0043227,membrane-bounded organelle; GO:0043229,intracellular organelle; GO:0044424,intracellular part; GO:0044…	PF03181.15:BURP domain	--	--	--
gene-LOC114259949	513.667	64	-3.0032	5.60388e-14	4.34929e-12	down	NW_021025560.1	513451	514313	-	LOC114259949	--	--	--	PLY93127.1	--	--	--	--	--	--	--
gene-LOC114317435	124.333	0	-9.42769	6.29188e-14	4.85636e-12	down	NW_021025124.1	1798992	1800325	-	LOC114317435	--	--	--	XP_022855286.1	YSL14_ORYSJ RecName: Full=Probable metal-nicotianamine transporter YSL14; AltName: Full=Protein YELLOW STRIPE LIKE 14; Short=OsYSL14;	At1g65730	GO:0016021,integral component of membrane; GO:0005886,plasma membrane; GO:0022857,transmembrane transporter activity; GO:0003674,molecular_function; GO:0005215,transporter activity; GO:0005575,cellular_component; GO:0016020,membrane; GO:0031224,intrinsic component of membrane; GO:0044425,membrane part; GO:0005623,cell; GO:0044464,cell part; GO:0071944,cell periphery	PF03169.15:OPT oligopeptide transporter protein	--	--	--
gene-LOC114270493	104	3.33333	-5.00566	6.389e-14	4.91777e-12	down	NW_021026071.1	2478873	2488364	+	LOC114270493	--	K24544 cytochrome P450 family 714 subfamily C | (RefSeq) cytochrome P450 714C2-like (A)	--	POE62592.1	C14C2_ORYSJ RecName: Full=Cytochrome P450 714C2; EC=1.14.-.-;	At5g24910	GO:0016021,integral component of membrane; GO:0020037,heme binding; GO:0005506,iron ion binding; GO:0004497,monooxygenase activity; GO:0016705,oxidoreductase activity, acting on paired donors, with incorporation or reduction of molecular oxygen; GO:0003674,molecular_function; GO:0005488,binding; GO:0046906,tetrapyrrole binding; GO:0048037,cofactor binding; GO:0097159,organic cyclic compound bindi…	PF00067.22:Cytochrome P450	--	--	--
gene-LOC114323346	1692.67	199.333	-3.11631	6.53471e-14	5.01615e-12	down	NW_021025333.1	911293	912935	+	LOC114323346	--	K12761 carbon catabolite-derepressing protein kinase [EC:2.7.11.1] | (RefSeq) CBL-interacting serine/threonine-protein kinase 4-like (A)	--	XP_021691998.1	CIPK7_ARATH RecName: Full=CBL-interacting serine/threonine-protein kinase 7; EC=2.7.11.1; AltName: Full=SNF1-related kinase 3.10; AltName: Full=SOS2-like protein kinase PKS7; AltName: Full=Serine/threonine-protein kinase SR2; Short=AtSR2; Short=AtSRPK1;	At3g23000	GO:0005737,cytoplasm; GO:0005634,nucleus; GO:0005524,ATP binding; GO:0004674,protein serine/threonine kinase activity; GO:0035556,intracellular signal transduction; GO:0006468,protein phosphorylation; GO:0009409,response to cold; GO:0000166,nucleotide binding; GO:0003674,molecular_function; GO:0005488,binding; GO:0008144,drug binding; GO:0017076,purine nucleotide binding; GO:0030554,adenyl nucleo…	PF00069.25:Protein kinase domain	--	--	--
gene-LOC114308176	160.333	6.33333	-4.70879	7.49819e-14	5.66265e-12	down	NW_021024827.1	4307454	4317692	-	LOC114308176	--	K13430 serine/threonine-protein kinase PBS1 [EC:2.7.11.1] | (RefSeq) serine/threonine-protein kinase PBS1 (A)	ko04626: Plant-pathogen interaction	XP_010651159.1	Y5977_ARATH RecName: Full=Probable leucine-rich repeat receptor-like protein kinase At5g49770; EC=2.7.11.1; Flags: Precursor;	At3g26700	GO:0016021,integral component of membrane; GO:0005524,ATP binding; GO:0004674,protein serine/threonine kinase activity; GO:0000166,nucleotide binding; GO:0003674,molecular_function; GO:0005488,binding; GO:0008144,drug binding; GO:0017076,purine nucleotide binding; GO:0030554,adenyl nucleotide binding; GO:0032553,ribonucleotide binding; GO:0032555,purine ribonucleotide binding; GO:0032559,adenyl r…	PF07714.17:Protein tyrosine kinase	--	--	--
gene-LOC114319657	141.667	2.66667	-5.74156	8.42945e-14	6.3318e-12	down	NW_021025198.1	75979	78357	-	LOC114319657	--	K00430 peroxidase [EC:1.11.1.7] | (RefSeq) peroxidase N1-like (A)	ko00940: Phenylpropanoid biosynthesis; ko01100: Metabolic pathways; ko01110: Biosynthesis of secondary metabolites	XP_006351795.1	PERN1_TOBAC RecName: Full=Peroxidase N1; EC=1.11.1.7; AltName: Full=Peroxidase B2; AltName: Full=Peroxidase B3; Flags: Precursor;	At2g41480	GO:0005576,extracellular region; GO:0020037,heme binding; GO:0046872,metal ion binding; GO:0004601,peroxidase activity; GO:0042744,hydrogen peroxide catabolic process; GO:0006979,response to oxidative stress; GO:0003674,molecular_function; GO:0005488,binding; GO:0046906,tetrapyrrole binding; GO:0048037,cofactor binding; GO:0097159,organic cyclic compound binding; GO:1901363,heterocyclic compound …	PF00141.23:Peroxidase	--	--	--
gene-LOC114324141	162.667	0	-9.84193	9.1925e-14	6.86814e-12	down	NW_021025367.1	344476	351891	+	LOC114324141	--	K14432 ABA responsive element binding factor | (RefSeq) ABSCISIC ACID-INSENSITIVE 5-like protein 2 (A)	ko04075: Plant hormone signal transduction	XP_021656771.1	AI5L3_ARATH RecName: Full=ABSCISIC ACID-INSENSITIVE 5-like protein 3; AltName: Full=Dc3 promoter-binding factor 4; Short=AtDPBF4; AltName: Full=Protein ENHANCED EM LEVEL; AltName: Full=bZIP transcription factor 12; Short=AtbZIP12;	At3g56850	GO:0005634,nucleus; GO:0003677,DNA binding; GO:0003700,DNA-binding transcription factor activity; GO:0043565,sequence-specific DNA binding; GO:0009738,abscisic acid-activated signaling pathway; GO:0006351,transcription, DNA-templated; GO:0003674,molecular_function; GO:0003676,nucleic acid binding; GO:0005488,binding; GO:0097159,organic cyclic compound binding; GO:1901363,heterocyclic compound bin…	PF00170.21:bZIP transcription factor	bZIP	TF	bZIP
gene-LOC114260594	130.667	1	-7.06723	9.84394e-14	7.33531e-12	down	NW_021025597.1	431184	432806	+	LOC114260594	--	K09422 transcription factor MYB, plant | (RefSeq) transcription factor MYB41-like (A)	--	CDP01469.1	MYB93_ARATH RecName: Full=Transcription factor MYB93 {ECO:0000303|PubMed:11597504}; AltName: Full=Myb-related protein 93 {ECO:0000303|PubMed:11597504}; Short=AtMYB93 {ECO:0000303|PubMed:11597504};	At1g34670	GO:0005737,cytoplasm; GO:0005634,nucleus; GO:0003700,DNA-binding transcription factor activity; GO:0000981,DNA-binding transcription factor activity, RNA polymerase II-specific; GO:0043565,sequence-specific DNA binding; GO:0001135,RNA polymerase II transcription regulator recruiting activity; GO:0044212,transcription regulatory region DNA binding; GO:0030154,cell differentiation; GO:0071365,cellu…	PF00249.31:Myb-like DNA-binding domain	MYB	TF	MYB->MYB
gene-LOC114257885	336.333	58.3333	-2.58236	1.02747e-13	7.63597e-12	down	NW_021025468.1	2319782	2328944	+	LOC114257885	--	K14638 solute carrier family 15 (peptide/histidine transporter), member 3/4 | (RefSeq) protein NRT1/ PTR FAMILY 8.3-like (A)	--	PIN05025.1	PTR2_ARATH RecName: Full=Protein NRT1/ PTR FAMILY 8.3; Short=AtNPF8.3; AltName: Full=Histidine-transporting protein; AltName: Full=Peptide transporter PTR2;	At2g02040	GO:0005794,Golgi apparatus; GO:0016021,integral component of membrane; GO:0000325,plant-type vacuole; GO:0009705,plant-type vacuole membrane; GO:0005774,vacuolar membrane; GO:0005773,vacuole; GO:0042936,NA; GO:0015334,high-affinity oligopeptide transmembrane transporter activity; GO:0015197,NA; GO:0042937,tripeptide transmembrane transporter activity; GO:0042938,dipeptide transport; GO:0015833,pe…	PF00854.21:POT family	--	--	--
gene-LOC114307050	93	5.66667	-4.09175	1.07954e-13	7.99455e-12	down	NW_021024792.1	57568	67634	-	LOC114307050	--	K13459 disease resistance protein RPS2 | (RefSeq) disease resistance protein At4g27190-like (A)	ko04626: Plant-pathogen interaction	XP_021283523.1	--	--	GO:0043531,ADP binding; GO:0006952,defense response; GO:0000166,nucleotide binding; GO:0003674,molecular_function; GO:0005488,binding; GO:0017076,purine nucleotide binding; GO:0030554,adenyl nucleotide binding; GO:0032553,ribonucleotide binding; GO:0032555,purine ribonucleotide binding; GO:0032559,adenyl ribonucleotide binding; GO:0036094,small molecule binding; GO:0043167,ion binding; GO:0043168…	PF13855.6:Leucine rich repeat	--	--	--
gene-LOC114303953	234.667	0.666667	-8.53234	1.10514e-13	8.14834e-12	down	NW_021024724.1	521435	525389	+	LOC114303953	--	K13415 protein brassinosteroid insensitive 1 [EC:2.7.10.1 2.7.11.1] | (RefSeq) systemin receptor SR160 (A)	ko04075: Plant hormone signal transduction	XP_002266187.2	PRK4_ARATH RecName: Full=Pollen receptor-like kinase 4 {ECO:0000303|PubMed:23024212}; Short=AtPRK4 {ECO:0000303|PubMed:23024212}; EC=2.7.11.1 {ECO:0000305}; Flags: Precursor;	At3g20190	GO:0016021,integral component of membrane; GO:0005524,ATP binding; GO:0004672,protein kinase activity; GO:0080092,regulation of pollen tube growth; GO:0000166,nucleotide binding; GO:0003674,molecular_function; GO:0005488,binding; GO:0008144,drug binding; GO:0017076,purine nucleotide binding; GO:0030554,adenyl nucleotide binding; GO:0032553,ribonucleotide binding; GO:0032555,purine ribonucleotide …	PF00069.25:Protein kinase domain	--	--	--
novel.8941	131	0	-9.50247	1.15905e-13	8.5234e-12	down	NW_021026092.1	239727	240239	.	--	--	--	--	XP_010668199.1	--	--	GO:0016021,integral component of membrane; GO:0005575,cellular_component; GO:0016020,membrane; GO:0031224,intrinsic component of membrane; GO:0044425,membrane part	PF13962.6:Domain of unknown function	--	--	--
gene-LOC114279726	162.333	0	-9.83123	1.51645e-13	1.10358e-11	down	NW_021026596.1	796706	800165	-	LOC114279726	--	K01052 lysosomal acid lipase/cholesteryl ester hydrolase [EC:3.1.1.13] | (RefSeq) triacylglycerol lipase 2-like isoform X1 (A)	ko00100: Steroid biosynthesis	XP_011007752.1	LIP2_ARATH RecName: Full=Triacylglycerol lipase 2; EC=3.1.1.3; Flags: Precursor;	At5g14180	GO:0005576,extracellular region; GO:0016298,lipase activity; GO:0004806,triglyceride lipase activity; GO:0002213,defense response to insect; GO:0016042,lipid catabolic process; GO:0003674,molecular_function; GO:0003824,catalytic activity; GO:0016787,hydrolase activity; GO:0016788,hydrolase activity, acting on ester bonds; GO:0052689,carboxylic ester hydrolase activity; GO:0006952,defense response…	PF04083.16:Partial alpha/beta-hydrolase lipase region	--	--	--
novel.1432	127.333	0	-9.47815	1.59575e-13	1.15828e-11	down	NW_021024708.1	1938153	1938517	-	--	--	--	--	--	--	--	--	--	--	--	--
novel.7948	557.333	142	-2.01195	1.60463e-13	1.16172e-11	down	NW_021025865.1	441798	449176	+	--	--	K01836 phosphoacetylglucosamine mutase [EC:5.4.2.3] | (RefSeq) phosphoacetylglucosamine mutase (A)	ko00520: Amino sugar and nucleotide sugar metabolism; ko01100: Metabolic pathways	XP_019080079.1	AGM1_ORYSJ RecName: Full=Phosphoacetylglucosamine mutase; Short=PAGM; EC=5.4.2.3; AltName: Full=Acetylglucosamine phosphomutase; AltName: Full=N-acetylglucosamine-phosphate mutase;	At5g18070	GO:0005829,cytosol; GO:0000287,magnesium ion binding; GO:0004610,phosphoacetylglucosamine mutase activity; GO:0005975,carbohydrate metabolic process; GO:0006048,UDP-N-acetylglucosamine biosynthetic process; GO:0003674,molecular_function; GO:0005488,binding; GO:0046872,metal ion binding; GO:0043167,ion binding; GO:0043169,cation binding; GO:0003824,catalytic activity; GO:0016853,isomerase activity…	PF02880.16:Phosphoglucomutase/phosphomannomutase, alpha/beta/alpha domain III	--	--	--
novel.2711	136.333	17	-3.00983	2.15277e-13	1.52699e-11	down	NW_021024904.1	961855	973737	+	--	--	--	--	XP_022897666.1	--	At4g07850	GO:0003676,nucleic acid binding; GO:0003964,RNA-directed DNA polymerase activity; GO:0008270,zinc ion binding; GO:0015074,DNA integration; GO:0003674,molecular_function; GO:0005488,binding; GO:0097159,organic cyclic compound binding; GO:1901363,heterocyclic compound binding; GO:0003824,catalytic activity; GO:0016740,transferase activity; GO:0016772,transferase activity, transferring phosphorus-co…	PF17919.1:RNase H-like domain found in reverse transcriptase	--	--	--
gene-LOC114288600	230.333	21	-3.45017	2.69098e-13	1.89914e-11	down	NW_021027260.1	455967	457379	+	LOC114288600	--	K20893 probable galacturonosyltransferase-like 1 [EC:2.4.1.-] | (RefSeq) probable galacturonosyltransferase-like 1 (A)	--	XP_022730026.1	GATL3_ARATH RecName: Full=Probable galacturonosyltransferase-like 3; EC=2.4.1.-;	At1g13250	GO:0005794,Golgi apparatus; GO:0000139,Golgi membrane; GO:0016021,integral component of membrane; GO:0047262,polygalacturonate 4-alpha-galacturonosyltransferase activity; GO:0016757,transferase activity, transferring glycosyl groups; GO:0071555,cell wall organization; GO:0045489,pectin biosynthetic process; GO:0000271,polysaccharide biosynthetic process; GO:0003674,molecular_function; GO:0003824,…	PF01501.20:Glycosyl transferase family 8	--	--	--
novel.4847	103	9	-3.55343	2.99117e-13	2.10041e-11	down	NW_021025233.1	996598	997929	-	--	--	K01426 amidase [EC:3.5.1.4] | (RefSeq) putative amidase C869.01 (A)	ko00330: Arginine and proline metabolism; ko00360: Phenylalanine metabolism; ko00380: Tryptophan metabolism; ko01100: Metabolic pathways	GAV80539.1	AMI4G_ARATH RecName: Full=Probable amidase At4g34880 {ECO:0000305}; EC=3.5.1.4 {ECO:0000250|UniProtKB:Q9FR37};	At4g34880	GO:0004040,amidase activity; GO:0003674,molecular_function; GO:0003824,catalytic activity; GO:0016787,hydrolase activity; GO:0016810,hydrolase activity, acting on carbon-nitrogen (but not peptide) bonds; GO:0016811,hydrolase activity, acting on carbon-nitrogen (but not peptide) bonds, in linear amides	PF01425.21:Amidase	--	--	--
novel.2130	122	0	-9.41831	3.12127e-13	2.18629e-11	down	NW_021024818.1	1798763	1799116	+	--	--	--	--	--	--	--	--	--	--	--	--
gene-LOC114319818	439	80.3333	-2.47439	3.21204e-13	2.24071e-11	down	NW_021025205.1	1093898	1097959	-	LOC114319818	--	K17098 annexin D | (RefSeq) annexin D2-like (A)	--	XP_021651706.1	ANXD2_ARATH RecName: Full=Annexin D2; AltName: Full=AnnAt2;	At5g65020	GO:0048046,apoplast; GO:0005829,cytosol; GO:0016020,membrane; GO:0005634,nucleus; GO:0009579,thylakoid; GO:0005509,calcium ion binding; GO:0005544,calcium-dependent phospholipid binding; GO:0015774,polysaccharide transport; GO:0009409,response to cold; GO:0009408,response to heat; GO:0009651,response to salt stress; GO:0009414,response to water deprivation; GO:0003674,molecular_function; GO:00054…	PF00191.20:Annexin	--	--	--
gene-LOC114262391	504.333	69.3333	-2.88637	4.42958e-13	3.04186e-11	down	NW_021025672.1	359271	359978	+	LOC114262391	--	K13449 pathogenesis-related protein 1 | (RefSeq) pathogenesis-related leaf protein 4-like (A)	ko04016: MAPK signaling pathway - plant; ko04075: Plant hormone signal transduction; ko04626: Plant-pathogen interaction	PNX84288.1	ST14_SOLTU RecName: Full=STS14 protein; Flags: Precursor;	At5g66590	--	PF00188.26:Cysteine-rich secretory protein family	--	--	--
novel.11152	125.333	0	-9.44778	4.6589e-13	3.18373e-11	down	NW_021026708.1	92675	95770	-	--	--	--	--	XP_008777521.1	--	--	--	--	--	--	--
gene-LOC114297222	300	65.6667	-2.23057	4.98482e-13	3.38992e-11	down	NW_021028381.1	298931	307822	-	LOC114297222	--	K22768 methyl-CpG-binding domain-containing protein 9 [EC:2.3.1.48] | (RefSeq) methyl-CpG-binding domain-containing protein 9 isoform X1 (A)	--	XP_010651737.1	PTM_ARATH RecName: Full=DDT domain-containing protein PTM {ECO:0000305}; AltName: Full=DDT domain-containing protein 1 {ECO:0000305}; AltName: Full=Membrane-bound transcription factor PTM {ECO:0000305}; AltName: Full=PHD type transcription factor with transmembrane domains {ECO:0000303|PubMed:21934661};	At5g22760	GO:0009941,chloroplast envelope; GO:0009707,chloroplast outer membrane; GO:0016021,integral component of membrane; GO:0005634,nucleus; GO:0046872,metal ion binding; GO:0035064,methylated histone binding; GO:0010019,chloroplast-nucleus signaling pathway; GO:0045893,positive regulation of transcription, DNA-templated; GO:0006351,transcription, DNA-templated; GO:0003674,molecular_function; GO:000548…	PF02791.17:DDT domain	DDT	TR	DDT
gene-LOC114269405	129.667	0	-9.51338	5.15209e-13	3.49519e-11	down	NW_021025997.1	449164	454451	+	LOC114269405	--	--	--	XP_019243662.1	MYOB5_ARATH RecName: Full=Probable myosin-binding protein 5 {ECO:0000305};	At1g18990	GO:0016021,integral component of membrane; GO:0005575,cellular_component; GO:0016020,membrane; GO:0031224,intrinsic component of membrane; GO:0044425,membrane part	PF04576.15:Zein-binding	--	--	--
gene-LOC114282144	181.333	22.6667	-3.03398	5.18007e-13	3.50451e-11	down	NW_021026767.1	109998	137887	+	LOC114282144	--	--	--	XP_010278640.1	GDL87_ARATH RecName: Full=GDSL esterase/lipase At5g55050; EC=3.1.1.-; AltName: Full=Extracellular lipase At5g55050; Flags: Precursor;	At5g55050	GO:0005576,extracellular region; GO:0016298,lipase activity; GO:0016042,lipid catabolic process; GO:0003674,molecular_function; GO:0003824,catalytic activity; GO:0016787,hydrolase activity; GO:0016788,hydrolase activity, acting on ester bonds; GO:0008152,metabolic process; GO:0006629,lipid metabolic process; GO:0008150,biological_process; GO:0009056,catabolic process; GO:0044238,primary metabolic…	PF00657.22:GDSL-like Lipase/Acylhydrolase	--	--	--
gene-LOC114285510	146	18	-3.02308	5.25649e-13	3.53564e-11	down	NW_021027018.1	262368	266060	+	LOC114285510	--	--	--	--	--	--	--	--	--	--	--
novel.5823	104.333	4.33333	-4.56969	5.2622e-13	3.53564e-11	down	NW_021025411.1	2653089	2653612	.	--	--	K20769 fatty acid omega-hydroxylase [EC:1.14.-.-] | (RefSeq) cytochrome P450 94A1-like (A)	ko00073: Cutin, suberine and wax biosynthesis	PKI36867.1	C94A1_VICSA RecName: Full=Cytochrome P450 94A1; EC=1.14.-.-; AltName: Full=P450-dependent fatty acid omega-hydroxylase;	At2g27690	GO:0005789,endoplasmic reticulum membrane; GO:0016021,integral component of membrane; GO:0020037,heme binding; GO:0005506,iron ion binding; GO:0004497,monooxygenase activity; GO:0016705,oxidoreductase activity, acting on paired donors, with incorporation or reduction of molecular oxygen; GO:0003674,molecular_function; GO:0005488,binding; GO:0046906,tetrapyrrole binding; GO:0048037,cofactor bindin…	PF00067.22:Cytochrome P450	--	--	--
gene-LOC114276601	198.333	0.333333	-9.11643	5.72717e-13	3.83885e-11	down	NW_021026368.1	330184	331636	-	LOC114276601	--	K18980 2-methylene-furan-3-one reductase [EC:1.3.1.105] | (RefSeq) 2-methylene-furan-3-one reductase-like (A)	--	POE55301.1	ENOX_SOLLC RecName: Full=2-methylene-furan-3-one reductase; EC=1.3.1.105 {ECO:0000269|PubMed:16517758}; AltName: Full=Enone oxidoreductase; Short=SlEO; Flags: Precursor;	At1g23740	GO:0009507,chloroplast; GO:0102978,furaneol oxidoreductase activity; GO:0008270,zinc ion binding; GO:0003674,molecular_function; GO:0003824,catalytic activity; GO:0016491,oxidoreductase activity; GO:0016627,oxidoreductase activity, acting on the CH-CH group of donors; GO:0016628,oxidoreductase activity, acting on the CH-CH group of donors, NAD or NADP as acceptor; GO:0005488,binding; GO:0046872,m…	PF13602.6:Zinc-binding dehydrogenase	--	--	--
gene-LOC114289397	116.333	3.66667	-5.07126	5.91152e-13	3.95296e-11	down	NW_021024687.1	2174752	2181528	+	LOC114289397	--	--	--	POF26845.1	KIP1_PETIN RecName: Full=Kinase-interacting protein 1 {ECO:0000303|PubMed:11500547};	At2g22560	GO:0005737,cytoplasm; GO:0003779,actin binding; GO:0005515,protein binding; GO:0003674,molecular_function; GO:0005488,binding; GO:0008092,cytoskeletal protein binding; GO:0005622,intracellular; GO:0005575,cellular_component; GO:0005623,cell; GO:0044424,intracellular part; GO:0044464,cell part	PF07765.12:KIP1-like protein	--	--	--
gene-LOC114270368	211	0.333333	-9.24844	6.18817e-13	4.1281e-11	down	NW_021026058.1	2019375	2019860	-	LOC114270368	--	K01051 pectinesterase [EC:3.1.1.11] | (RefSeq) pectinesterase (A)	ko00040: Pentose and glucuronate interconversions; ko01100: Metabolic pathways	XP_016665577.1	PMI11_ARATH RecName: Full=Pectinesterase inhibitor 11 {ECO:0000305}; AltName: Full=Pectin methylesterase inhibitor 11 {ECO:0000303|PubMed:28082716}; Short=AtPMEI11 {ECO:0000303|PubMed:28082716}; Flags: Precursor;	At5g62350	GO:0048046,apoplast; GO:0004857,enzyme inhibitor activity; GO:0046910,pectinesterase inhibitor activity; GO:0071669,plant-type cell wall organization or biogenesis; GO:0003674,molecular_function; GO:0098772,molecular function regulator; GO:0030234,enzyme regulator activity; GO:0008150,biological_process; GO:0009987,cellular process; GO:0071554,cell wall organization or biogenesis; GO:0005575,cell…	PF04043.15:Plant invertase/pectin methylesterase inhibitor	--	--	--
gene-LOC114316896	147	2.66667	-5.90513	6.59178e-13	4.36724e-11	down	NW_021025104.1	499415	503115	+	LOC114316896	--	--	--	CDP14909.1	MYOB5_ARATH RecName: Full=Probable myosin-binding protein 5 {ECO:0000305};	At1g18990	GO:0016021,integral component of membrane; GO:0005575,cellular_component; GO:0016020,membrane; GO:0031224,intrinsic component of membrane; GO:0044425,membrane part	PF04576.15:Zein-binding	--	--	--
gene-LOC114276281	2282	562.333	-2.03004	6.59341e-13	4.36724e-11	down	NW_021026345.1	571983	577321	+	LOC114276281	--	--	--	XP_002281432.1	Y2451_ARATH RecName: Full=Leucine-rich repeat receptor-like serine/threonine-protein kinase At2g14510; EC=2.7.11.1; Flags: Precursor;	At3g05990	GO:0016021,integral component of membrane; GO:0005886,plasma membrane; GO:0005524,ATP binding; GO:0004674,protein serine/threonine kinase activity; GO:0000166,nucleotide binding; GO:0003674,molecular_function; GO:0005488,binding; GO:0008144,drug binding; GO:0017076,purine nucleotide binding; GO:0030554,adenyl nucleotide binding; GO:0032553,ribonucleotide binding; GO:0032555,purine ribonucleotide …	PF12819.7:Malectin-like domain	--	--	--
gene-LOC114270189	91.3333	5	-4.21745	7.59942e-13	4.98643e-11	down	NW_021026050.1	1050866	1053304	-	LOC114270189	--	--	--	XP_021681473.1	GDL22_ARATH RecName: Full=GDSL esterase/lipase At1g54790; EC=3.1.1.-; AltName: Full=Extracellular lipase At1g54790; Flags: Precursor;	At1g54790	GO:0005576,extracellular region; GO:0016788,hydrolase activity, acting on ester bonds; GO:0016042,lipid catabolic process; GO:0003674,molecular_function; GO:0003824,catalytic activity; GO:0016787,hydrolase activity; GO:0008152,metabolic process; GO:0006629,lipid metabolic process; GO:0008150,biological_process; GO:0009056,catabolic process; GO:0044238,primary metabolic process; GO:0071704,organic…	PF00657.22:GDSL-like Lipase/Acylhydrolase	--	--	--
gene-LOC114270150	114.333	1	-6.89397	7.79328e-13	5.0898e-11	down	NW_021026050.1	979505	981434	+	LOC114270150	--	K20893 probable galacturonosyltransferase-like 1 [EC:2.4.1.-] | (RefSeq) probable galacturonosyltransferase-like 1 (A)	--	XP_002311936.1	GATL4_ARATH RecName: Full=Probable galacturonosyltransferase-like 4; EC=2.4.1.-; AltName: Full=Galactinol synthase 9; Short=AtGolS9; Short=GolS-9;	At3g06260	GO:0005794,Golgi apparatus; GO:0000139,Golgi membrane; GO:0016021,integral component of membrane; GO:0090406,pollen tube; GO:0047262,polygalacturonate 4-alpha-galacturonosyltransferase activity; GO:0016757,transferase activity, transferring glycosyl groups; GO:0071555,cell wall organization; GO:0045489,pectin biosynthetic process; GO:0000271,polysaccharide biosynthetic process; GO:0003674,molecul…	PF01501.20:Glycosyl transferase family 8	--	--	--
gene-LOC114262734	93.6667	0	-9.01794	7.91054e-13	5.15436e-11	down	NW_021025692.1	793798	797037	+	LOC114262734	--	--	--	--	--	--	--	--	--	--	--
gene-LOC114267874	1722.67	168.333	-3.37513	7.92949e-13	5.15472e-11	down	NW_021025920.1	926921	938059	+	LOC114267874	--	K00423 L-ascorbate oxidase [EC:1.10.3.3] | (RefSeq) L-ascorbate oxidase homolog (A)	ko00053: Ascorbate and aldarate metabolism; ko01100: Metabolic pathways	XP_007017955.2	ASOL_BRANA RecName: Full=L-ascorbate oxidase homolog; EC=1.10.3.-; Flags: Precursor;	At1g76160	GO:0005576,extracellular region; GO:0005507,copper ion binding; GO:0016491,oxidoreductase activity; GO:0003674,molecular_function; GO:0005488,binding; GO:0046872,metal ion binding; GO:0043167,ion binding; GO:0043169,cation binding; GO:0046914,transition metal ion binding; GO:0003824,catalytic activity; GO:0005575,cellular_component	PF00394.22:Multicopper oxidase	--	--	--
gene-LOC114281911	233.333	24.6667	-3.2539	8.13777e-13	5.27787e-11	down	NW_021026752.1	536995	542216	+	LOC114281911	--	--	--	XP_017639267.1	--	At4g38650	GO:0004553,hydrolase activity, hydrolyzing O-glycosyl compounds; GO:0045493,xylan catabolic process; GO:0003674,molecular_function; GO:0003824,catalytic activity; GO:0016787,hydrolase activity; GO:0016798,hydrolase activity, acting on glycosyl bonds; GO:0000272,polysaccharide catabolic process; GO:0008152,metabolic process; GO:0005975,carbohydrate metabolic process; GO:0005976,polysaccharide meta…	PF00331.20:Glycosyl hydrolase family 10	--	--	--
gene-LOC114309354	93	3.66667	-4.70133	8.16341e-13	5.28227e-11	down	NW_021024866.1	1609692	1623060	-	LOC114309354	--	K16297 serine carboxypeptidase-like clade II [EC:3.4.16.-] | (RefSeq) serine carboxypeptidase-like 42 isoform X1 (A)	--	XP_021299768.1	SCP45_ARATH RecName: Full=Serine carboxypeptidase-like 45; EC=3.4.16.-; Flags: Precursor;	At1g28110	GO:0005576,extracellular region; GO:0009505,plant-type cell wall; GO:0009506,plasmodesma; GO:0004185,serine-type carboxypeptidase activity; GO:0051603,proteolysis involved in cellular protein catabolic process; GO:0003674,molecular_function; GO:0003824,catalytic activity; GO:0004180,carboxypeptidase activity; GO:0008236,serine-type peptidase activity; GO:0008233,peptidase activity; GO:0008238,exo…	PF00450.22:Serine carboxypeptidase	--	--	--
novel.8506	2084.33	292.667	-2.84763	9.31166e-13	5.99521e-11	down	NW_021025987.1	898889	908383	+	--	--	--	--	--	--	--	--	--	--	--	--
gene-LOC114277402	106.667	4.66667	-4.54632	9.767e-13	6.26205e-11	down	NW_021026416.1	74819	93280	-	LOC114277402	--	K14493 gibberellin receptor GID1 [EC:3.-.-.-] | (RefSeq) gibberellin receptor GID1C-like (A)	ko04075: Plant hormone signal transduction	EOY33249.1	CXE15_ARATH RecName: Full=Probable carboxylesterase 15; AltName: Full=AtCXE15; EC=3.1.1.1;	At5g06570	GO:0052689,carboxylic ester hydrolase activity; GO:0016787,hydrolase activity; GO:0009056,catabolic process; GO:0003674,molecular_function; GO:0003824,catalytic activity; GO:0016788,hydrolase activity, acting on ester bonds; GO:0008152,metabolic process; GO:0008150,biological_process	PF07859.13:alpha/beta hydrolase fold	--	--	--
novel.8940	110	0	-9.25032	1.01949e-12	6.50662e-11	down	NW_021026092.1	238783	239423	.	--	--	--	--	PIN19030.1	--	--	GO:0000502,proteasome complex; GO:0005622,intracellular; GO:0005575,cellular_component; GO:0005623,cell; GO:0032991,protein-containing complex; GO:0044424,intracellular part; GO:0044464,cell part; GO:1902494,catalytic complex; GO:1905368,peptidase complex; GO:1905369,endopeptidase complex	PF13962.6:Domain of unknown function	--	--	--
gene-LOC114319367	126	9.33333	-3.83139	1.06257e-12	6.76617e-11	down	NW_021025184.1	800923	840298	+	LOC114319367	--	K13459 disease resistance protein RPS2 | (RefSeq) disease resistance protein At4g27190-like (A)	ko04626: Plant-pathogen interaction	KVI05092.1	DRL27_ARATH RecName: Full=Disease resistance protein At4g27190;	At4g27190	GO:0005886,plasma membrane; GO:0043531,ADP binding; GO:0005524,ATP binding; GO:0006952,defense response; GO:0007165,signal transduction; GO:0000166,nucleotide binding; GO:0003674,molecular_function; GO:0005488,binding; GO:0017076,purine nucleotide binding; GO:0030554,adenyl nucleotide binding; GO:0032553,ribonucleotide binding; GO:0032555,purine ribonucleotide binding; GO:0032559,adenyl ribonucle…	PF00931.22:NB-ARC domain	--	--	--
novel.14884	161.333	0.333333	-8.82865	1.08518e-12	6.87883e-11	down	NW_021028683.1	280876	281665	.	--	--	K01006 pyruvate, orthophosphate dikinase [EC:2.7.9.1] | (RefSeq) pyruvate, phosphate dikinase, chloroplastic-like (A)	ko00010: Glycolysis / Gluconeogenesis; ko00620: Pyruvate metabolism; ko00710: Carbon fixation in photosynthetic organisms; ko01100: Metabolic pathways; ko01110: Biosynthesis of secondary metabolites; ko01200: Carbon metabolism	OMO98638.1	M810_ARATH RecName: Full=Uncharacterized mitochondrial protein AtMg00810; AltName: Full=ORF240b;	At2g23330	GO:0005739,mitochondrion; GO:0005622,intracellular; GO:0005575,cellular_component; GO:0005623,cell; GO:0005737,cytoplasm; GO:0043231,intracellular membrane-bounded organelle; GO:0043226,organelle; GO:0043227,membrane-bounded organelle; GO:0043229,intracellular organelle; GO:0044424,intracellular part; GO:0044444,cytoplasmic part; GO:0044464,cell part	PF07727.14:Reverse transcriptase (RNA-dependent DNA polymerase)	--	--	--
gene-LOC114270431	437.333	73.6667	-2.63087	1.22509e-12	7.73074e-11	down	NW_021026066.1	925148	929447	-	LOC114270431	--	K14498 serine/threonine-protein kinase SRK2 [EC:2.7.11.1] | (RefSeq) serine/threonine-protein kinase SAPK1 (A)	ko04016: MAPK signaling pathway - plant; ko04075: Plant hormone signal transduction	AKQ62964.1	SAPK1_ORYSJ RecName: Full=Serine/threonine-protein kinase SAPK1; EC=2.7.11.1; AltName: Full=Osmotic stress/abscisic acid-activated protein kinase 1; AltName: Full=stress-activated protein kinase 1 {ECO:0000303|Ref.2}; Short=OsSAPK1 {ECO:0000303|Ref.2};	At1g78290	GO:0005737,cytoplasm; GO:0005634,nucleus; GO:0005524,ATP binding; GO:0004674,protein serine/threonine kinase activity; GO:0009738,abscisic acid-activated signaling pathway; GO:0035556,intracellular signal transduction; GO:0006468,protein phosphorylation; GO:0000166,nucleotide binding; GO:0003674,molecular_function; GO:0005488,binding; GO:0008144,drug binding; GO:0017076,purine nucleotide binding;…	PF00069.25:Protein kinase domain	--	--	--
gene-LOC114275378	88.6667	0	-8.93348	1.23007e-12	7.74477e-11	down	NW_021026303.1	341619	343324	-	LOC114275378	--	--	--	XP_007217384.2	--	At2g42800	--	--	--	--	--
gene-LOC114269022	3832.33	305.667	-3.67227	1.45173e-12	9.09944e-11	down	NW_021025987.1	932347	933205	+	LOC114269022	--	--	--	--	--	--	--	--	--	--	--
gene-LOC114289459	90	5	-4.19412	1.50417e-12	9.40713e-11	down	NW_021024687.1	2655884	2661762	+	LOC114289459	--	K24194 boron transporter | (RefSeq) probable boron transporter 2 (A)	--	XP_010652294.1	BOR1_ARATH RecName: Full=Boron transporter 1;	At3g62270	GO:0005768,endosome; GO:0005887,integral component of plasma membrane; GO:0005773,vacuole; GO:0015301,anion:anion antiporter activity; GO:0005452,inorganic anion exchanger activity; GO:0051453,regulation of intracellular pH; GO:0010036,response to boron-containing substance; GO:0003674,molecular_function; GO:0005215,transporter activity; GO:0022857,transmembrane transporter activity; GO:0015291,s…	PF00955.21:HCO3- transporter family	--	--	--
gene-LOC114272594	94	1.33333	-6.16744	1.52914e-12	9.54198e-11	down	NW_021026167.1	638878	640758	-	LOC114272594	--	--	--	--	--	--	--	--	--	--	--
gene-LOC114293773	1723.67	419	-2.07368	1.63767e-12	1.01739e-10	down	NW_021027771.1	278122	295346	-	LOC114293773	--	K14408 cleavage stimulation factor subunit 3 | (RefSeq) cleavage stimulation factor subunit 77 isoform X1 (A)	ko03015: mRNA surveillance pathway	XP_002265193.1	CTF77_ARATH RecName: Full=Cleavage stimulation factor subunit 77 {ECO:0000303|PubMed:12379796}; Short=AtCstF-77 {ECO:0000303|PubMed:12379796}; Short=AtCstF77 {ECO:0000303|PubMed:16282318}; AltName: Full=CF-1 77 kDa subunit {ECO:0000305}; AltName: Full=Cleavage stimulation factor 77 kDa subunit {ECO:0000305}; Short=CSTF 77 kDa subunit {ECO:0000305}; AltName: Full=Protein SUPPRESSORS OF OVEREXPRESS…	At1g17760	GO:0005634,nucleus; GO:0003729,mRNA binding; GO:0042868,antisense RNA metabolic process; GO:0031047,gene silencing by RNA; GO:0006379,mRNA cleavage; GO:0006397,mRNA processing; GO:0045892,negative regulation of transcription, DNA-templated; GO:0060968,regulation of gene silencing; GO:0031123,RNA 3'-end processing; GO:0003674,molecular_function; GO:0003676,nucleic acid binding; GO:0003723,RNA bind…	PF05843.14:Suppressor of forked protein (Suf)	--	--	--
gene-LOC114323432	607.333	106	-2.55669	1.73863e-12	1.07297e-10	down	NW_021025341.1	1242091	1244795	+	LOC114323432	--	--	--	XP_019176594.1	--	At3g25030	--	PF13920.6:Zinc finger, C3HC4 type (RING finger)	--	--	--
gene-LOC114289437	95.6667	0	-9.02816	1.79169e-12	1.10329e-10	down	NW_021027343.1	138895	143359	-	LOC114289437	--	K00485 dimethylaniline monooxygenase (N-oxide forming) [EC:1.14.13.8] | (RefSeq) probable flavin-containing monooxygenase 1 (A)	--	XP_002278651.1	FMO1_ARATH RecName: Full=Probable flavin-containing monooxygenase 1; EC=1.14.13.-;	At1g19250	GO:0050660,flavin adenine dinucleotide binding; GO:0004497,monooxygenase activity; GO:0004499,N,N-dimethylaniline monooxygenase activity; GO:0050661,NADP binding; GO:0071456,cellular response to hypoxia; GO:0009870,defense response signaling pathway, resistance gene-dependent; GO:0010204,defense response signaling pathway, resistance gene-independent; GO:0042742,defense response to bacterium; GO:…	PF00743.19:Flavin-binding monooxygenase-like	--	--	--
gene-LOC114299141	731.333	106.667	-2.79538	1.96053e-12	1.20461e-10	down	NW_021028872.1	97692	105507	+	LOC114299141	--	K12309 beta-galactosidase [EC:3.2.1.23] | (RefSeq) beta-galactosidase 17 (A)	ko00052: Galactose metabolism; ko00511: Other glycan degradation; ko00531: Glycosaminoglycan degradation; ko00600: Sphingolipid metabolism; ko00604: Glycosphingolipid biosynthesis - ganglio series; ko01100: Metabolic pathways	AJQ19479.1	BGAL3_ARATH RecName: Full=Beta-galactosidase 3; Short=Lactase 3; EC=3.2.1.23; Flags: Precursor;	At4g36360	GO:0048046,apoplast; GO:0009505,plant-type cell wall; GO:0005773,vacuole; GO:0004565,beta-galactosidase activity; GO:0030246,carbohydrate binding; GO:0005975,carbohydrate metabolic process; GO:0003674,molecular_function; GO:0003824,catalytic activity; GO:0004553,hydrolase activity, hydrolyzing O-glycosyl compounds; GO:0015925,galactosidase activity; GO:0016787,hydrolase activity; GO:0016798,hydro…	PF01301.19:Glycosyl hydrolases family 35	--	--	--
gene-LOC114280903	5769	287	-4.249	1.96715e-12	1.20603e-10	down	NW_021026669.1	1118172	1128373	-	LOC114280903	--	K22683 aspartyl protease family protein [EC:3.4.23.-] | (RefSeq) aspartyl protease family protein 2-like (A)	--	XP_021627300.1	AED3_ARATH RecName: Full=Aspartyl protease AED3 {ECO:0000303|PubMed:24755512}; EC=3.4.23.- {ECO:0000305}; AltName: Full=Apoplastic EDS1-dependent protein 3 {ECO:0000303|PubMed:24755512}; Flags: Precursor;	At5g07030	GO:0048046,apoplast; GO:0005618,cell wall; GO:0009505,plant-type cell wall; GO:0004190,aspartic-type endopeptidase activity; GO:0000166,nucleotide binding; GO:0030163,protein catabolic process; GO:0006508,proteolysis; GO:0043067,regulation of programmed cell death; GO:0009627,systemic acquired resistance; GO:0003674,molecular_function; GO:0003824,catalytic activity; GO:0004175,endopeptidase activ…	PF14543.6:Xylanase inhibitor N-terminal	--	--	--
novel.12969	87	0	-8.89848	1.97341e-12	1.20723e-10	down	NW_021027358.1	609833	610183	.	--	--	--	--	OMO54490.1	--	--	--	PF07893.13:Protein of unknown function (DUF1668)	--	--	--
novel.1857	86.6667	0	-8.90961	2.00087e-12	1.22136e-10	down	NW_021024779.1	2355319	2355842	.	--	--	--	--	--	--	--	--	--	--	--	--
novel.13507	418.667	53.6667	-2.99226	2.06231e-12	1.25341e-10	down	NW_021027559.1	1047807	1048126	.	--	--	--	--	--	--	--	--	--	--	--	--
gene-LOC114284145	22892.3	2418.67	-3.18858	2.06233e-12	1.25341e-10	down	NW_021026918.1	399906	406594	-	LOC114284145	--	K00549 5-methyltetrahydropteroyltriglutamate--homocysteine methyltransferase [EC:2.1.1.14] | (RefSeq) 5-methyltetrahydropteroyltriglutamate-- homocysteine methyltransferase (A)	ko00270: Cysteine and methionine metabolism; ko00450: Selenocompound metabolism; ko01100: Metabolic pathways; ko01110: Biosynthesis of secondary metabolites; ko01230: Biosynthesis of amino acids	AEO86798.1	METE_CATRO RecName: Full=5-methyltetrahydropteroyltriglutamate--homocysteine methyltransferase; EC=2.1.1.14; AltName: Full=Cobalamin-independent methionine synthase isozyme; AltName: Full=Vitamin-B12-independent methionine synthase isozyme;	At5g17920	GO:0005737,cytoplasm; GO:0003871,5-methyltetrahydropteroyltriglutamate-homocysteine S-methyltransferase activity; GO:0008270,zinc ion binding; GO:0009086,methionine biosynthetic process; GO:0003674,molecular_function; GO:0003824,catalytic activity; GO:0008168,methyltransferase activity; GO:0008172,S-methyltransferase activity; GO:0016740,transferase activity; GO:0016741,transferase activity, tran…	PF01717.18:Cobalamin-independent synthase, Catalytic domain	--	--	--
gene-LOC114263181	55997	3294	-3.99282	2.20127e-12	1.33208e-10	down	NW_021025715.1	415339	419195	+	LOC114263181	--	--	--	XP_011017834.1	PRF1_SOLLC RecName: Full=36.4 kDa proline-rich protein;	At2g10940	--	PF14547.6:Hydrophobic seed protein	--	--	--
gene-LOC114298047	91	1.33333	-6.13468	2.25576e-12	1.35918e-10	down	NW_021024709.1	804355	823168	-	LOC114298047	--	K14638 solute carrier family 15 (peptide/histidine transporter), member 3/4 | (RefSeq) protein NRT1/ PTR FAMILY 2.6-like (A)	--	XP_009352411.1	PTR37_ARATH RecName: Full=Protein NRT1/ PTR FAMILY 2.7; Short=AtNPF2.7; AltName: Full=Nitrate excretion transporter 1;	At3g45650	GO:0016021,integral component of membrane; GO:0005886,plasma membrane; GO:0010542,nitrate efflux transmembrane transporter activity; GO:0042128,nitrate assimilation; GO:0015706,nitrate transport; GO:0010447,response to acidic pH; GO:0003674,molecular_function; GO:0005215,transporter activity; GO:0022857,transmembrane transporter activity; GO:0015291,secondary active transmembrane transporter acti…	PF00854.21:POT family	--	--	--
gene-LOC114319910	98.3333	0	-9.10388	2.26078e-12	1.35928e-10	down	NW_021025211.1	145818	153464	+	LOC114319910	--	K01051 pectinesterase [EC:3.1.1.11] | (RefSeq) putative pectinesterase 63 (A)	ko00040: Pentose and glucuronate interconversions; ko01100: Metabolic pathways	PHT48554.1	AL11A_OLEEU RecName: Full=Pectinesterase 1; EC=3.1.1.11; AltName: Full=Pollen allergen Ole e 11.0101; Short=Ole e 11-1; AltName: Allergen=Ole e 11.0101; Flags: Precursor;	At1g69940	GO:0005618,cell wall; GO:0005576,extracellular region; GO:0045330,aspartyl esterase activity; GO:0030599,pectinesterase activity; GO:0042545,cell wall modification; GO:0045490,pectin catabolic process; GO:0003674,molecular_function; GO:0003824,catalytic activity; GO:0016787,hydrolase activity; GO:0016788,hydrolase activity, acting on ester bonds; GO:0052689,carboxylic ester hydrolase activity; GO…	PF01095.19:Pectinesterase	--	--	--
gene-LOC114281856	107	5.33333	-4.41127	2.26784e-12	1.3606e-10	down	NW_021026749.1	264178	266336	-	LOC114281856	--	--	--	--	--	--	--	--	--	--	--
gene-LOC114277912	125	9.66667	-3.6794	2.32594e-12	1.38656e-10	down	NW_021026469.1	517891	523362	+	LOC114277912	--	K13420 LRR receptor-like serine/threonine-protein kinase FLS2 [EC:2.7.11.1] | (RefSeq) receptor kinase-like protein Xa21 (A)	ko04016: MAPK signaling pathway - plant; ko04626: Plant-pathogen interaction	XP_010658291.2	Y3475_ARATH RecName: Full=Probable LRR receptor-like serine/threonine-protein kinase At3g47570; EC=2.7.11.1; Flags: Precursor;	At3g47090	GO:0016021,integral component of membrane; GO:0005886,plasma membrane; GO:0005524,ATP binding; GO:0004674,protein serine/threonine kinase activity; GO:0000166,nucleotide binding; GO:0003674,molecular_function; GO:0005488,binding; GO:0008144,drug binding; GO:0017076,purine nucleotide binding; GO:0030554,adenyl nucleotide binding; GO:0032553,ribonucleotide binding; GO:0032555,purine ribonucleotide …	PF00069.25:Protein kinase domain	--	--	--
gene-LOC114275486	83.6667	0	-8.84852	2.40209e-12	1.42891e-10	down	NW_021026311.1	25155	25781	-	LOC114275486	--	--	--	POE90792.1	--	--	GO:0016021,integral component of membrane; GO:0005575,cellular_component; GO:0016020,membrane; GO:0031224,intrinsic component of membrane; GO:0044425,membrane part	--	--	--	--
gene-LOC114322705	90	0	-8.97103	2.4849e-12	1.47504e-10	down	NW_021025312.1	53006	55093	-	LOC114322705	--	--	--	XP_010034938.1	EXOL6_ARATH RecName: Full=Protein EXORDIUM-like 6; Flags: Precursor;	At3g02970	GO:0048046,apoplast; GO:0005615,extracellular space; GO:0005575,cellular_component; GO:0005576,extracellular region; GO:0044421,extracellular region part	PF04674.12:Phosphate-induced protein 1 conserved region	--	--	--
gene-LOC114266627	154.333	1.66667	-6.56389	2.51429e-12	1.48933e-10	down	NW_021025871.1	1083773	1086087	+	LOC114266627	--	K00430 peroxidase [EC:1.11.1.7] | (RefSeq) peroxidase 27-like (A)	ko00940: Phenylpropanoid biosynthesis; ko01100: Metabolic pathways; ko01110: Biosynthesis of secondary metabolites	XP_010035573.1	PER27_ARATH RecName: Full=Peroxidase 27; Short=Atperox P27; EC=1.11.1.7; AltName: Full=ATP12a; AltName: Full=PRXR7; Flags: Precursor;	At3g01190	GO:0005576,extracellular region; GO:0009505,plant-type cell wall; GO:0009506,plasmodesma; GO:0020037,heme binding; GO:0046872,metal ion binding; GO:0004601,peroxidase activity; GO:0042744,hydrogen peroxide catabolic process; GO:0009664,plant-type cell wall organization; GO:0006979,response to oxidative stress; GO:0003674,molecular_function; GO:0005488,binding; GO:0046906,tetrapyrrole binding; GO:…	PF00141.23:Peroxidase	--	--	--
gene-LOC114260281	14860	1815.67	-3.11462	2.63828e-12	1.5562e-10	down	NW_021025582.1	175013	194692	-	LOC114260281	--	--	--	XP_002274810.1	GDL57_ARATH RecName: Full=GDSL esterase/lipase At3g48460; EC=3.1.1.-; AltName: Full=Extracellular lipase At3g48460; Flags: Precursor;	At3g48460	GO:0005576,extracellular region; GO:0008126,acetylesterase activity; GO:0006631,fatty acid metabolic process; GO:0016042,lipid catabolic process; GO:0003674,molecular_function; GO:0003824,catalytic activity; GO:0016787,hydrolase activity; GO:0016788,hydrolase activity, acting on ester bonds; GO:0034338,short-chain carboxylesterase activity; GO:0052689,carboxylic ester hydrolase activity; GO:00081…	PF00657.22:GDSL-like Lipase/Acylhydrolase	--	--	--
novel.7565	92.6667	1.33333	-6.151	2.65074e-12	1.56026e-10	down	NW_021025787.1	617562	618387	.	--	--	--	--	--	--	--	--	--	--	--	--
gene-LOC114314342	375.667	58.6667	-2.68583	2.66057e-12	1.56276e-10	down	NW_021025014.1	110436	116887	+	LOC114314342	--	K00021 hydroxymethylglutaryl-CoA reductase (NADPH) [EC:1.1.1.34] | (RefSeq) 3-hydroxy-3-methylglutaryl-coenzyme A reductase 1-like (A)	ko00900: Terpenoid backbone biosynthesis; ko01100: Metabolic pathways; ko01110: Biosynthesis of secondary metabolites	AHB64333.1	HMDH3_SOLTU RecName: Full=3-hydroxy-3-methylglutaryl-coenzyme A reductase 3; Short=HMG-CoA reductase 3; EC=1.1.1.34; AltName: Full=HMG3.3;	At1g76490	GO:0005789,endoplasmic reticulum membrane; GO:0016021,integral component of membrane; GO:0004420,hydroxymethylglutaryl-CoA reductase (NADPH) activity; GO:0050661,NADP binding; GO:0015936,coenzyme A metabolic process; GO:0008299,isoprenoid biosynthetic process; GO:0003674,molecular_function; GO:0003824,catalytic activity; GO:0016491,oxidoreductase activity; GO:0016614,oxidoreductase activity, acti…	PF00368.18:Hydroxymethylglutaryl-coenzyme A reductase	--	--	--
gene-LOC114267099	100.333	0	-9.11766	2.74997e-12	1.6119e-10	down	NW_021025891.1	966277	972321	-	LOC114267099	--	--	--	ACH97124.1	--	--	--	--	--	--	--
gene-LOC114293523	85	0	-8.86254	2.76253e-12	1.61588e-10	down	NW_021024699.1	1878497	1879261	+	LOC114293523	--	K21752 Dr1-associated corepressor | (RefSeq) dr1-associated corepressor homolog isoform X1 (A)	--	PON82850.1	--	At5g43250	GO:0005634,nucleus; GO:0046982,protein heterodimerization activity; GO:0005515,protein binding; GO:0003674,molecular_function; GO:0005488,binding; GO:0046983,protein dimerization activity; GO:0005622,intracellular; GO:0005575,cellular_component; GO:0005623,cell; GO:0043231,intracellular membrane-bounded organelle; GO:0043226,organelle; GO:0043227,membrane-bounded organelle; GO:0043229,intracellul…	PF00808.23:Histone-like transcription factor (CBF/NF-Y) and archaeal histone	NF-YC	TF	NF-Y->NF-YC
novel.5617	89.6667	4.33333	-4.40944	2.86502e-12	1.67128e-10	down	NW_021025375.1	160147	161048	.	--	--	--	--	OMO94917.1	--	At2g45230	GO:0003676,nucleic acid binding; GO:0003964,RNA-directed DNA polymerase activity; GO:0008270,zinc ion binding; GO:0003674,molecular_function; GO:0005488,binding; GO:0097159,organic cyclic compound binding; GO:1901363,heterocyclic compound binding; GO:0003824,catalytic activity; GO:0016740,transferase activity; GO:0016772,transferase activity, transferring phosphorus-containing groups; GO:0016779,…	PF13966.6:zinc-binding in reverse transcriptase	--	--	--
gene-LOC114280891	632.333	124.333	-2.34187	2.96671e-12	1.72451e-10	down	NW_021026669.1	589166	599739	-	LOC114280891	--	K22683 aspartyl protease family protein [EC:3.4.23.-] | (RefSeq) protein ASPARTIC PROTEASE IN GUARD CELL 1 (A)	--	POE96119.1	ASPL2_ARATH RecName: Full=Aspartic proteinase-like protein 2; EC=3.4.23.-; Flags: Precursor;	At5g22850	GO:0031225,anchored component of membrane; GO:0046658,anchored component of plasma membrane; GO:0005886,plasma membrane; GO:0004190,aspartic-type endopeptidase activity; GO:0030163,protein catabolic process; GO:0006508,proteolysis; GO:0003674,molecular_function; GO:0003824,catalytic activity; GO:0004175,endopeptidase activity; GO:0008233,peptidase activity; GO:0070011,peptidase activity, acting o…	PF14543.6:Xylanase inhibitor N-terminal	--	--	--
novel.10526	106.333	0	-9.16264	3.03961e-12	1.76322e-10	down	NW_021026516.1	258081	258407	.	--	--	--	--	CAN79789.1	--	--	--	PF13966.6:zinc-binding in reverse transcriptase	--	--	--
gene-LOC114310993	122.667	16.3333	-2.92722	3.17314e-12	1.83309e-10	down	NW_021024913.1	2356449	2361158	-	LOC114310993	--	K13466 EIX receptor 1/2 | (RefSeq) probable LRR receptor-like serine/threonine-protein kinase At4g36180 (A)	ko04626: Plant-pathogen interaction	XP_006493507.1	EIX2_SOLLC RecName: Full=Receptor-like protein EIX2 {ECO:0000305}; AltName: Full=EIX receptor 2 {ECO:0000312|EMBL:AAR28378.1}; Flags: Precursor;	At4g13810	GO:0016021,integral component of membrane; GO:0005886,plasma membrane; GO:0050832,defense response to fungus; GO:0006952,defense response; GO:0006950,response to stress; GO:0008150,biological_process; GO:0009605,response to external stimulus; GO:0009607,response to biotic stimulus; GO:0051707,response to other organism; GO:0009620,response to fungus; GO:0043207,response to external biotic stimulu…	PF13855.6:Leucine rich repeat	--	--	--
gene-LOC114298583	211.667	42.6667	-2.35788	3.19545e-12	1.84219e-10	down	NW_021028723.1	570843	575579	-	LOC114298583	--	K20718 LRR receptor-like serine/threonine-protein kinase ERECTA [EC:2.7.11.1] | (RefSeq) LRR receptor-like serine/threonine-protein kinase ERECTA isoform X1 (A)	ko04016: MAPK signaling pathway - plant	XP_002263151.3	HSL2_ARATH RecName: Full=LRR receptor-like serine/threonine-protein kinase HSL2; EC=2.7.11.1; AltName: Full=Protein HAESA-LIKE2; Flags: Precursor;	At5g65710	GO:0016021,integral component of membrane; GO:0005886,plasma membrane; GO:0005524,ATP binding; GO:0004674,protein serine/threonine kinase activity; GO:0010102,lateral root morphogenesis; GO:0010468,regulation of gene expression; GO:0000166,nucleotide binding; GO:0003674,molecular_function; GO:0005488,binding; GO:0008144,drug binding; GO:0017076,purine nucleotide binding; GO:0030554,adenyl nucleot…	PF00069.25:Protein kinase domain	--	--	--
novel.600	75.6667	2.33333	-5.06004	3.24946e-12	1.86948e-10	down	NW_021024592.1	109681	110048	.	--	--	--	--	--	--	--	--	--	--	--	--
gene-LOC114299286	446.333	95.3333	-2.25102	3.27816e-12	1.88212e-10	down	NW_021028918.1	177398	190898	-	LOC114299286	--	K13832 3-dehydroquinate dehydratase / shikimate dehydrogenase [EC:4.2.1.10 1.1.1.25] | (RefSeq) bifunctional 3-dehydroquinate dehydratase/shikimate dehydrogenase, chloroplastic-like isoform X1 (A)	ko00400: Phenylalanine, tyrosine and tryptophan biosynthesis; ko01100: Metabolic pathways; ko01110: Biosynthesis of secondary metabolites; ko01230: Biosynthesis of amino acids	POE61366.1	DHQSD_ARATH RecName: Full=Bifunctional 3-dehydroquinate dehydratase/shikimate dehydrogenase, chloroplastic; Short=DHQ-SDH protein; AltName: Full=DHQase-SORase; AltName: Full=Protein EMBRYO DEFECTIVE 3004; Includes: RecName: Full=Dehydroquinate dehydratase; Short=DHQ; EC=4.2.1.10; Includes: RecName: Full=Shikimate dehydrogenase; Short=SDH; EC=1.1.1.25; Flags: Precursor;	At3g06350	GO:0009507,chloroplast; GO:0009570,chloroplast stroma; GO:0003855,3-dehydroquinate dehydratase activity; GO:0050661,NADP binding; GO:0004764,shikimate 3-dehydrogenase (NADP+) activity; GO:0009073,aromatic amino acid family biosynthetic process; GO:0009423,chorismate biosynthetic process; GO:0009793,embryo development ending in seed dormancy; GO:0019632,shikimate metabolic process; GO:0003674,mole…	PF01487.15:Type I 3-dehydroquinase	--	--	--
gene-LOC114264526	1213.33	118.333	-3.37222	3.29857e-12	1.88997e-10	down	NW_021025777.1	3649455	3653659	-	LOC114264526	--	K20718 LRR receptor-like serine/threonine-protein kinase ERECTA [EC:2.7.11.1] | (RefSeq) LRR receptor-like serine/threonine-protein kinase ERECTA isoform X1 (A)	ko04016: MAPK signaling pathway - plant	EEF40407.1	PXL1_ARATH RecName: Full=Leucine-rich repeat receptor-like protein kinase PXL1; EC=2.7.11.1; AltName: Full=Protein PHLOEM INTERCALATED WITH XYLEM-LIKE 1; Flags: Precursor;	At1g08590	GO:0016021,integral component of membrane; GO:0005886,plasma membrane; GO:0005524,ATP binding; GO:0004674,protein serine/threonine kinase activity; GO:0030154,cell differentiation; GO:0010087,phloem or xylem histogenesis; GO:0010067,procambium histogenesis; GO:0000166,nucleotide binding; GO:0003674,molecular_function; GO:0005488,binding; GO:0008144,drug binding; GO:0017076,purine nucleotide bindi…	PF00069.25:Protein kinase domain	--	--	--
gene-LOC114316811	101	2.66667	-5.32854	3.57755e-12	2.04563e-10	down	NW_021024546.1	386398	387566	+	LOC114316811	--	--	--	XP_017221733.1	PME2_ARATH RecName: Full=Pectinesterase 2; Short=PE 2; EC=3.1.1.11; AltName: Full=Pectin methylesterase 2; Short=AtPME2; Flags: Precursor;	At2g47340	GO:0005576,extracellular region; GO:0009505,plant-type cell wall; GO:0045330,aspartyl esterase activity; GO:0030599,pectinesterase activity; GO:0046910,pectinesterase inhibitor activity; GO:0042545,cell wall modification; GO:0045490,pectin catabolic process; GO:0003674,molecular_function; GO:0003824,catalytic activity; GO:0016787,hydrolase activity; GO:0016788,hydrolase activity, acting on ester …	PF04043.15:Plant invertase/pectin methylesterase inhibitor	--	--	--
novel.16545	94.3333	5.33333	-4.19122	3.72933e-12	2.12375e-10	down	NW_021035553.1	2047	2296	.	--	--	K22419 Delta4-3-oxosteroid 5beta-reductase [EC:1.3.1.3] | (RefSeq) 3-oxo-Delta(4,5)-steroid 5-beta-reductase-like (A)	--	NP_001311571.1	VEP1_ARATH RecName: Full=3-oxo-Delta(4,5)-steroid 5-beta-reductase; EC=1.3.1.3 {ECO:0000269|PubMed:19166903, ECO:0000269|PubMed:20598327, ECO:0000269|PubMed:22357344}; AltName: Full=Delta(4)-3-oxosteroid 5-beta-reductase; AltName: Full=Delta-4,5-steroid 5-beta-reductase; Short=At5beta-StR; AltName: Full=Progesterone 5-beta-reductase; Short=5beta-POR; AltName: Full=Protein VEIN PATTERNING 1;	At4g24220	GO:0005829,cytosol; GO:0047787,delta4-3-oxosteroid 5beta-reductase activity; GO:0035671,enone reductase activity; GO:0009611,response to wounding; GO:0008202,steroid metabolic process; GO:0010051,xylem and phloem pattern formation; GO:0003674,molecular_function; GO:0003824,catalytic activity; GO:0016491,oxidoreductase activity; GO:0016627,oxidoreductase activity, acting on the CH-CH group of dono…	--	--	--	--
gene-LOC114323578	380.333	60.3333	-2.66571	4.22027e-12	2.3936e-10	down	NW_021025346.1	473561	484697	-	LOC114323578	--	K14486 auxin response factor | (RefSeq) auxin response factor 3 (A)	ko04075: Plant hormone signal transduction	XP_002285019.2	ARFD_ARATH RecName: Full=Auxin response factor 4;	At5g60450	GO:0005634,nucleus; GO:0003677,DNA binding; GO:0003700,DNA-binding transcription factor activity; GO:0010158,abaxial cell fate specification; GO:0009734,auxin-activated signaling pathway; GO:0006351,transcription, DNA-templated; GO:0010050,vegetative phase change; GO:0003674,molecular_function; GO:0003676,nucleic acid binding; GO:0005488,binding; GO:0097159,organic cyclic compound binding; GO:190…	PF06507.13:Auxin response factor	B3-ARF	TF	B3->B3-ARF
gene-LOC114287071	93.3333	0	-9.03289	4.55768e-12	2.56936e-10	down	NW_021027120.1	740521	743115	+	LOC114287071	--	--	--	CDP08959.1	--	At5g41460	GO:0016021,integral component of membrane; GO:0005575,cellular_component; GO:0016020,membrane; GO:0031224,intrinsic component of membrane; GO:0044425,membrane part	PF04646.12:Protein of unknown function, DUF604	--	--	--
gene-LOC114301656	117.667	1.33333	-6.56034	4.86549e-12	2.73189e-10	down	NW_021030022.1	146576	149158	-	LOC114301656	--	K01213 galacturan 1,4-alpha-galacturonidase [EC:3.2.1.67] | (RefSeq) exopolygalacturonase-like (A)	ko00040: Pentose and glucuronate interconversions; ko01100: Metabolic pathways	XP_021829989.1	PGLR_OENOR RecName: Full=Exopolygalacturonase; Short=ExoPG; EC=3.2.1.67; AltName: Full=Galacturan 1,4-alpha-galacturonidase; AltName: Full=Pectinase; Flags: Fragment;	At3g07820	GO:0005618,cell wall; GO:0005576,extracellular region; GO:0047911,galacturan 1,4-alpha-galacturonidase activity; GO:0004650,polygalacturonase activity; GO:0005975,carbohydrate metabolic process; GO:0071555,cell wall organization; GO:0003674,molecular_function; GO:0003824,catalytic activity; GO:0004553,hydrolase activity, hydrolyzing O-glycosyl compounds; GO:0016787,hydrolase activity; GO:0016798,…	PF00295.17:Glycosyl hydrolases family 28	--	--	--
gene-LOC114285579	265.667	34.6667	-2.95906	5.47628e-12	3.05038e-10	down	NW_021027020.1	226486	246351	-	LOC114285579	--	K18195 rhamnogalacturonan endolyase [EC:4.2.2.23] | (RefSeq) probable rhamnogalacturonate lyase B (A)	--	XP_011098603.1	--	At4g24430	GO:0102210,rhamnogalacturonan endolyase activity; GO:0003674,molecular_function; GO:0003824,catalytic activity; GO:0016829,lyase activity; GO:0016835,carbon-oxygen lyase activity; GO:0016837,carbon-oxygen lyase activity, acting on polysaccharides	PF06045.11:Rhamnogalacturonate lyase family	--	--	--
gene-LOC114317600	491.667	113.667	-2.16236	5.61347e-12	3.1206e-10	down	NW_021025128.1	226321	247164	-	LOC114317600	--	K13416 brassinosteroid insensitive 1-associated receptor kinase 1 [EC:2.7.10.1 2.7.11.1] | (RefSeq) BRASSINOSTEROID INSENSITIVE 1-associated receptor kinase 1-like (A)	ko04016: MAPK signaling pathway - plant; ko04075: Plant hormone signal transduction; ko04626: Plant-pathogen interaction	XP_010644091.1	Y5344_ARATH RecName: Full=Probable LRR receptor-like serine/threonine-protein kinase At1g53440; EC=2.7.11.1; Flags: Precursor;	At1g53440	GO:0016021,integral component of membrane; GO:0005886,plasma membrane; GO:0005524,ATP binding; GO:0004674,protein serine/threonine kinase activity; GO:0000166,nucleotide binding; GO:0003674,molecular_function; GO:0005488,binding; GO:0008144,drug binding; GO:0017076,purine nucleotide binding; GO:0030554,adenyl nucleotide binding; GO:0032553,ribonucleotide binding; GO:0032555,purine ribonucleotide …	PF07714.17:Protein tyrosine kinase	--	--	--
gene-LOC114277225	85	0	-8.89151	5.70593e-12	3.16572e-10	down	NW_021026414.1	1287830	1294160	+	LOC114277225	--	--	--	XP_018854424.1	GDL76_ARATH RecName: Full=GDSL esterase/lipase At5g14450; EC=3.1.1.-; AltName: Full=Extracellular lipase At5g14450; Flags: Precursor;	At5g14450	GO:0005576,extracellular region; GO:0009505,plant-type cell wall; GO:0009506,plasmodesma; GO:0016788,hydrolase activity, acting on ester bonds; GO:0016042,lipid catabolic process; GO:0003674,molecular_function; GO:0003824,catalytic activity; GO:0016787,hydrolase activity; GO:0008152,metabolic process; GO:0006629,lipid metabolic process; GO:0008150,biological_process; GO:0009056,catabolic process;…	PF00657.22:GDSL-like Lipase/Acylhydrolase	--	--	--
gene-LOC114321558	137.667	0.666667	-7.71481	5.78072e-12	3.20087e-10	down	NW_021025261.1	662154	666433	+	LOC114321558	--	K00423 L-ascorbate oxidase [EC:1.10.3.3] | (RefSeq) L-ascorbate oxidase homolog (A)	ko00053: Ascorbate and aldarate metabolism; ko01100: Metabolic pathways	XP_022877978.1	ASOL_BRANA RecName: Full=L-ascorbate oxidase homolog; EC=1.10.3.-; Flags: Precursor;	At4g22010	GO:0005576,extracellular region; GO:0005507,copper ion binding; GO:0016491,oxidoreductase activity; GO:0003674,molecular_function; GO:0005488,binding; GO:0046872,metal ion binding; GO:0043167,ion binding; GO:0043169,cation binding; GO:0046914,transition metal ion binding; GO:0003824,catalytic activity; GO:0005575,cellular_component	PF00394.22:Multicopper oxidase	--	--	--
gene-LOC114321225	96.3333	1.66667	-5.9064	6.0946e-12	3.36139e-10	down	NW_021024562.1	1118433	1122938	-	LOC114321225	--	K13430 serine/threonine-protein kinase PBS1 [EC:2.7.11.1] | (RefSeq) serine/threonine-protein kinase PBS1 (A)	ko04626: Plant-pathogen interaction	OWM81264.1	PBL23_ARATH RecName: Full=Probable serine/threonine-protein kinase PBL23 {ECO:0000305}; EC=2.7.11.1 {ECO:0000305}; AltName: Full=PBS1-like protein 23 {ECO:0000303|PubMed:20413097};	At3g20530	GO:0005777,peroxisome; GO:0005886,plasma membrane; GO:0005524,ATP binding; GO:0004675,transmembrane receptor protein serine/threonine kinase activity; GO:0007166,cell surface receptor signaling pathway; GO:0006952,defense response; GO:0006468,protein phosphorylation; GO:0000166,nucleotide binding; GO:0003674,molecular_function; GO:0005488,binding; GO:0008144,drug binding; GO:0017076,purine nucleo…	PF00069.25:Protein kinase domain	--	--	--
gene-LOC114273278	764.333	0	-12.068	6.29449e-12	3.46481e-10	down	NW_021026198.1	2515754	2517744	-	LOC114273278	--	--	--	XP_015083188.1	--	At5g50140	GO:0016021,integral component of membrane; GO:0005575,cellular_component; GO:0016020,membrane; GO:0031224,intrinsic component of membrane; GO:0044425,membrane part	PF12796.7:Ankyrin repeats (3 copies)	--	--	--
gene-LOC114303126	344	35.6667	-3.23577	6.48907e-12	3.56492e-10	down	NW_021031295.1	355258	357722	+	LOC114303126	--	--	--	CAN60392.1	--	--	--	--	--	--	--
gene-LOC114277285	76.3333	2	-5.29553	6.63943e-12	3.64038e-10	down	NW_021024652.1	783017	786668	+	LOC114277285	--	--	--	XP_006449300.1	--	At3g51000	GO:0003824,catalytic activity; GO:0003674,molecular_function	PF00561.20:alpha/beta hydrolase fold	--	--	--
gene-LOC114288682	318.667	22.6667	-3.80523	6.77743e-12	3.70879e-10	down	NW_021027264.1	355686	359978	-	LOC114288682	--	K20027 palmitoyltransferase ZDHHC1/11 [EC:2.3.1.225] | (RefSeq) protein S-acyltransferase 18 isoform X1 (A)	--	XP_002281242.1	ZDH16_ARATH RecName: Full=Protein S-acyltransferase 18; EC=2.3.1.225; AltName: Full=Probable palmitoyltransferase At4g01730; AltName: Full=Zinc finger DHHC domain-containing protein At4g01730;	At4g01730	GO:0030659,cytoplasmic vesicle membrane; GO:0005789,endoplasmic reticulum membrane; GO:0016021,integral component of membrane; GO:0019706,protein-cysteine S-palmitoyltransferase activity; GO:0003674,molecular_function; GO:0003824,catalytic activity; GO:0016409,palmitoyltransferase activity; GO:0016417,S-acyltransferase activity; GO:0016740,transferase activity; GO:0016746,transferase activity, tr…	PF01529.20:DHHC palmitoyltransferase	--	--	--
gene-LOC114276785	446	67.6667	-2.76135	6.85213e-12	3.7414e-10	down	NW_021024651.1	214621	215988	+	LOC114276785	--	--	--	XP_002520211.1	3MMP_ARATH RecName: Full=Metalloendoproteinase 3-MMP {ECO:0000303|PubMed:10574937}; Short=At3-MMP {ECO:0000303|PubMed:10574937}; EC=3.4.24.- {ECO:0000305}; Flags: Precursor;	At1g24140	GO:0031225,anchored component of membrane; GO:0031012,extracellular matrix; GO:0005886,plasma membrane; GO:0004222,metalloendopeptidase activity; GO:0008270,zinc ion binding; GO:0003674,molecular_function; GO:0003824,catalytic activity; GO:0004175,endopeptidase activity; GO:0008237,metallopeptidase activity; GO:0008233,peptidase activity; GO:0070011,peptidase activity, acting on L-amino acid pept…	PF00413.24:Matrixin	--	--	--
gene-LOC114255800	236	24.3333	-3.33434	6.99364e-12	3.80481e-10	down	NW_021025371.1	1195467	1201017	-	LOC114255800	--	--	--	XP_021808041.1	RSLE1_ORYSJ RecName: Full=Zinc finger BED domain-containing protein RICESLEEPER 1; AltName: Full=Transposase-like protein RICESLEEPER 1;	At3g17260_2	GO:0005634,nucleus; GO:0003700,DNA-binding transcription factor activity; GO:0046872,metal ion binding; GO:0046983,protein dimerization activity; GO:0000977,RNA polymerase II regulatory region sequence-specific DNA binding; GO:0009791,post-embryonic development; GO:0006357,regulation of transcription by RNA polymerase II; GO:0006351,transcription, DNA-templated; GO:0140110,transcription regulator…	PF05699.14:hAT family C-terminal dimerisation region	--	--	--
gene-LOC114319320	92.3333	0	-9.01864	7.06571e-12	3.83657e-10	down	NW_021025183.1	1309194	1311462	+	LOC114319320	--	K01728 pectate lyase [EC:4.2.2.2] | (RefSeq) pectate lyase-like (A)	ko00040: Pentose and glucuronate interconversions; ko01100: Metabolic pathways	PON95893.1	PLY59_SOLLC RecName: Full=Probable pectate lyase P59; EC=4.2.2.2; Flags: Precursor;	At5g15110	GO:0046872,metal ion binding; GO:0030570,pectate lyase activity; GO:0045490,pectin catabolic process; GO:0003674,molecular_function; GO:0005488,binding; GO:0043167,ion binding; GO:0043169,cation binding; GO:0003824,catalytic activity; GO:0016829,lyase activity; GO:0016835,carbon-oxygen lyase activity; GO:0016837,carbon-oxygen lyase activity, acting on polysaccharides; GO:0000272,polysaccharide ca…	PF04431.13:Pectate lyase, N terminus	--	--	--
novel.6170	110	4.66667	-4.58161	7.13405e-12	3.86619e-10	down	NW_021025488.1	1480775	1482019	.	--	--	--	--	XP_010103993.1	--	--	GO:0016021,integral component of membrane; GO:0005524,ATP binding; GO:0000287,magnesium ion binding; GO:0004012,phospholipid-translocating ATPase activity; GO:0000166,nucleotide binding; GO:0003674,molecular_function; GO:0005488,binding; GO:0008144,drug binding; GO:0017076,purine nucleotide binding; GO:0030554,adenyl nucleotide binding; GO:0032553,ribonucleotide binding; GO:0032555,purine ribonuc…	--	--	--	--
novel.4319	85	0	-8.85222	7.19726e-12	3.89291e-10	down	NW_021025147.1	4399789	4401534	+	--	--	K01426 amidase [EC:3.5.1.4] | (RefSeq) putative amidase ARB_02965 (A)	ko00330: Arginine and proline metabolism; ko00360: Phenylalanine metabolism; ko00380: Tryptophan metabolism; ko01100: Metabolic pathways	XP_012084367.1	AMI4G_ARATH RecName: Full=Probable amidase At4g34880 {ECO:0000305}; EC=3.5.1.4 {ECO:0000250|UniProtKB:Q9FR37};	At4g34880	GO:0004040,amidase activity; GO:0003674,molecular_function; GO:0003824,catalytic activity; GO:0016787,hydrolase activity; GO:0016810,hydrolase activity, acting on carbon-nitrogen (but not peptide) bonds; GO:0016811,hydrolase activity, acting on carbon-nitrogen (but not peptide) bonds, in linear amides	PF01425.21:Amidase	--	--	--
novel.7841	74	0	-8.6748	7.59659e-12	4.10099e-10	down	NW_021025840.1	530047	530734	+	--	--	--	--	--	--	--	--	--	--	--	--
gene-LOC114262441	81.3333	0	-8.82621	7.73297e-12	4.15858e-10	down	NW_021024604.1	534267	535879	+	LOC114262441	--	--	--	XP_012857566.1	--	At4g13560	--	--	--	--	--
gene-LOC114291101	160.333	0.666667	-7.98762	7.87936e-12	4.22111e-10	down	NW_021027476.1	22205	22690	+	LOC114291101	--	K01051 pectinesterase [EC:3.1.1.11] | (RefSeq) putative pectinesterase/pectinesterase inhibitor 22 (A)	ko00040: Pentose and glucuronate interconversions; ko01100: Metabolic pathways	XP_016665577.1	21KD_DAUCA RecName: Full=21 kDa protein; AltName: Full=1.2 protein; Flags: Precursor;	At5g62350	GO:0004857,enzyme inhibitor activity; GO:0003674,molecular_function; GO:0098772,molecular function regulator; GO:0030234,enzyme regulator activity	PF04043.15:Plant invertase/pectin methylesterase inhibitor	--	--	--
gene-LOC114258327	106.333	0	-9.20179	8.02289e-12	4.2898e-10	down	NW_021025487.1	3466279	3472542	-	LOC114258327	--	K03104 signal recognition particle subunit SRP14 | (RefSeq) signal recognition particle 14 kDa protein (A)	ko03060: Protein export	XP_015877690.1	SRP14_ARATH RecName: Full=Signal recognition particle 14 kDa protein; Short=SRP14;	At2g43640	GO:0005786,signal recognition particle, endoplasmic reticulum targeting; GO:0008312,7S RNA binding; GO:0030942,endoplasmic reticulum signal peptide binding; GO:0045047,protein targeting to ER; GO:0006614,SRP-dependent cotranslational protein targeting to membrane; GO:0003674,molecular_function; GO:0003676,nucleic acid binding; GO:0003723,RNA binding; GO:0005488,binding; GO:0097159,organic cyclic …	PF02290.15:Signal recognition particle 14kD protein	--	--	--
gene-LOC114308156	183	6.66667	-4.90441	8.11144e-12	4.32888e-10	down	NW_021024827.1	3745769	3754402	+	LOC114308156	--	--	--	CDO99749.1	EDR2L_ARATH RecName: Full=Protein ENHANCED DISEASE RESISTANCE 2-like;	At3g54800	GO:0005789,endoplasmic reticulum membrane; GO:0010008,endosome membrane; GO:0016021,integral component of membrane; GO:0005886,plasma membrane; GO:0008289,lipid binding; GO:0006952,defense response; GO:0003674,molecular_function; GO:0005488,binding; GO:0006950,response to stress; GO:0008150,biological_process; GO:0050896,response to stimulus; GO:0005622,intracellular; GO:0005575,cellular_componen…	PF07059.12:Protein of unknown function (DUF1336)	--	--	--
gene-LOC114269470	2592.33	525.667	-2.37222	8.7415e-12	4.63863e-10	down	NW_021026004.1	212598	222683	-	LOC114269470	--	K05658 ATP-binding cassette, subfamily B (MDR/TAP), member 1 [EC:7.6.2.2] | (RefSeq) ABC transporter B family member 1 (A)	ko02010: ABC transporters	XP_002266505.1	AB1B_ARATH RecName: Full=ABC transporter B family member 1; Short=ABC transporter ABCB.1; Short=AtABCB1; AltName: Full=Multidrug resistance protein 1; AltName: Full=P-glycoprotein 1; Short=AtPgp1;	At2g36910	GO:0016021,integral component of membrane; GO:0005886,plasma membrane; GO:0009506,plasmodesma; GO:0005524,ATP binding; GO:0042626,ATPase activity, coupled to transmembrane movement of substances; GO:0010329,auxin efflux transmembrane transporter activity; GO:0010328,auxin influx transmembrane transporter activity; GO:0043481,anthocyanin accumulation in tissues in response to UV light; GO:0010315,…	PF00664.23:ABC transporter transmembrane region	--	--	--
gene-LOC114305822	172	8.66667	-4.30005	9.6925e-12	5.12386e-10	down	NW_021024745.1	1088796	1098537	+	LOC114305822	--	K13679 granule-bound starch synthase [EC:2.4.1.242] | (RefSeq) granule-bound starch synthase 1, chloroplastic/amyloplastic-like (A)	ko00500: Starch and sucrose metabolism; ko01100: Metabolic pathways; ko01110: Biosynthesis of secondary metabolites	XP_018824334.1	SSG1_MANES RecName: Full=Granule-bound starch synthase 1, chloroplastic/amyloplastic; EC=2.4.1.242; AltName: Full=Granule-bound starch synthase I; Short=GBSS-I; Flags: Precursor;	At1g32900	GO:0009501,amyloplast; GO:0009507,chloroplast; GO:0102502,ADP-glucose-starch glucosyltransferase activity; GO:0004373,glycogen (starch) synthase activity; GO:0019252,starch biosynthetic process; GO:0003674,molecular_function; GO:0003824,catalytic activity; GO:0016740,transferase activity; GO:0016757,transferase activity, transferring glycosyl groups; GO:0016758,transferase activity, transferring …	PF08323.11:Starch synthase catalytic domain	--	--	--
gene-LOC114323100	323.333	57	-2.52829	9.71689e-12	5.12708e-10	down	NW_021025329.1	1201918	1205259	+	LOC114323100	--	K17609 nucleoredoxin [EC:1.8.1.8] | (RefSeq) probable nucleoredoxin 3 (A)	--	XP_012071551.1	SEOB_ARATH RecName: Full=Protein SIEVE ELEMENT OCCLUSION B {ECO:0000303|PubMed:20932300}; Short=AtSEOb {ECO:0000303|PubMed:20932300}; AltName: Full=Protein SIEVE ELEMENT OCCLUSION-RELATED 1 {ECO:0000303|PubMed:22470058}; Short=AtSEOR1 {ECO:0000303|PubMed:22470058};	At3g01680	GO:0042803,protein homodimerization activity; GO:0043621,protein self-association; GO:0010088,phloem development; GO:0005515,protein binding; GO:0003674,molecular_function; GO:0005488,binding; GO:0046983,protein dimerization activity; GO:0042802,identical protein binding; GO:0009888,tissue development; GO:0008150,biological_process; GO:0010087,phloem or xylem histogenesis; GO:0032502,developmenta…	PF14576.6:Sieve element occlusion N-terminus	--	--	--
gene-LOC114285359	97.6667	9	-3.46966	1.00285e-11	5.27164e-10	down	NW_021027007.1	103755	104611	-	LOC114285359	--	--	--	XP_003631624.1	--	At2g23690	--	PF14009.6:Domain of unknown function (DUF4228)	--	--	--
gene-LOC114298124	1454.67	155.667	-3.27593	1.00667e-11	5.28183e-10	down	NW_021028582.1	855319	859771	-	LOC114298124	--	K13430 serine/threonine-protein kinase PBS1 [EC:2.7.11.1] | (RefSeq) serine/threonine-protein kinase PBS1 (A)	ko04626: Plant-pathogen interaction	XP_010651647.1	TMK1_ARATH RecName: Full=Receptor protein kinase TMK1 {ECO:0000303|PubMed:1332795}; EC=2.7.11.1 {ECO:0000269|PubMed:1332795}; AltName: Full=BARK1-like kinase 1 {ECO:0000303|PubMed:23921992}; AltName: Full=Transmembrane kinase 1 {ECO:0000303|PubMed:1332795}; Flags: Precursor;	At1g66150	GO:0005576,extracellular region; GO:0016021,integral component of membrane; GO:0005886,plasma membrane; GO:0005524,ATP binding; GO:0004675,transmembrane receptor protein serine/threonine kinase activity; GO:0007165,signal transduction; GO:0000166,nucleotide binding; GO:0003674,molecular_function; GO:0005488,binding; GO:0008144,drug binding; GO:0017076,purine nucleotide binding; GO:0030554,adenyl …	PF07714.17:Protein tyrosine kinase	--	--	--
gene-LOC114275353	160.333	18.6667	-3.16774	1.0881e-11	5.67716e-10	down	NW_021026303.1	967690	973464	-	LOC114275353	--	K12355 coniferyl-aldehyde dehydrogenase [EC:1.2.1.68] | (RefSeq) aldehyde dehydrogenase family 2 member C4 (A)	ko00940: Phenylpropanoid biosynthesis	AIL29215.1	AL2C4_ARATH RecName: Full=Aldehyde dehydrogenase family 2 member C4; EC=1.2.1.3; AltName: Full=ALDH1a; AltName: Full=Protein REDUCED EPIDERMAL FLUORESCENCE 1;	At3g48000	GO:0005829,cytosol; GO:0004029,aldehyde dehydrogenase (NAD) activity; GO:0050269,coniferyl-aldehyde dehydrogenase activity; GO:0009699,phenylpropanoid biosynthetic process; GO:0003674,molecular_function; GO:0003824,catalytic activity; GO:0016491,oxidoreductase activity; GO:0016620,oxidoreductase activity, acting on the aldehyde or oxo group of donors, NAD or NADP as acceptor; GO:0016903,oxidoredu…	PF00171.22:Aldehyde dehydrogenase family	--	--	--
gene-LOC114286645	122.333	0.333333	-8.43837	1.22227e-11	6.35355e-10	down	NW_021027094.1	1774250	1776646	-	LOC114286645	--	K01728 pectate lyase [EC:4.2.2.2] | (RefSeq) pectate lyase-like (A)	ko00040: Pentose and glucuronate interconversions; ko01100: Metabolic pathways	PON95893.1	PLY59_SOLLC RecName: Full=Probable pectate lyase P59; EC=4.2.2.2; Flags: Precursor;	At5g15110	GO:0046872,metal ion binding; GO:0030570,pectate lyase activity; GO:0045490,pectin catabolic process; GO:0003674,molecular_function; GO:0005488,binding; GO:0043167,ion binding; GO:0043169,cation binding; GO:0003824,catalytic activity; GO:0016829,lyase activity; GO:0016835,carbon-oxygen lyase activity; GO:0016837,carbon-oxygen lyase activity, acting on polysaccharides; GO:0000272,polysaccharide ca…	PF04431.13:Pectate lyase, N terminus	--	--	--
gene-LOC114297563	92.3333	6.66667	-3.86988	1.25195e-11	6.49577e-10	down	NW_021028454.1	345926	348391	-	LOC114297563	--	--	--	XP_003631574.1	PRP4_ARATH RecName: Full=Proline-rich protein 4; Short=AtPRP4; Flags: Precursor;	At4g38770	GO:0005618,cell wall; GO:0005576,extracellular region; GO:0005575,cellular_component; GO:0005623,cell; GO:0030312,external encapsulating structure; GO:0044464,cell part; GO:0071944,cell periphery	PF01190.17:Pollen proteins Ole e I like	--	--	--
gene-LOC114306952	2290.33	214.667	-3.39457	1.32762e-11	6.85035e-10	down	NW_021024788.1	1295644	1300735	-	LOC114306952	--	K13679 granule-bound starch synthase [EC:2.4.1.242] | (RefSeq) granule-bound starch synthase 1, chloroplastic/amyloplastic-like (A)	ko00500: Starch and sucrose metabolism; ko01100: Metabolic pathways; ko01110: Biosynthesis of secondary metabolites	XP_018824334.1	SSG1_MANES RecName: Full=Granule-bound starch synthase 1, chloroplastic/amyloplastic; EC=2.4.1.242; AltName: Full=Granule-bound starch synthase I; Short=GBSS-I; Flags: Precursor;	At1g32900	GO:0009501,amyloplast; GO:0009507,chloroplast; GO:0102502,ADP-glucose-starch glucosyltransferase activity; GO:0004373,glycogen (starch) synthase activity; GO:0019252,starch biosynthetic process; GO:0003674,molecular_function; GO:0003824,catalytic activity; GO:0016740,transferase activity; GO:0016757,transferase activity, transferring glycosyl groups; GO:0016758,transferase activity, transferring …	PF08323.11:Starch synthase catalytic domain	--	--	--
gene-LOC114259755	55888	1643.33	-5.02645	1.33506e-11	6.87287e-10	down	NW_021025547.1	76997	80228	+	LOC114259755	--	--	--	XP_006384549.1	PRP4_ARATH RecName: Full=Proline-rich protein 4; Short=AtPRP4; Flags: Precursor;	At4g38770	GO:0005618,cell wall; GO:0005576,extracellular region; GO:0005575,cellular_component; GO:0005623,cell; GO:0030312,external encapsulating structure; GO:0044464,cell part; GO:0071944,cell periphery	PF01190.17:Pollen proteins Ole e I like	--	--	--
novel.16586	75.3333	0	-8.71479	1.34476e-11	6.90063e-10	down	NW_021036120.1	1	455	-	--	--	--	--	--	--	--	--	--	--	--	--
novel.4531	172	22.3333	-2.95623	1.52143e-11	7.76455e-10	down	NW_021025178.1	516194	516459	.	--	--	K00297 methylenetetrahydrofolate reductase (NADH) [EC:1.5.1.54] | (RefSeq) methylenetetrahydrofolate reductase 2 (A)	ko00670: One carbon pool by folate; ko01100: Metabolic pathways; ko01200: Carbon metabolism	XP_004239699.1	MTHR1_MAIZE RecName: Full=Methylenetetrahydrofolate reductase 1; EC=1.5.1.20; AltName: Full=ZmMTHFR1;	At2g44160	GO:0004489,methylenetetrahydrofolate reductase (NAD(P)H) activity; GO:0006555,methionine metabolic process; GO:0035999,tetrahydrofolate interconversion; GO:0003674,molecular_function; GO:0003824,catalytic activity; GO:0016491,oxidoreductase activity; GO:0016645,oxidoreductase activity, acting on the CH-NH group of donors; GO:0016646,oxidoreductase activity, acting on the CH-NH group of donors, NA…	PF02219.17:Methylenetetrahydrofolate reductase	--	--	--
gene-LOC114288234	117.667	0.666667	-7.50084	1.63327e-11	8.30509e-10	down	NW_021027225.1	419577	442931	-	LOC114288234	--	K08790 serine/threonine kinase 38 [EC:2.7.11.1] | (RefSeq) serine/threonine-protein kinase tricorner (A)	--	XP_010662396.1	IRE_ARATH RecName: Full=Probable serine/threonine protein kinase IRE {ECO:0000305}; EC=2.7.11.1 {ECO:0000305}; AltName: Full=Protein INCOMPLETE ROOT HAIR ELONGATION {ECO:0000303|PubMed:12000677}; Short=AtIRE {ECO:0000303|PubMed:17237187};	At5g62310	GO:0005622,intracellular; GO:0005524,ATP binding; GO:0016301,kinase activity; GO:0046872,metal ion binding; GO:0004674,protein serine/threonine kinase activity; GO:0035556,intracellular signal transduction; GO:0018105,peptidyl-serine phosphorylation; GO:0040008,regulation of growth; GO:0009826,unidimensional cell growth; GO:0000166,nucleotide binding; GO:0003674,molecular_function; GO:0005488,bin…	PF00069.25:Protein kinase domain	--	--	--
gene-LOC114312390	154.333	0.333333	-8.74991	1.67384e-11	8.48057e-10	down	NW_021024529.1	2659474	2661636	-	LOC114312390	--	--	--	XP_015578015.1	--	At1g68680	GO:0009507,chloroplast; GO:0016021,integral component of membrane; GO:0005747,mitochondrial respiratory chain complex I; GO:0005622,intracellular; GO:0005575,cellular_component; GO:0005623,cell; GO:0005737,cytoplasm; GO:0043231,intracellular membrane-bounded organelle; GO:0009536,plastid; GO:0043226,organelle; GO:0043227,membrane-bounded organelle; GO:0043229,intracellular organelle; GO:0044424,i…	--	--	--	--
gene-LOC114321817	119.333	0.333333	-8.4027	1.80793e-11	9.14341e-10	down	NW_021025266.1	1098658	1100664	+	LOC114321817	--	K14595 abscisate beta-glucosyltransferase [EC:2.4.1.263] | (RefSeq) abscisate beta-glucosyltransferase-like (A)	ko00906: Carotenoid biosynthesis; ko01100: Metabolic pathways; ko01110: Biosynthesis of secondary metabolites	XP_021823931.1	AOG_PHAAN RecName: Full=Abscisate beta-glucosyltransferase; EC=2.4.1.263; AltName: Full=ABA-glucosyltransferase;	At4g34131	GO:0016758,transferase activity, transferring hexosyl groups; GO:0008152,metabolic process; GO:0003674,molecular_function; GO:0003824,catalytic activity; GO:0016740,transferase activity; GO:0016757,transferase activity, transferring glycosyl groups; GO:0008150,biological_process	PF00201.18:UDP-glucoronosyl and UDP-glucosyl transferase	--	--	--
gene-LOC114261253	77	0	-8.75106	1.82011e-11	9.18844e-10	down	NW_021025626.1	2517489	2519032	+	LOC114261253	--	--	--	XP_009795412.1	--	At1g04540	--	PF00168.30:C2 domain	--	--	--
novel.7439	86	0	-8.91209	1.98356e-11	9.97761e-10	down	NW_021025760.1	1305243	1307567	+	--	--	--	--	XP_012438487.1	--	--	GO:0016021,integral component of membrane; GO:0022857,transmembrane transporter activity; GO:0003674,molecular_function; GO:0005215,transporter activity; GO:0005575,cellular_component; GO:0016020,membrane; GO:0031224,intrinsic component of membrane; GO:0044425,membrane part	PF13491.6:4TM region of DNA translocase FtsK/SpoIIIE	--	--	--
gene-LOC114319353	367.667	51	-2.84593	1.99095e-11	9.99545e-10	down	NW_021025183.1	1091090	1094131	-	LOC114319353	--	K12355 coniferyl-aldehyde dehydrogenase [EC:1.2.1.68] | (RefSeq) aldehyde dehydrogenase family 2 member C4 (A)	ko00940: Phenylpropanoid biosynthesis	AIL29215.1	AL2C4_ARATH RecName: Full=Aldehyde dehydrogenase family 2 member C4; EC=1.2.1.3; AltName: Full=ALDH1a; AltName: Full=Protein REDUCED EPIDERMAL FLUORESCENCE 1;	At3g48000	GO:0005829,cytosol; GO:0004029,aldehyde dehydrogenase (NAD) activity; GO:0050269,coniferyl-aldehyde dehydrogenase activity; GO:0009699,phenylpropanoid biosynthetic process; GO:0003674,molecular_function; GO:0003824,catalytic activity; GO:0016491,oxidoreductase activity; GO:0016620,oxidoreductase activity, acting on the aldehyde or oxo group of donors, NAD or NADP as acceptor; GO:0016903,oxidoredu…	PF00171.22:Aldehyde dehydrogenase family	--	--	--
gene-LOC114288545	102.667	4.66667	-4.44775	1.99424e-11	9.99545e-10	down	NW_021027256.1	308420	314355	-	LOC114288545	--	K15397 3-ketoacyl-CoA synthase [EC:2.3.1.199] | (RefSeq) 3-ketoacyl-CoA synthase 3-like (A)	ko00062: Fatty acid elongation; ko01100: Metabolic pathways; ko01110: Biosynthesis of secondary metabolites; ko04626: Plant-pathogen interaction	CDP08983.1	KCS12_ARATH RecName: Full=3-ketoacyl-CoA synthase 12 {ECO:0000303|PubMed:18465198}; Short=KCS-12 {ECO:0000303|PubMed:18465198}; EC=2.3.1.199 {ECO:0000305}; AltName: Full=Very long-chain fatty acid condensing enzyme 12 {ECO:0000303|PubMed:18465198}; Short=VLCFA condensing enzyme 12 {ECO:0000303|PubMed:18465198}; Flags: Precursor;	At2g28630	GO:0005783,endoplasmic reticulum; GO:0016020,membrane; GO:0102336,3-oxo-arachidoyl-CoA synthase activity; GO:0102337,3-oxo-cerotoyl-CoA synthase activity; GO:0102338,3-oxo-lignoceronyl-CoA synthase activity; GO:0102756,very-long-chain 3-ketoacyl-CoA synthase activity; GO:0006633,fatty acid biosynthetic process; GO:0003674,molecular_function; GO:0003824,catalytic activity; GO:0016740,transferase a…	PF08392.12:FAE1/Type III polyketide synthase-like protein	--	--	--
gene-LOC114278734	133656	15425.3	-3.10367	2.37669e-11	1.18699e-09	down	NW_021026525.1	752218	755972	-	LOC114278734	--	K08235 xyloglucan:xyloglucosyl transferase [EC:2.4.1.207] | (RefSeq) probable xyloglucan endotransglucosylase/hydrolase protein B (A)	--	AEQ37176.1	XTHA_PHAAN RecName: Full=Xyloglucan endotransglucosylase/hydrolase protein A; EC=2.4.1.207; AltName: Full=VaXTH1; Flags: Precursor;	At5g13870	GO:0048046,apoplast; GO:0005618,cell wall; GO:0004553,hydrolase activity, hydrolyzing O-glycosyl compounds; GO:0016762,xyloglucan:xyloglucosyl transferase activity; GO:0042546,cell wall biogenesis; GO:0071555,cell wall organization; GO:0010411,xyloglucan metabolic process; GO:0003674,molecular_function; GO:0003824,catalytic activity; GO:0016787,hydrolase activity; GO:0016798,hydrolase activity, a…	PF00722.21:Glycosyl hydrolases family 16	--	--	--
gene-LOC114306385	271.667	36.6667	-2.95852	2.54012e-11	1.25963e-09	down	NW_021024765.1	1768565	1773396	-	LOC114306385	--	K13082 bifunctional dihydroflavonol 4-reductase/flavanone 4-reductase [EC:1.1.1.219 1.1.1.234] | (RefSeq) bifunctional dihydroflavonol 4-reductase/flavanone 4-reductase (A)	ko00941: Flavonoid biosynthesis; ko01100: Metabolic pathways; ko01110: Biosynthesis of secondary metabolites	ASU87422.1	DFRA_VITVI RecName: Full=Dihydroflavonol 4-reductase; Short=DFR; EC=1.1.1.219 {ECO:0000250|UniProtKB:Q9XES5}; AltName: Full=Dihydrokaempferol 4-reductase; AltName: Full=Flavanone 4-reductase; Short=FNR; EC=1.1.1.234 {ECO:0000250|UniProtKB:Q9XES5};	At5g42800	GO:0050662,coenzyme binding; GO:0045552,dihydrokaempferol 4-reductase activity; GO:0047890,flavanone 4-reductase activity; GO:0009718,anthocyanin-containing compound biosynthetic process; GO:0003674,molecular_function; GO:0005488,binding; GO:0048037,cofactor binding; GO:0003824,catalytic activity; GO:0016491,oxidoreductase activity; GO:0016614,oxidoreductase activity, acting on CH-OH group of don…	PF01370.21:NAD dependent epimerase/dehydratase family	--	--	--
gene-LOC114296800	129	14	-3.19847	2.86527e-11	1.41088e-09	down	NW_021028271.1	345962	367600	+	LOC114296800	--	K03453 bile acid:Na+ symporter, BASS family | (RefSeq) probable sodium/metabolite cotransporter BASS2, chloroplastic (A)	--	XP_010242296.1	BASS2_ORYSJ RecName: Full=Probable sodium/metabolite cotransporter BASS2, chloroplastic; AltName: Full=Bile acid-sodium symporter family protein 2; Flags: Precursor;	At1g78560	GO:0009941,chloroplast envelope; GO:0016021,integral component of membrane; GO:0015293,symporter activity; GO:0003674,molecular_function; GO:0005215,transporter activity; GO:0022857,transmembrane transporter activity; GO:0015291,secondary active transmembrane transporter activity; GO:0022804,active transmembrane transporter activity; GO:0005622,intracellular; GO:0005575,cellular_component; GO:000…	PF01758.16:Sodium Bile acid symporter family	--	--	--
gene-LOC114264723	177.667	21.3333	-3.10149	2.94267e-11	1.44645e-09	down	NW_021025786.1	842908	844672	+	LOC114264723	--	--	--	XP_015892756.1	Y4744_ARATH RecName: Full=Uncharacterized protein At4g06744; Flags: Precursor;	At3g19320	GO:0005576,extracellular region; GO:0005575,cellular_component	PF13855.6:Leucine rich repeat	--	--	--
gene-LOC114263592	764.333	90.3333	-3.09409	3.11463e-11	1.52562e-09	down	NW_021025732.1	1053013	1054636	-	LOC114263592	--	K00549 5-methyltetrahydropteroyltriglutamate--homocysteine methyltransferase [EC:2.1.1.14] | (RefSeq) 5-methyltetrahydropteroyltriglutamate-- homocysteine methyltransferase (A)	ko00270: Cysteine and methionine metabolism; ko00450: Selenocompound metabolism; ko01100: Metabolic pathways; ko01110: Biosynthesis of secondary metabolites; ko01230: Biosynthesis of amino acids	AEO86798.1	METE_CATRO RecName: Full=5-methyltetrahydropteroyltriglutamate--homocysteine methyltransferase; EC=2.1.1.14; AltName: Full=Cobalamin-independent methionine synthase isozyme; AltName: Full=Vitamin-B12-independent methionine synthase isozyme;	At5g17920	GO:0005737,cytoplasm; GO:0003871,5-methyltetrahydropteroyltriglutamate-homocysteine S-methyltransferase activity; GO:0008270,zinc ion binding; GO:0009086,methionine biosynthetic process; GO:0003674,molecular_function; GO:0003824,catalytic activity; GO:0008168,methyltransferase activity; GO:0008172,S-methyltransferase activity; GO:0016740,transferase activity; GO:0016741,transferase activity, tran…	PF08267.12:Cobalamin-independent synthase, N-terminal domain	--	--	--
novel.13733	71.3333	3	-4.60606	3.22469e-11	1.57678e-09	down	NW_021027680.1	146	471	+	--	--	K00873 pyruvate kinase [EC:2.7.1.40] | (RefSeq) pyruvate kinase isozyme A, chloroplastic-like (A)	ko00010: Glycolysis / Gluconeogenesis; ko00230: Purine metabolism; ko00620: Pyruvate metabolism; ko01100: Metabolic pathways; ko01110: Biosynthesis of secondary metabolites; ko01200: Carbon metabolism; ko01230: Biosynthesis of amino acids; ko01240: Biosynthesis of cofactors	XP_010941980.1	PKP1_ARATH RecName: Full=Plastidial pyruvate kinase 1, chloroplastic; Short=PK1; Short=PKp1; EC=2.7.1.40; AltName: Full=Pyruvate kinase II; AltName: Full=Pyruvate kinase isozyme A; Short=PKP-ALPHA; Flags: Precursor;	At3g22960	GO:0009507,chloroplast; GO:0009570,chloroplast stroma; GO:0005524,ATP binding; GO:0016301,kinase activity; GO:0000287,magnesium ion binding; GO:0030955,potassium ion binding; GO:0004743,pyruvate kinase activity; GO:0006629,lipid metabolic process; GO:0046686,response to cadmium ion; GO:0010431,seed maturation; GO:0000166,nucleotide binding; GO:0003674,molecular_function; GO:0005488,binding; GO:00…	--	--	--	--
gene-LOC114293619	903.667	115.667	-2.97258	3.44398e-11	1.67815e-09	down	NW_021027756.1	621411	630403	+	LOC114293619	--	K13680 beta-mannan synthase [EC:2.4.1.32] | (RefSeq) glucomannan 4-beta-mannosyltransferase 9-like (A)	--	EOY08102.1	CSLA9_ARATH RecName: Full=Glucomannan 4-beta-mannosyltransferase 9; EC=2.4.1.32; AltName: Full=Cellulose synthase-like protein A9; Short=AtCslA9; AltName: Full=Glucomannan synthase; AltName: Full=Mannan synthase 9; AltName: Full=Protein RESISTANT TO AGROBACTERIUM TRANSFORMATION 4;	At5g03760	GO:0000139,Golgi membrane; GO:0016021,integral component of membrane; GO:0047259,glucomannan 4-beta-mannosyltransferase activity; GO:0051753,mannan synthase activity; GO:0071555,cell wall organization; GO:0009294,DNA mediated transformation; GO:0009617,response to bacterium; GO:0000030,mannosyltransferase activity; GO:0003674,molecular_function; GO:0003824,catalytic activity; GO:0016740,transfera…	PF13641.6:Glycosyltransferase like family 2	--	--	--
gene-LOC114319953	212.667	14	-3.9329	3.53323e-11	1.71864e-09	down	NW_021025212.1	486015	489934	-	LOC114319953	--	K13430 serine/threonine-protein kinase PBS1 [EC:2.7.11.1] | (RefSeq) serine/threonine-protein kinase PBS1 isoform X1 (A)	ko04626: Plant-pathogen interaction	CDP10055.1	CKI4_ORYSJ RecName: Full=Serine/threonine-protein kinase-like protein CR4 {ECO:0000250|UniProtKB:Q9LX29}; EC=2.7.11.1 {ECO:0000269|PubMed:22899082}; AltName: Full=Protein CRINKLY 4 {ECO:0000303|Ref.1}; Short=OsCR4 {ECO:0000303|Ref.1}; Flags: Precursor;	At3g59420	GO:0009986,cell surface; GO:0030139,endocytic vesicle; GO:0016021,integral component of membrane; GO:0032585,multivesicular body membrane; GO:0005886,plasma membrane; GO:0005524,ATP binding; GO:0042803,protein homodimerization activity; GO:0004672,protein kinase activity; GO:0004674,protein serine/threonine kinase activity; GO:0009793,embryo development ending in seed dormancy; GO:0048439,flower …	PF00069.25:Protein kinase domain	--	--	--
gene-LOC114263623	5387.33	1063	-2.31496	3.70585e-11	1.79638e-09	down	NW_021024608.1	965436	967965	+	LOC114263623	--	K20858 calcium uniporter protein, mitochondrial | (RefSeq) calcium uniporter protein 4, mitochondrial (A)	--	CAN61497.1	MCU4_ARATH RecName: Full=Calcium uniporter protein 4, mitochondrial; Flags: Precursor;	At5g42610	GO:0016021,integral component of membrane; GO:0005743,mitochondrial inner membrane; GO:0005262,calcium channel activity; GO:0015292,uniporter activity; GO:0003674,molecular_function; GO:0046873,metal ion transmembrane transporter activity; GO:0005215,transporter activity; GO:0005216,ion channel activity; GO:0005261,cation channel activity; GO:0022857,transmembrane transporter activity; GO:0008324…	PF04678.13:Mitochondrial calcium uniporter	--	--	--
gene-LOC114287273	80	1	-6.37289	3.85913e-11	1.86423e-09	down	NW_021027136.1	530647	532201	-	LOC114287273	--	K20716 mitogen-activated protein kinase kinase kinase 17/18 | (RefSeq) mitogen-activated protein kinase kinase kinase 18-like (A)	ko04016: MAPK signaling pathway - plant	XP_021285858.1	NPK1_TOBAC RecName: Full=Mitogen-activated protein kinase kinase kinase NPK1; EC=2.7.11.25; AltName: Full=Nicotiana protein kinase 1;	At3g06030	GO:0005856,cytoskeleton; GO:0005634,nucleus; GO:0009524,phragmoplast; GO:0005524,ATP binding; GO:0004709,MAP kinase kinase kinase activity; GO:0000919,cell plate assembly; GO:0006952,defense response; GO:0000166,nucleotide binding; GO:0003674,molecular_function; GO:0005488,binding; GO:0008144,drug binding; GO:0017076,purine nucleotide binding; GO:0030554,adenyl nucleotide binding; GO:0032553,ribo…	PF00069.25:Protein kinase domain	--	--	--
gene-LOC114269728	79.6667	2.66667	-4.97251	3.93079e-11	1.89557e-09	down	NW_021024630.1	2300760	2306290	+	LOC114269728	--	--	--	CDP14966.1	--	At1g35610	GO:0046872,metal ion binding; GO:0003674,molecular_function; GO:0005488,binding; GO:0043167,ion binding; GO:0043169,cation binding	PF03107.16:C1 domain	--	--	--
gene-LOC114265292	79.6667	8	-3.35562	4.03465e-11	1.94232e-09	down	NW_021025821.1	96830	151570	-	LOC114265292	--	K13459 disease resistance protein RPS2 | (RefSeq) disease resistance protein At4g27190-like (A)	ko04626: Plant-pathogen interaction	XP_006471944.1	DRL27_ARATH RecName: Full=Disease resistance protein At4g27190;	At4g27190	GO:0005886,plasma membrane; GO:0043531,ADP binding; GO:0005524,ATP binding; GO:0006952,defense response; GO:0007165,signal transduction; GO:0000166,nucleotide binding; GO:0003674,molecular_function; GO:0005488,binding; GO:0017076,purine nucleotide binding; GO:0030554,adenyl nucleotide binding; GO:0032553,ribonucleotide binding; GO:0032555,purine ribonucleotide binding; GO:0032559,adenyl ribonucle…	PF00931.22:NB-ARC domain	--	--	--
gene-LOC114312919	86	0	-8.92311	4.31199e-11	2.06518e-09	down	NW_021024975.1	1813758	1818366	+	LOC114312919	--	K20044 phosphatidylinositol-binding clathrin assembly protein | (RefSeq) putative clathrin assembly protein At5g57200 (A)	--	GAV81138.1	CAP4_ARATH RecName: Full=Putative clathrin assembly protein At1g03050;	At1g03050	GO:0005905,clathrin-coated pit; GO:0030136,clathrin-coated vesicle; GO:0005794,Golgi apparatus; GO:0005545,1-phosphatidylinositol binding; GO:0030276,clathrin binding; GO:0048268,clathrin coat assembly; GO:0006897,endocytosis; GO:0003674,molecular_function; GO:0005488,binding; GO:0005543,phospholipid binding; GO:0008289,lipid binding; GO:0035091,phosphatidylinositol binding; GO:0043167,ion bindin…	PF07651.16:ANTH domain	--	--	--
gene-LOC114289969	129.333	0.333333	-8.54332	4.3205e-11	2.06573e-09	down	NW_021027386.1	346489	348828	+	LOC114289969	--	--	--	XP_019227633.1	--	At1g08790	--	PF07939.11:Protein of unknown function (DUF1685)	--	--	--
novel.845	202.667	34.6667	-2.55824	4.47114e-11	2.12687e-09	down	NW_021024629.1	442017	443595	+	--	--	K00799 glutathione S-transferase [EC:2.5.1.18] | (RefSeq) probable glutathione S-transferase (A)	ko00480: Glutathione metabolism; ko01100: Metabolic pathways	XP_002264117.1	GSTU7_ARATH RecName: Full=Glutathione S-transferase U7; Short=AtGSTU7; EC=2.5.1.18; AltName: Full=GST class-tau member 7; AltName: Full=Glutathione S-transferase 25;	At2g29420	GO:0005737,cytoplasm; GO:0005829,cytosol; GO:0004364,glutathione transferase activity; GO:0006749,glutathione metabolic process; GO:0009751,response to salicylic acid; GO:0009407,toxin catabolic process; GO:0003674,molecular_function; GO:0003824,catalytic activity; GO:0016740,transferase activity; GO:0016765,transferase activity, transferring alkyl or aryl (other than methyl) groups; GO:0006790,s…	PF02798.20:Glutathione S-transferase, N-terminal domain	--	--	--
gene-LOC114317963	2151.67	333.667	-2.68812	4.49015e-11	2.13229e-09	down	NW_021025144.1	117028	121914	+	LOC114317963	--	--	--	CBI32067.3	TORL4_ARATH RecName: Full=TORTIFOLIA1-like protein 4 {ECO:0000303|PubMed:15324671};	At1g27210	GO:0005874,microtubule; GO:0008017,microtubule binding; GO:0005515,protein binding; GO:0003674,molecular_function; GO:0005488,binding; GO:0008092,cytoskeletal protein binding; GO:0015631,tubulin binding; GO:0005622,intracellular; GO:0005575,cellular_component; GO:0005623,cell; GO:0005856,cytoskeleton; GO:0015630,microtubule cytoskeleton; GO:0043226,organelle; GO:0043228,non-membrane-bounded organ…	PF13646.6:HEAT repeats	--	--	--
novel.4037	87	0	-8.93743	4.56155e-11	2.16253e-09	down	NW_021025100.1	832450	832676	.	--	--	--	--	--	--	--	--	--	--	--	--
gene-LOC114276072	63.6667	0	-8.45541	4.97235e-11	2.33359e-09	down	NW_021026332.1	171050	198141	+	LOC114276072	--	--	--	XP_015898986.1	EGC2_ARATH RecName: Full=EG45-like domain containing protein 2; AltName: Full=Plant natriuretic peptide A; Short=AtEXPR3; Short=AtPNP-A; Short=Ath-ExpGamma-1.2; Flags: Precursor;	At2g18660	GO:0048046,apoplast; GO:0005618,cell wall; GO:0010230,alternative respiration; GO:0009627,systemic acquired resistance; GO:0008152,metabolic process; GO:0006091,generation of precursor metabolites and energy; GO:0055114,oxidation-reduction process; GO:0008150,biological_process; GO:0009060,aerobic respiration; GO:0009987,cellular process; GO:0015980,energy derivation by oxidation of organic compo…	PF03330.18:Lytic transglycolase	--	--	--
gene-LOC114283894	85.3333	1.33333	-6.06794	5.1219e-11	2.39975e-09	down	NW_021026902.1	418428	418863	-	LOC114283894	--	--	--	XP_019263410.1	AGP23_ARATH RecName: Full=Arabinogalactan peptide 23; Short=AG-peptide 23; Flags: Precursor;	At3g57690	GO:0031225,anchored component of membrane; GO:0005886,plasma membrane; GO:0005575,cellular_component; GO:0016020,membrane; GO:0031224,intrinsic component of membrane; GO:0044425,membrane part; GO:0005623,cell; GO:0044464,cell part; GO:0071944,cell periphery	--	--	--	--
gene-LOC114317835	585.333	133.333	-2.1327	5.17082e-11	2.41863e-09	down	NW_021025139.1	1387946	1392153	+	LOC114317835	--	--	--	XP_011088693.1	LYM2_ARATH RecName: Full=LysM domain-containing GPI-anchored protein 2; AltName: Full=Chitin elicitor-binding protein LYM2; Short=CEBiP LYM2; Flags: Precursor;	At2g17120	GO:0031225,anchored component of membrane; GO:0046658,anchored component of plasma membrane; GO:0005886,plasma membrane; GO:0009506,plasmodesma; GO:0008061,chitin binding; GO:0006952,defense response; GO:0003674,molecular_function; GO:0005488,binding; GO:0008144,drug binding; GO:0097367,carbohydrate derivative binding; GO:0006950,response to stress; GO:0008150,biological_process; GO:0050896,respo…	PF01476.20:LysM domain	--	--	--
gene-LOC114270945	138.667	5.66667	-4.55545	5.25562e-11	2.45267e-09	down	NW_021026091.1	1153698	1155992	+	LOC114270945	--	K13754 solute carrier family 24 (sodium/potassium/calcium exchanger), member 6 | (RefSeq) cation/calcium exchanger 1 (A)	--	XP_002272233.2	CCX1_ARATH RecName: Full=Cation/calcium exchanger 1; Short=AtCCX1; AltName: Full=Protein CATION EXCHANGER 7;	At5g17860	GO:0016021,integral component of membrane; GO:0005774,vacuolar membrane; GO:0015297,antiporter activity; GO:0006813,potassium ion transport; GO:0006814,sodium ion transport; GO:0003674,molecular_function; GO:0005215,transporter activity; GO:0022857,transmembrane transporter activity; GO:0015291,secondary active transmembrane transporter activity; GO:0022804,active transmembrane transporter activi…	PF01699.24:Sodium/calcium exchanger protein	--	--	--
gene-LOC114306257	87.6667	5.66667	-3.9361	5.40909e-11	2.50914e-09	down	NW_021024763.1	680701	683933	-	LOC114306257	--	K01537 P-type Ca2+ transporter type 2C [EC:7.2.2.10] | (RefSeq) putative calcium-transporting ATPase 13, plasma membrane-type (A)	--	EOY05828.1	ACA13_ARATH RecName: Full=Putative calcium-transporting ATPase 13, plasma membrane-type; EC=3.6.3.8; AltName: Full=Ca(2+)-ATPase isoform 13;	At3g22910	GO:0005887,integral component of plasma membrane; GO:0043231,intracellular membrane-bounded organelle; GO:0005524,ATP binding; GO:0005388,calcium-transporting ATPase activity; GO:0005516,calmodulin binding; GO:0046872,metal ion binding; GO:0000166,nucleotide binding; GO:0003674,molecular_function; GO:0005488,binding; GO:0008144,drug binding; GO:0017076,purine nucleotide binding; GO:0030554,adenyl…	PF00689.21:Cation transporting ATPase, C-terminus	--	--	--
novel.15136	71.6667	0	-8.65112	5.56055e-11	2.57088e-09	down	NW_021028970.1	14489	16406	-	--	--	--	--	--	--	--	--	--	--	--	--
novel.6033	67.6667	0	-8.56083	5.59121e-11	2.5808e-09	down	NW_021025459.1	145626	147215	-	--	--	--	--	XP_010652228.1	--	--	--	--	--	--	--
gene-LOC114313326	590.667	102	-2.58	6.0986e-11	2.792e-09	down	NW_021024985.1	1313191	1314725	+	LOC114313326	--	K20624 12-hydroxyjasmonoyl-L-amino acid 12-hydroxylase / fatty acid hydroxylase [EC:1.14.14.49] | (RefSeq) cytochrome P450 94C1-like (A)	--	XP_012828005.1	C94A2_VICSA RecName: Full=Cytochrome P450 94A2; EC=1.14.-.-; AltName: Full=P450-dependent fatty acid omega-hydroxylase;	At3g56630	GO:0005789,endoplasmic reticulum membrane; GO:0016021,integral component of membrane; GO:0020037,heme binding; GO:0005506,iron ion binding; GO:0004497,monooxygenase activity; GO:0016705,oxidoreductase activity, acting on paired donors, with incorporation or reduction of molecular oxygen; GO:0003674,molecular_function; GO:0005488,binding; GO:0046906,tetrapyrrole binding; GO:0048037,cofactor bindin…	PF00067.22:Cytochrome P450	--	--	--
gene-LOC114312904	119.333	0.333333	-8.41879	6.11157e-11	2.79338e-09	down	NW_021024974.1	768202	772417	+	LOC114312904	--	K01674 carbonic anhydrase [EC:4.2.1.1] | (RefSeq) alpha carbonic anhydrase 1, chloroplastic-like (A)	ko00910: Nitrogen metabolism; ko01100: Metabolic pathways	XP_010036672.1	ATCA1_ARATH RecName: Full=Alpha carbonic anhydrase 1, chloroplastic; Short=AtaCA1; Short=AtalphaCA1; EC=4.2.1.1; AltName: Full=Alpha carbonate dehydratase 1; Flags: Precursor;	At3g52720	GO:0009570,chloroplast stroma; GO:0005783,endoplasmic reticulum; GO:0004089,carbonate dehydratase activity; GO:0008270,zinc ion binding; GO:0006730,one-carbon metabolic process; GO:0003674,molecular_function; GO:0003824,catalytic activity; GO:0016829,lyase activity; GO:0016835,carbon-oxygen lyase activity; GO:0016836,hydro-lyase activity; GO:0005488,binding; GO:0046872,metal ion binding; GO:00431…	PF00194.21:Eukaryotic-type carbonic anhydrase	--	--	--
gene-LOC114305806	143.667	8.33333	-4.16608	6.29773e-11	2.86624e-09	down	NW_021024744.1	1675008	1678688	-	LOC114305806	--	K13420 LRR receptor-like serine/threonine-protein kinase FLS2 [EC:2.7.11.1] | (RefSeq) receptor kinase-like protein Xa21 (A)	ko04016: MAPK signaling pathway - plant; ko04626: Plant-pathogen interaction	XP_011035599.1	Y3471_ARATH RecName: Full=Putative receptor-like protein kinase At3g47110; EC=2.7.11.1; Flags: Precursor;	At3g47110	GO:0016021,integral component of membrane; GO:0005886,plasma membrane; GO:0005524,ATP binding; GO:0004674,protein serine/threonine kinase activity; GO:0000166,nucleotide binding; GO:0003674,molecular_function; GO:0005488,binding; GO:0008144,drug binding; GO:0017076,purine nucleotide binding; GO:0030554,adenyl nucleotide binding; GO:0032553,ribonucleotide binding; GO:0032555,purine ribonucleotide …	PF00069.25:Protein kinase domain	--	--	--
gene-LOC114269939	85.3333	8	-3.45184	6.30167e-11	2.86624e-09	down	NW_021026037.1	897299	903242	+	LOC114269939	--	K24184 cytochrome P450 family 89 subfamily A [EC:1.14.-.-] | (RefSeq) cytochrome P450 89A2-like (A)	--	XP_009782165.1	C89A9_ARATH RecName: Full=Cytochrome P450 89A9; EC=1.14.-.-;	At1g64940	GO:0005789,endoplasmic reticulum membrane; GO:0016021,integral component of membrane; GO:0016020,membrane; GO:0020037,heme binding; GO:0005506,iron ion binding; GO:0016709,oxidoreductase activity, acting on paired donors, with incorporation or reduction of molecular oxygen, NAD(P)H as one donor, and incorporation of one atom of oxygen; GO:0044550,secondary metabolite biosynthetic process; GO:0003…	PF00067.22:Cytochrome P450	--	--	--
gene-LOC114292135	497.667	72.3333	-2.75897	6.59183e-11	2.99335e-09	down	NW_021027544.1	2069675	2079344	+	LOC114292135	--	K14508 regulatory protein NPR1 | (RefSeq) regulatory protein NPR3-like (A)	ko04075: Plant hormone signal transduction	XP_002274045.1	NPR3_ARATH RecName: Full=Regulatory protein NPR3; AltName: Full=BTB/POZ domain-containing protein NPR3;	At5g45110	GO:0005737,cytoplasm; GO:0005634,nucleus; GO:0019005,SCF ubiquitin ligase complex; GO:1901149,salicylic acid binding; GO:0031625,ubiquitin protein ligase binding; GO:0009816,defense response to bacterium, incompatible interaction; GO:0009817,defense response to fungus, incompatible interaction; GO:0080185,effector dependent induction by symbiont of host immune response; GO:0043161,proteasome-medi…	PF12313.8:NPR1/NIM1 like defence protein C terminal	TRAF	TR	TRAF
gene-LOC114310979	949.667	114	-3.14811	6.62749e-11	3.00315e-09	down	NW_021024913.1	1830130	1837196	+	LOC114310979	--	K21867 potassium channel | (RefSeq) potassium channel KAT2-like (A)	--	AAL24466.1	KAT2_ARATH RecName: Full=Potassium channel KAT2;	At4g18290	GO:0005887,integral component of plasma membrane; GO:0005249,voltage-gated potassium channel activity; GO:0007623,circadian rhythm; GO:0034765,regulation of ion transmembrane transport; GO:0042391,regulation of membrane potential; GO:0009644,response to high light intensity; GO:0010118,stomatal movement; GO:0003674,molecular_function; GO:0046873,metal ion transmembrane transporter activity; GO:00…	PF00520.31:Ion transport protein	--	--	--
gene-LOC114264316	2166	395.667	-2.46563	6.63485e-11	3.00315e-09	down	NW_021025772.1	1542266	1543483	+	LOC114264316	--	--	--	XP_002283815.1	--	At1g52140	--	PF05553.11:Cotton fibre expressed protein	--	--	--
novel.1079	61	0	-8.39307	6.71207e-11	3.0332e-09	down	NW_021024659.1	558229	559392	-	--	--	K23336 armadillo repeat-containing protein 8 | (RefSeq) uncharacterized protein C26H5.04 (A)	--	XP_010102345.1	--	At1g51350	--	--	--	--	--
gene-LOC114291108	69.3333	0	-8.60189	6.82498e-11	3.07927e-09	down	NW_021027476.1	104680	105165	-	LOC114291108	--	--	--	XP_016665577.1	PMI11_ARATH RecName: Full=Pectinesterase inhibitor 11 {ECO:0000305}; AltName: Full=Pectin methylesterase inhibitor 11 {ECO:0000303|PubMed:28082716}; Short=AtPMEI11 {ECO:0000303|PubMed:28082716}; Flags: Precursor;	At5g62350	GO:0048046,apoplast; GO:0004857,enzyme inhibitor activity; GO:0046910,pectinesterase inhibitor activity; GO:0071669,plant-type cell wall organization or biogenesis; GO:0003674,molecular_function; GO:0098772,molecular function regulator; GO:0030234,enzyme regulator activity; GO:0008150,biological_process; GO:0009987,cellular process; GO:0071554,cell wall organization or biogenesis; GO:0005575,cell…	PF04043.15:Plant invertase/pectin methylesterase inhibitor	--	--	--
gene-LOC114308690	106.333	0.666667	-7.36152	7.0928e-11	3.18527e-09	down	NW_021024840.1	92832	93317	+	LOC114308690	--	K01051 pectinesterase [EC:3.1.1.11] | (RefSeq) putative pectinesterase/pectinesterase inhibitor 22 (A)	ko00040: Pentose and glucuronate interconversions; ko01100: Metabolic pathways	XP_016665577.1	21KD_DAUCA RecName: Full=21 kDa protein; AltName: Full=1.2 protein; Flags: Precursor;	At5g62350	GO:0004857,enzyme inhibitor activity; GO:0003674,molecular_function; GO:0098772,molecular function regulator; GO:0030234,enzyme regulator activity	PF04043.15:Plant invertase/pectin methylesterase inhibitor	--	--	--
gene-LOC114277229	127	0.666667	-7.63633	7.09404e-11	3.18527e-09	down	NW_021026414.1	1326025	1331506	+	LOC114277229	--	--	--	GAV67958.1	GDL54_ARATH RecName: Full=GDSL esterase/lipase At3g27950; EC=3.1.1.-; AltName: Full=Extracellular lipase At3g27950; Flags: Precursor;	At3g27950	GO:0005576,extracellular region; GO:0016788,hydrolase activity, acting on ester bonds; GO:0016042,lipid catabolic process; GO:0003674,molecular_function; GO:0003824,catalytic activity; GO:0016787,hydrolase activity; GO:0008152,metabolic process; GO:0006629,lipid metabolic process; GO:0008150,biological_process; GO:0009056,catabolic process; GO:0044238,primary metabolic process; GO:0071704,organic…	PF00657.22:GDSL-like Lipase/Acylhydrolase	--	--	--
gene-LOC114317163	268.667	56.3333	-2.26567	7.16029e-11	3.20987e-09	down	NW_021025114.1	1964326	1987892	+	LOC114317163	--	K13459 disease resistance protein RPS2 | (RefSeq) disease resistance protein At4g27190-like (A)	ko04626: Plant-pathogen interaction	POE63748.1	SUMM2_ARATH RecName: Full=Disease resistance protein SUMM2 {ECO:0000305}; AltName: Full=Disease resistance protein At1g12280 {ECO:0000305}; AltName: Full=Protein SUPPRESSOR OF MKK1 MKK2 2 {ECO:0000303|PubMed:22423965};	At1g12280	GO:0005886,plasma membrane; GO:0043531,ADP binding; GO:0005524,ATP binding; GO:0006952,defense response; GO:0007165,signal transduction; GO:0000166,nucleotide binding; GO:0003674,molecular_function; GO:0005488,binding; GO:0017076,purine nucleotide binding; GO:0030554,adenyl nucleotide binding; GO:0032553,ribonucleotide binding; GO:0032555,purine ribonucleotide binding; GO:0032559,adenyl ribonucle…	PF00931.22:NB-ARC domain	--	--	--
gene-LOC114265770	75.3333	3.66667	-4.38246	7.1969e-11	3.22113e-09	down	NW_021025833.1	12059	14335	+	LOC114265770	--	K14802 phospholipid-transporting ATPase [EC:7.6.2.1] | (RefSeq) phospholipid-transporting ATPase 1 isoform X1 (A)	--	KZV47304.1	ALA1_ARATH RecName: Full=Phospholipid-transporting ATPase 1 {ECO:0000303|PubMed:11148289}; Short=AtALA1 {ECO:0000303|PubMed:11148289}; EC=3.6.3.1 {ECO:0000305|PubMed:11402198}; AltName: Full=Aminophospholipid flippase 1 {ECO:0000303|PubMed:11402198};	Hs18559777	GO:0005789,endoplasmic reticulum membrane; GO:0016021,integral component of membrane; GO:0016020,membrane; GO:0005886,plasma membrane; GO:0005524,ATP binding; GO:0000287,magnesium ion binding; GO:0004012,phospholipid-translocating ATPase activity; GO:0000166,nucleotide binding; GO:0003674,molecular_function; GO:0005488,binding; GO:0008144,drug binding; GO:0017076,purine nucleotide binding; GO:003…	PF16212.5:Phospholipid-translocating P-type ATPase C-terminal	--	--	--
gene-LOC114280096	128.667	18.3333	-2.8186	8.18367e-11	3.63375e-09	down	NW_021026616.1	193378	201253	-	LOC114280096	--	K16732 Ase1/PRC1/MAP65 family protein | (RefSeq) 65-kDa microtubule-associated protein 1 (A)	--	POE49971.1	MA651_ARATH RecName: Full=65-kDa microtubule-associated protein 1; Short=AtMAP65-1;	At5g55230	GO:0005938,cell cortex; GO:0005874,microtubule; GO:0005634,nucleus; GO:0009524,phragmoplast; GO:0005819,spindle; GO:0008017,microtubule binding; GO:0046983,protein dimerization activity; GO:0043622,cortical microtubule organization; GO:0000910,cytokinesis; GO:0005515,protein binding; GO:0003674,molecular_function; GO:0005488,binding; GO:0008092,cytoskeletal protein binding; GO:0015631,tubulin bin…	PF03999.12:Microtubule associated protein (MAP65/ASE1 family)	--	--	--
novel.2951	60.6667	0	-8.38563	8.19727e-11	3.63404e-09	down	NW_021024953.1	396717	396961	.	--	--	--	--	--	--	--	--	--	--	--	--
gene-LOC114274923	89	1.33333	-6.14179	9.12961e-11	4.04097e-09	down	NW_021026278.1	1170505	1194023	-	LOC114274923	--	K09264 MADS-box transcription factor, plant | (RefSeq) agamous-like MADS-box protein AGL11 isoform X1 (A)	--	ALS54681.1	SOC1_ARATH RecName: Full=MADS-box protein SOC1; AltName: Full=Agamous-like MADS-box protein AGL20; AltName: Full=Protein SUPPRESSOR OF CONSTANS OVEREXPRESSION 1;	At2g45660	GO:0005737,cytoplasm; GO:0005634,nucleus; GO:0003700,DNA-binding transcription factor activity; GO:0046983,protein dimerization activity; GO:0000977,RNA polymerase II regulatory region sequence-specific DNA binding; GO:0008134,transcription factor binding; GO:0030154,cell differentiation; GO:0009908,flower development; GO:0010077,maintenance of inflorescence meristem identity; GO:0009911,positive…	PF00319.18:SRF-type transcription factor (DNA-binding and dimerisation domain)	MADS-MIKC	TF	MADS->MADS-MIKC
gene-LOC114298402	73.6667	3	-4.60471	9.16723e-11	4.05122e-09	down	NW_021028678.1	74341	75865	-	LOC114298402	--	--	--	XP_015893013.1	EXOL5_ARATH RecName: Full=Protein EXORDIUM-like 5; Flags: Precursor;	At2g17230	GO:0048046,apoplast; GO:0005615,extracellular space; GO:0005575,cellular_component; GO:0005576,extracellular region; GO:0044421,extracellular region part	PF04674.12:Phosphate-induced protein 1 conserved region	--	--	--
gene-LOC114308474	114.667	0.333333	-8.36839	1.10432e-10	4.82696e-09	down	NW_021024834.1	377820	380253	+	LOC114308474	--	K07198 5'-AMP-activated protein kinase, catalytic alpha subunit [EC:2.7.11.11] | (RefSeq) CBL-interacting protein kinase 5 (A)	--	XP_019254010.1	CIPK5_ORYSJ RecName: Full=CBL-interacting protein kinase 5; EC=2.7.11.1; AltName: Full=OsCIPK05;	At5g45820	GO:0005829,cytosol; GO:0005524,ATP binding; GO:0004674,protein serine/threonine kinase activity; GO:0035556,intracellular signal transduction; GO:0018105,peptidyl-serine phosphorylation; GO:0018107,peptidyl-threonine phosphorylation; GO:0000166,nucleotide binding; GO:0003674,molecular_function; GO:0005488,binding; GO:0008144,drug binding; GO:0017076,purine nucleotide binding; GO:0030554,adenyl nu…	PF00069.25:Protein kinase domain	--	--	--
gene-LOC114310538	613	56	-3.39461	1.12964e-10	4.92228e-09	down	NW_021024895.1	1020985	1038845	+	LOC114310538	--	K01535 H+-transporting ATPase [EC:7.1.2.1] | (RefSeq) plasma membrane ATPase 1-like (A)	ko00190: Oxidative phosphorylation; ko01100: Metabolic pathways	XP_015582261.1	PMA11_ARATH RecName: Full=ATPase 11, plasma membrane-type; EC=3.6.3.6; AltName: Full=Proton pump 11;	At5g62670	GO:0016021,integral component of membrane; GO:0016020,membrane; GO:0005886,plasma membrane; GO:0005524,ATP binding; GO:0008553,proton-exporting ATPase activity, phosphorylative mechanism; GO:0046872,metal ion binding; GO:0006754,ATP biosynthetic process; GO:0000166,nucleotide binding; GO:0003674,molecular_function; GO:0005488,binding; GO:0008144,drug binding; GO:0017076,purine nucleotide binding;…	PF00122.20:E1-E2 ATPase	--	--	--
gene-LOC114293762	716.667	64.3333	-3.43071	1.18319e-10	5.13965e-09	down	NW_021027768.1	347944	352195	-	LOC114293762	--	K13418 somatic embryogenesis receptor kinase 1 [EC:2.7.10.1 2.7.11.1] | (RefSeq) somatic embryogenesis receptor kinase 2 (A)	--	XP_021891861.1	Y3804_ARATH RecName: Full=Probably inactive leucine-rich repeat receptor-like protein kinase At3g28040; Flags: Precursor;	At3g28040	GO:0016021,integral component of membrane; GO:0005524,ATP binding; GO:0004672,protein kinase activity; GO:0000166,nucleotide binding; GO:0003674,molecular_function; GO:0005488,binding; GO:0008144,drug binding; GO:0017076,purine nucleotide binding; GO:0030554,adenyl nucleotide binding; GO:0032553,ribonucleotide binding; GO:0032555,purine ribonucleotide binding; GO:0032559,adenyl ribonucleotide bin…	PF13855.6:Leucine rich repeat	--	--	--
gene-LOC114318649	56.6667	0	-8.29138	1.18992e-10	5.16087e-09	down	NW_021025165.1	1555994	1559902	+	LOC114318649	--	K14491 two-component response regulator ARR-B family | (RefSeq) two-component response regulator ARR2-like isoform X1 (A)	ko04075: Plant hormone signal transduction	XP_002275230.1	GLK1_ARATH RecName: Full=Transcription activator GLK1; AltName: Full=GBF'S PRO-RICH REGION-INTERACTING factor 1; AltName: Full=Golden2-like protein 1; Short=AtGLK1;	At5g44190	GO:0005634,nucleus; GO:0003677,DNA binding; GO:1900056,negative regulation of leaf senescence; GO:0006355,regulation of transcription, DNA-templated; GO:0006351,transcription, DNA-templated; GO:0003674,molecular_function; GO:0003676,nucleic acid binding; GO:0005488,binding; GO:0097159,organic cyclic compound binding; GO:1901363,heterocyclic compound binding; GO:0007275,multicellular organism deve…	PF00249.31:Myb-like DNA-binding domain	GARP-G2-like	TF	GARP->GARP-G2-like
gene-LOC114307898	80.3333	1	-6.37904	1.22648e-10	5.30302e-09	down	NW_021024818.1	1020143	1032880	+	LOC114307898	--	K13430 serine/threonine-protein kinase PBS1 [EC:2.7.11.1] | (RefSeq) serine/threonine-protein kinase PBS1 (A)	ko04626: Plant-pathogen interaction	XP_002266057.1	MDIS2_ARATH RecName: Full=Protein MALE DISCOVERER 2; Short=AtMDIS2; AltName: Full=Probable LRR receptor-like serine/threonine-protein kinase MRH1 {ECO:0000303|PubMed:16367956}; EC=2.7.11.1 {ECO:0000305}; AltName: Full=Protein MORPHOGENESIS OF ROOT HAIR 1 {ECO:0000303|PubMed:16367956}; Flags: Precursor;	At4g18640	GO:0012505,endomembrane system; GO:0016021,integral component of membrane; GO:0005886,plasma membrane; GO:0090406,pollen tube; GO:0005524,ATP binding; GO:0004675,transmembrane receptor protein serine/threonine kinase activity; GO:0007166,cell surface receptor signaling pathway; GO:0006468,protein phosphorylation; GO:0048765,root hair cell differentiation; GO:0000166,nucleotide binding; GO:0003674…	PF07714.17:Protein tyrosine kinase	--	--	--
gene-LOC114313562	58.3333	0	-8.32485	1.2534e-10	5.41104e-09	down	NW_021024997.1	1118196	1120811	+	LOC114313562	--	--	--	XP_015169015.1	DSLE_ARATH RecName: Full=Zinc finger BED domain-containing protein DAYSLEEPER; AltName: Full=Transposase-like protein DAYSLEEPER;	At3g17260_2	GO:0005829,cytosol; GO:0005634,nucleus; GO:0003700,DNA-binding transcription factor activity; GO:0046872,metal ion binding; GO:0046983,protein dimerization activity; GO:0000977,RNA polymerase II regulatory region sequence-specific DNA binding; GO:0009791,post-embryonic development; GO:0006357,regulation of transcription by RNA polymerase II; GO:0006351,transcription, DNA-templated; GO:0140110,tra…	PF05699.14:hAT family C-terminal dimerisation region	--	--	--
novel.500	513.333	68.6667	-2.88298	1.29051e-10	5.56269e-09	down	NW_021024569.1	988011	988369	.	--	--	--	--	--	--	--	--	--	--	--	--
novel.10489	82	1	-6.43238	1.29692e-10	5.58172e-09	down	NW_021026499.1	1176678	1176912	.	--	--	--	--	--	--	--	--	--	--	--	--
novel.2573	1548.67	204.667	-2.97919	1.35507e-10	5.7964e-09	down	NW_021024884.1	1063088	1064818	.	--	--	--	--	XP_011092464.1	--	At5g09620	--	PF00564.24:PB1 domain	--	--	--
gene-LOC114269925	59	0	-8.35788	1.40698e-10	6.00013e-09	down	NW_021026037.1	151819	155775	+	LOC114269925	--	K08238 xyloglucan 6-xylosyltransferase [EC:2.4.2.39] | (RefSeq) probable xyloglucan 6-xylosyltransferase 5 (A)	--	XP_010030248.1	XXT3_ARATH RecName: Full=Probable xyloglucan 6-xylosyltransferase 3 {ECO:0000305}; EC=2.4.2.39 {ECO:0000305}; AltName: Full=Putative glycosyltransferase 3; Short=AtGT3; EC=2.4.-.-;	At5g07720	GO:0005768,endosome; GO:0000139,Golgi membrane; GO:0016021,integral component of membrane; GO:0005802,trans-Golgi network; GO:0016758,transferase activity, transferring hexosyl groups; GO:0033843,xyloglucan 6-xylosyltransferase activity; GO:0009969,xyloglucan biosynthetic process; GO:0010411,xyloglucan metabolic process; GO:0003674,molecular_function; GO:0003824,catalytic activity; GO:0016740,tra…	PF05637.12:galactosyl transferase GMA12/MNN10 family	--	--	--
gene-LOC114312031	98.6667	7.66667	-3.73065	1.43355e-10	6.10414e-09	down	NW_021024953.1	2541918	2547196	+	LOC114312031	--	K05391 cyclic nucleotide gated channel, plant | (RefSeq) cyclic nucleotide-gated ion channel 1-like (A)	ko04626: Plant-pathogen interaction	XP_006487805.1	WAK2_ARATH RecName: Full=Wall-associated receptor kinase 2; EC=2.7.11.-; Flags: Precursor;	At1g21270	GO:0005623,cell; GO:0016021,integral component of membrane; GO:0005524,ATP binding; GO:0005509,calcium ion binding; GO:0030247,polysaccharide binding; GO:0004674,protein serine/threonine kinase activity; GO:0007166,cell surface receptor signaling pathway; GO:0009992,cellular water homeostasis; GO:0009311,oligosaccharide metabolic process; GO:0009751,response to salicylic acid; GO:0009826,unidimen…	PF00069.25:Protein kinase domain	--	--	--
gene-LOC114291614	69	1	-6.12642	1.4851e-10	6.30449e-09	down	NW_021027495.1	57038	101421	+	LOC114291614	--	--	--	XP_007210317.1	--	At1g18700	GO:0016021,integral component of membrane; GO:0005575,cellular_component; GO:0016020,membrane; GO:0031224,intrinsic component of membrane; GO:0044425,membrane part	--	--	--	--
gene-LOC114283772	115	0.333333	-8.37328	1.66119e-10	6.99897e-09	down	NW_021026891.1	11070	14127	-	LOC114283772	--	K13459 disease resistance protein RPS2 | (RefSeq) disease resistance protein At4g27190-like (A)	ko04626: Plant-pathogen interaction	XP_017974040.1	RPS2_ARATH RecName: Full=Disease resistance protein RPS2; AltName: Full=Resistance to Pseudomonas syringae protein 2;	At4g26090	GO:0005737,cytoplasm; GO:0005886,plasma membrane; GO:0043531,ADP binding; GO:0005524,ATP binding; GO:0006952,defense response; GO:0042742,defense response to bacterium; GO:0016045,detection of bacterium; GO:0009626,plant-type hypersensitive response; GO:0007165,signal transduction; GO:0000166,nucleotide binding; GO:0003674,molecular_function; GO:0005488,binding; GO:0017076,purine nucleotide bindi…	PF00931.22:NB-ARC domain	--	--	--
gene-LOC114323922	1212	289	-2.09989	1.74946e-10	7.31587e-09	down	NW_021025356.1	595002	598343	+	LOC114323922	--	--	--	XP_011072365.1	--	At1g45688	GO:0016021,integral component of membrane; GO:0005575,cellular_component; GO:0016020,membrane; GO:0031224,intrinsic component of membrane; GO:0044425,membrane part	PF03168.13:Late embryogenesis abundant protein	--	--	--
gene-LOC114308393	60.6667	0	-8.39039	1.77304e-10	7.39242e-09	down	NW_021024833.1	215956	232422	-	LOC114308393	--	K17275 plastin-1 | (RefSeq) fimbrin-1-like (A)	--	XP_009785665.1	FIMB5_ARATH RecName: Full=Fimbrin-5 {ECO:0000305}; Short=AtFIM5; AltName: Full=Fimbrin-like protein 2 {ECO:0000312|EMBL:AED94007.1}; AltName: Full=Fimbrin5 {ECO:0000303|PubMed:21098731};	At5g35700	GO:0005884,actin filament; GO:0032432,actin filament bundle; GO:0005829,cytosol; GO:0051015,actin filament binding; GO:0051764,actin crosslink formation; GO:0030036,actin cytoskeleton organization; GO:0051017,actin filament bundle assembly; GO:0051639,actin filament network formation; GO:0009846,pollen germination; GO:0009860,pollen tube growth; GO:0005515,protein binding; GO:0003674,molecular_fu…	PF00307.31:Calponin homology (CH) domain	--	--	--
novel.3979	56.3333	0	-8.26728	1.87407e-10	7.79045e-09	down	NW_021025089.1	145036	145277	.	--	--	--	--	--	--	--	--	--	--	--	--
gene-LOC114271875	104.667	0.333333	-8.23441	1.9438e-10	8.06837e-09	down	NW_021026127.1	1974642	1981424	-	LOC114271875	--	--	--	XP_017253566.1	P4KG8_ARATH RecName: Full=Phosphatidylinositol 4-kinase gamma 8; Short=AtPI4Kgamma8; Short=PI-4Kgamma8; Short=PI4K gamma 8; EC=2.7.1.67;	At3g56600	GO:0004430,1-phosphatidylinositol 4-kinase activity; GO:0005524,ATP binding; GO:0003674,molecular_function; GO:0003824,catalytic activity; GO:0052742,phosphatidylinositol kinase activity; GO:0016301,kinase activity; GO:0016740,transferase activity; GO:0016772,transferase activity, transferring phosphorus-containing groups; GO:0016773,phosphotransferase activity, alcohol group as acceptor; GO:0000…	PF00454.27:Phosphatidylinositol 3- and 4-kinase	--	--	--
gene-LOC114287262	592	148	-2.01744	1.97241e-10	8.17499e-09	down	NW_021027135.1	227187	228995	-	LOC114287262	--	K24184 cytochrome P450 family 89 subfamily A [EC:1.14.-.-] | (RefSeq) cytochrome P450 89A2-like (A)	--	XP_009782165.1	C89A9_ARATH RecName: Full=Cytochrome P450 89A9; EC=1.14.-.-;	At1g64940	GO:0005789,endoplasmic reticulum membrane; GO:0016021,integral component of membrane; GO:0016020,membrane; GO:0020037,heme binding; GO:0005506,iron ion binding; GO:0016709,oxidoreductase activity, acting on paired donors, with incorporation or reduction of molecular oxygen, NAD(P)H as one donor, and incorporation of one atom of oxygen; GO:0044550,secondary metabolite biosynthetic process; GO:0003…	PF00067.22:Cytochrome P450	--	--	--
novel.10766	74.3333	3.66667	-4.39615	2.00762e-10	8.30863e-09	down	NW_021026577.1	1074218	1075913	.	--	--	--	--	--	--	--	--	--	--	--	--
gene-LOC114267488	102.667	3.66667	-4.78521	2.10705e-10	8.70727e-09	down	NW_021025899.1	2455823	2459879	+	LOC114267488	--	K07213 copper chaperone | (RefSeq) copper transport protein ATX1-like (A)	--	XP_015898357.1	NAKR2_ARATH RecName: Full=Protein SODIUM POTASSIUM ROOT DEFECTIVE 2 {ECO:0000303|PubMed:21193571}; Short=NaKR2 {ECO:0000303|PubMed:21193571}; AltName: Full=Heavy metal-associated plant protein 3 {ECO:0000303|PubMed:23368984}; Short=AtHPP03 {ECO:0000303|PubMed:23368984};	At3g24450	GO:0005737,cytoplasm; GO:0046914,transition metal ion binding; GO:0046916,cellular transition metal ion homeostasis; GO:0030001,metal ion transport; GO:0003674,molecular_function; GO:0005488,binding; GO:0046872,metal ion binding; GO:0043167,ion binding; GO:0043169,cation binding; GO:0006873,cellular ion homeostasis; GO:0006875,cellular metal ion homeostasis; GO:0008150,biological_process; GO:0009…	PF00403.26:Heavy-metal-associated domain	--	--	--
gene-LOC114275336	70.3333	0	-8.63006	2.1116e-10	8.71322e-09	down	NW_021026300.1	374937	376954	-	LOC114275336	--	--	--	PON94939.1	ALL6_OLEEU RecName: Full=Major pollen allergen Ole e 6; AltName: Allergen=Ole e 6;	--	GO:0019864,IgG binding; GO:0003674,molecular_function; GO:0005488,binding; GO:0019865,immunoglobulin binding; GO:0044877,protein-containing complex binding	PF09253.10:Pollen allergen ole e 6	--	--	--
novel.11491	69	3.33333	-4.38749	2.1598e-10	8.85994e-09	down	NW_021026831.1	441422	444950	-	--	--	K03444 MFS transporter, SP family, ERD6-like sugar transporter | (RefSeq) sugar transporter ERD6-like 16 (A)	--	XP_022898120.1	ERDL2_ARATH RecName: Full=Sugar transporter ERD6-like 2; AltName: Full=Sugar transporter-like protein 3;	At1g08900	GO:0016021,integral component of membrane; GO:0005355,glucose transmembrane transporter activity; GO:0005351,carbohydrate:proton symporter activity; GO:0046323,glucose import; GO:0035428,NA; GO:0003674,molecular_function; GO:0005215,transporter activity; GO:0022857,transmembrane transporter activity; GO:0015144,carbohydrate transmembrane transporter activity; GO:0015145,monosaccharide transmembra…	PF00083.24:Sugar (and other) transporter	--	--	--
gene-LOC114308798	1783	449.333	-1.97849	2.18351e-10	8.94409e-09	down	NW_021024845.1	589041	591460	+	LOC114308798	--	K23260 scopoletin glucosyltransferase [EC:2.4.1.128] | (RefSeq) scopoletin glucosyltransferase-like (A)	ko00940: Phenylpropanoid biosynthesis; ko01110: Biosynthesis of secondary metabolites	XP_015873175.1	FLRT_CITMA RecName: Full=Flavanone 7-O-glucoside 2''-O-beta-L-rhamnosyltransferase; EC=2.4.1.236 {ECO:0000269|PubMed:1939145}; AltName: Full=1,2 rhamnosyltransferase;	At5g65550	GO:0016021,integral component of membrane; GO:0033835,flavanone 7-O-glucoside 2''-O-beta-L-rhamnosyltransferase activity; GO:0008152,metabolic process; GO:0003674,molecular_function; GO:0003824,catalytic activity; GO:0016740,transferase activity; GO:0016757,transferase activity, transferring glycosyl groups; GO:0016758,transferase activity, transferring hexosyl groups; GO:0008150,biological_proce…	PF00201.18:UDP-glucoronosyl and UDP-glucosyl transferase	--	--	--
gene-LOC114289528	55	0	-8.24428	2.19253e-10	8.96794e-09	down	NW_021027353.1	204594	217124	-	LOC114289528	--	--	--	XP_017251543.1	--	--	--	--	--	--	--
novel.2027	92	0.333333	-8.02843	2.45155e-10	9.98365e-09	down	NW_021024803.1	49473	49886	.	--	--	--	--	--	--	--	--	--	--	--	--
novel.1078	52.3333	0	-8.17086	2.48087e-10	1.00848e-08	down	NW_021024659.1	557092	558161	-	--	--	--	--	--	--	--	--	--	--	--	--
gene-LOC114293254	4230	507.667	-3.05756	2.54463e-10	1.02879e-08	down	NW_021027701.1	195818	205184	-	LOC114293254	--	--	--	CDP01814.1	DTX45_ARATH RecName: Full=Protein DETOXIFICATION 45, chloroplastic {ECO:0000303|PubMed:11739388}; Short=AtDTX45 {ECO:0000303|PubMed:11739388}; AltName: Full=Multidrug and toxic compound extrusion protein 45 {ECO:0000305}; Short=MATE protein 45 {ECO:0000305}; Flags: Precursor;	At2g38330	GO:0009507,chloroplast; GO:0031969,chloroplast membrane; GO:0016021,integral component of membrane; GO:0015297,antiporter activity; GO:0015238,drug transmembrane transporter activity; GO:0003674,molecular_function; GO:0005215,transporter activity; GO:0022857,transmembrane transporter activity; GO:0015291,secondary active transmembrane transporter activity; GO:0022804,active transmembrane transpor…	PF01554.18:MatE	--	--	--
gene-LOC114322132	181	14.3333	-3.62376	2.58109e-10	1.03904e-08	down	NW_021025284.1	1100412	1103240	+	LOC114322132	--	K00423 L-ascorbate oxidase [EC:1.10.3.3] | (RefSeq) L-ascorbate oxidase-like (A)	ko00053: Ascorbate and aldarate metabolism; ko01100: Metabolic pathways	XP_011097600.1	ASO_CUCMA RecName: Full=L-ascorbate oxidase; Short=ASO; Short=Ascorbase; EC=1.10.3.3; Flags: Precursor;	At4g39830	GO:0005576,extracellular region; GO:0005507,copper ion binding; GO:0008447,L-ascorbate oxidase activity; GO:0003674,molecular_function; GO:0005488,binding; GO:0046872,metal ion binding; GO:0043167,ion binding; GO:0043169,cation binding; GO:0046914,transition metal ion binding; GO:0003824,catalytic activity; GO:0016491,oxidoreductase activity; GO:0016682,oxidoreductase activity, acting on diphenol…	PF00394.22:Multicopper oxidase	--	--	--
gene-LOC114297062	90.6667	0.333333	-7.99675	2.81476e-10	1.12663e-08	down	NW_021028356.1	291683	298952	+	LOC114297062	--	--	--	XP_004236989.1	--	At1g70900	--	PF05875.12:Ceramidase	--	--	--
gene-LOC114283879	2575.33	290.667	-3.1594	2.82747e-10	1.1301e-08	down	NW_021026901.1	241213	245837	-	LOC114283879	--	K01626 3-deoxy-7-phosphoheptulonate synthase [EC:2.5.1.54] | (RefSeq) phospho-2-dehydro-3-deoxyheptonate aldolase 1, chloroplastic-like (A)	ko00400: Phenylalanine, tyrosine and tryptophan biosynthesis; ko01100: Metabolic pathways; ko01110: Biosynthesis of secondary metabolites; ko01230: Biosynthesis of amino acids	NP_001306742.1	AROF_TOBAC RecName: Full=Phospho-2-dehydro-3-deoxyheptonate aldolase 1, chloroplastic; EC=2.5.1.54; AltName: Full=3-deoxy-D-arabino-heptulosonate 7-phosphate synthase 1; AltName: Full=DAHP synthase 1; AltName: Full=Phospho-2-keto-3-deoxyheptonate aldolase 1; Flags: Precursor;	At1g22410	GO:0009507,chloroplast; GO:0003849,3-deoxy-7-phosphoheptulonate synthase activity; GO:0009073,aromatic amino acid family biosynthetic process; GO:0009423,chorismate biosynthetic process; GO:0003674,molecular_function; GO:0003824,catalytic activity; GO:0016740,transferase activity; GO:0016765,transferase activity, transferring alkyl or aryl (other than methyl) groups; GO:0008152,metabolic process;…	PF01474.16:Class-II DAHP synthetase family	--	--	--
gene-LOC114319588	267.333	61.6667	-2.16248	2.8645e-10	1.14164e-08	down	NW_021025193.1	83026	89082	+	LOC114319588	--	K08286 protein-serine/threonine kinase [EC:2.7.11.-] | (RefSeq) serine/threonine-protein kinase D6PK-like (A)	--	XP_002273241.1	D6KL2_ARATH RecName: Full=Serine/threonine-protein kinase D6PKL2; EC=2.7.11.1; AltName: Full=D6 protein kinase-like 2; AltName: Full=Serine/threonine-protein kinase AtPK5;	At2g44830	GO:0005737,cytoplasm; GO:0005730,nucleolus; GO:0005634,nucleus; GO:0005886,plasma membrane; GO:0005524,ATP binding; GO:0016301,kinase activity; GO:0004672,protein kinase activity; GO:0004674,protein serine/threonine kinase activity; GO:0009734,auxin-activated signaling pathway; GO:0010540,basipetal auxin transport; GO:0035556,intracellular signal transduction; GO:0006468,protein phosphorylation; …	PF00069.25:Protein kinase domain	--	--	--
gene-LOC114257439	74	5.33333	-3.81475	2.91231e-10	1.15905e-08	down	NW_021025437.1	552242	597293	+	LOC114257439	--	K18195 rhamnogalacturonan endolyase [EC:4.2.2.23] | (RefSeq) probable rhamnogalacturonate lyase B (A)	--	XP_019156537.1	--	At1g09890	GO:0030246,carbohydrate binding; GO:0003824,catalytic activity; GO:0005975,carbohydrate metabolic process; GO:0003674,molecular_function; GO:0005488,binding; GO:0008152,metabolic process; GO:0008150,biological_process; GO:0044238,primary metabolic process; GO:0071704,organic substance metabolic process	PF06045.11:Rhamnogalacturonate lyase family	--	--	--
novel.3575	82.3333	1.66667	-5.58288	3.14634e-10	1.25041e-08	down	NW_021025031.1	439513	440513	+	--	--	--	--	CBI38793.3	--	--	GO:0016491,oxidoreductase activity; GO:0003674,molecular_function; GO:0003824,catalytic activity	--	--	--	--
gene-LOC114286343	188.667	44	-2.13171	3.49507e-10	1.38117e-08	down	NW_021027074.1	1705283	1709512	-	LOC114286343	--	K22683 aspartyl protease family protein [EC:3.4.23.-] | (RefSeq) aspartyl protease family protein 2 (A)	--	POE96119.1	ASPL2_ARATH RecName: Full=Aspartic proteinase-like protein 2; EC=3.4.23.-; Flags: Precursor;	At5g22850	GO:0031225,anchored component of membrane; GO:0046658,anchored component of plasma membrane; GO:0005886,plasma membrane; GO:0004190,aspartic-type endopeptidase activity; GO:0030163,protein catabolic process; GO:0006508,proteolysis; GO:0003674,molecular_function; GO:0003824,catalytic activity; GO:0004175,endopeptidase activity; GO:0008233,peptidase activity; GO:0070011,peptidase activity, acting o…	PF14543.6:Xylanase inhibitor N-terminal	--	--	--
gene-LOC114279852	128.333	12	-3.4805	3.61099e-10	1.42296e-08	down	NW_021026606.1	720350	723250	+	LOC114279852	--	K13430 serine/threonine-protein kinase PBS1 [EC:2.7.11.1] | (RefSeq) serine/threonine-protein kinase PBS1 isoform X1 (A)	ko04626: Plant-pathogen interaction	XP_018815689.1	KPRO_MAIZE RecName: Full=Putative receptor protein kinase ZmPK1; EC=2.7.11.1; Flags: Precursor;	At2g19130	GO:0016021,integral component of membrane; GO:0005524,ATP binding; GO:0004674,protein serine/threonine kinase activity; GO:0048544,recognition of pollen; GO:0000166,nucleotide binding; GO:0003674,molecular_function; GO:0005488,binding; GO:0008144,drug binding; GO:0017076,purine nucleotide binding; GO:0030554,adenyl nucleotide binding; GO:0032553,ribonucleotide binding; GO:0032555,purine ribonucle…	PF00069.25:Protein kinase domain	--	--	--
gene-LOC114260456	59.6667	1.66667	-5.20201	3.73743e-10	1.46866e-08	down	NW_021025591.1	203753	214663	-	LOC114260456	--	--	--	EOY09409.1	--	At5g37620	GO:0005622,intracellular; GO:0046872,metal ion binding; GO:0035556,intracellular signal transduction; GO:0003674,molecular_function; GO:0005488,binding; GO:0043167,ion binding; GO:0043169,cation binding; GO:0007165,signal transduction; GO:0007154,cell communication; GO:0008150,biological_process; GO:0009987,cellular process; GO:0023052,signaling; GO:0050789,regulation of biological process; GO:00…	PF03107.16:C1 domain	--	--	--
gene-LOC114294138	15543	710.667	-4.38451	3.7479e-10	1.47071e-08	down	NW_021027830.1	527029	528877	+	LOC114294138	--	K21995 cytochrome P450 family 77 subfamily A [EC:1.14.-.-] | (RefSeq) cytochrome P450 77A3-like (A)	ko00073: Cutin, suberine and wax biosynthesis	XP_011101640.1	C77A2_SOLME RecName: Full=Cytochrome P450 77A2; EC=1.14.-.-; AltName: Full=CYPLXXVIIA2; AltName: Full=Cytochrome P-450EG5;	At5g04660	GO:0020037,heme binding; GO:0005506,iron ion binding; GO:0004497,monooxygenase activity; GO:0016705,oxidoreductase activity, acting on paired donors, with incorporation or reduction of molecular oxygen; GO:0003674,molecular_function; GO:0005488,binding; GO:0046906,tetrapyrrole binding; GO:0048037,cofactor binding; GO:0097159,organic cyclic compound binding; GO:1901363,heterocyclic compound bindin…	PF00067.22:Cytochrome P450	--	--	--
gene-LOC114269024	103.333	4.66667	-4.56068	3.78286e-10	1.48235e-08	down	NW_021025987.1	1014030	1021263	-	LOC114269024	--	--	--	CAN63332.1	--	At2g33420	GO:0016021,integral component of membrane; GO:0005575,cellular_component; GO:0016020,membrane; GO:0031224,intrinsic component of membrane; GO:0044425,membrane part	PF05664.11:Plant family of unknown function (DUF810)	--	--	--
gene-LOC114265407	94	0	-9.03651	3.84581e-10	1.50282e-08	down	NW_021025824.1	3609969	3612116	+	LOC114265407	--	--	--	XP_015083188.1	--	At5g50140	--	PF12796.7:Ankyrin repeats (3 copies)	--	--	--
gene-LOC114277237	59.6667	0	-8.39048	4.10967e-10	1.60146e-08	down	NW_021026414.1	2095368	2096548	+	LOC114277237	--	--	--	XP_022871462.1	--	At3g52460	GO:0016021,integral component of membrane; GO:0005575,cellular_component; GO:0016020,membrane; GO:0031224,intrinsic component of membrane; GO:0044425,membrane part	--	--	--	--
gene-LOC114289848	208	39	-2.41903	4.28441e-10	1.66031e-08	down	NW_021027380.1	216681	223681	+	LOC114289848	--	--	--	XP_017973099.1	CB60A_ARATH RecName: Full=Calmodulin-binding protein 60 A {ECO:0000303|PubMed:11782485};	At5g62570	GO:0005634,nucleus; GO:0005516,calmodulin binding; GO:0003677,DNA binding; GO:1902478,negative regulation of defense response to bacterium, incompatible interaction; GO:0006355,regulation of transcription, DNA-templated; GO:0006950,response to stress; GO:0006351,transcription, DNA-templated; GO:0005515,protein binding; GO:0003674,molecular_function; GO:0005488,binding; GO:0003676,nucleic acid bin…	PF07887.11:Calmodulin binding protein-like	--	--	--
gene-LOC114269145	76	7.66667	-3.32459	4.6531e-10	1.79327e-08	down	NW_021025991.1	247305	251321	+	LOC114269145	--	--	--	XP_010650116.1	KCAI_ARATH RecName: Full=KIN14B-interacting protein At4g14310;	At4g14310_1	GO:0005618,cell wall; GO:0005737,cytoplasm; GO:0007049,cell cycle; GO:0051301,cell division; GO:0008150,biological_process; GO:0009987,cellular process; GO:0005575,cellular_component; GO:0005623,cell; GO:0030312,external encapsulating structure; GO:0044464,cell part; GO:0071944,cell periphery; GO:0005622,intracellular; GO:0044424,intracellular part	--	--	--	--
gene-LOC114296694	71.6667	0	-8.66665	4.67068e-10	1.79757e-08	down	NW_021028260.1	693657	696825	-	LOC114296694	--	K09377 cysteine and glycine-rich protein | (RefSeq) LIM domain-containing protein WLIM2b (A)	--	XP_019252208.1	PLI2C_ARATH RecName: Full=LIM domain-containing protein PLIM2c {ECO:0000305}; AltName: Full=Pollen-expressed LIM protein 2C {ECO:0000305};	At1g01780	GO:0005737,cytoplasm; GO:0005856,cytoskeleton; GO:0051015,actin filament binding; GO:0046872,metal ion binding; GO:0051017,actin filament bundle assembly; GO:0005515,protein binding; GO:0003674,molecular_function; GO:0003779,actin binding; GO:0005488,binding; GO:0008092,cytoskeletal protein binding; GO:0044877,protein-containing complex binding; GO:0043167,ion binding; GO:0043169,cation binding; …	PF00412.22:LIM domain	LIM	TF	LIM
gene-LOC114319519	70	4.66667	-3.95041	4.75158e-10	1.8262e-08	down	NW_021025190.1	1155614	1163661	-	LOC114319519	--	K15403 fatty acid omega-hydroxy dehydrogenase [EC:1.1.-.-] | (RefSeq) protein HOTHEAD (A)	ko00073: Cutin, suberine and wax biosynthesis	CDO97913.1	HTH_ARATH RecName: Full=Protein HOTHEAD; AltName: Full=Protein ADHESION OF CALYX EDGES; Flags: Precursor;	At1g72970	GO:0005576,extracellular region; GO:0050660,flavin adenine dinucleotide binding; GO:0046593,mandelonitrile lyase activity; GO:0016614,oxidoreductase activity, acting on CH-OH group of donors; GO:0007267,cell-cell signaling; GO:0009553,embryo sac development; GO:0010430,fatty acid omega-oxidation; GO:0000166,nucleotide binding; GO:0003674,molecular_function; GO:0005488,binding; GO:0036094,small mo…	PF00732.19:GMC oxidoreductase	--	--	--
gene-LOC114278802	1278.67	230.667	-2.49858	4.80321e-10	1.84351e-08	down	NW_021026528.1	955228	958663	-	LOC114278802	--	K19891 glucan endo-1,3-beta-glucosidase 1/2/3 [EC:3.2.1.39] | (RefSeq) glucan endo-1,3-beta-glucosidase 3 isoform X1 (A)	ko00500: Starch and sucrose metabolism; ko01100: Metabolic pathways	XP_002270153.2	E1311_ARATH RecName: Full=Glucan endo-1,3-beta-glucosidase 11; EC=3.2.1.39; AltName: Full=(1->3)-beta-glucan endohydrolase 11; Short=(1->3)-beta-glucanase 11; AltName: Full=Beta-1,3-endoglucanase 11; Short=Beta-1,3-glucanase 11; Flags: Precursor;	At1g30080	GO:0031225,anchored component of membrane; GO:0046658,anchored component of plasma membrane; GO:0005576,extracellular region; GO:0009505,plant-type cell wall; GO:0005886,plasma membrane; GO:0042973,glucan endo-1,3-beta-D-glucosidase activity; GO:0030247,polysaccharide binding; GO:0005975,carbohydrate metabolic process; GO:0007154,cell communication; GO:0071555,cell wall organization; GO:0006952,d…	PF00332.18:Glycosyl hydrolases family 17	--	--	--
novel.6169	59.6667	0	-8.35759	4.91798e-10	1.88498e-08	down	NW_021025488.1	1479114	1479402	.	--	--	--	--	--	--	--	--	--	--	--	--
gene-LOC114289882	74.3333	5.66667	-3.79085	5.38737e-10	2.05925e-08	down	NW_021027382.1	110035	112381	-	LOC114289882	--	--	--	POE45496.1	--	At5g35870	GO:0016021,integral component of membrane; GO:0005575,cellular_component; GO:0016020,membrane; GO:0031224,intrinsic component of membrane; GO:0044425,membrane part	--	--	--	--
gene-LOC114269676	1123.67	142.667	-2.95805	5.4267e-10	2.07146e-08	down	NW_021026025.1	216525	248491	-	LOC114269676	--	--	--	XP_009797395.1	--	At1g65900	--	PF01497.18:Periplasmic binding protein	--	--	--
gene-LOC114308692	81	0.333333	-7.84521	5.48112e-10	2.08939e-08	down	NW_021024840.1	109622	110107	+	LOC114308692	--	K01051 pectinesterase [EC:3.1.1.11] | (RefSeq) pectinesterase (A)	ko00040: Pentose and glucuronate interconversions; ko01100: Metabolic pathways	XP_016665577.1	21KD_DAUCA RecName: Full=21 kDa protein; AltName: Full=1.2 protein; Flags: Precursor;	At5g62350	GO:0004857,enzyme inhibitor activity; GO:0003674,molecular_function; GO:0098772,molecular function regulator; GO:0030234,enzyme regulator activity	PF04043.15:Plant invertase/pectin methylesterase inhibitor	--	--	--
novel.960	62.3333	2	-5.01777	5.70681e-10	2.16952e-08	down	NW_021024647.1	415679	418985	-	--	--	--	--	--	--	--	--	--	--	--	--
gene-LOC114305945	104	1.66667	-5.93373	5.79163e-10	2.19878e-08	down	NW_021024511.1	1788476	1794268	+	LOC114305945	--	K24193 MFS transporter, SP family, sugar:H+ symporter | (RefSeq) sugar carrier protein C (A)	--	AFO84087.1	STP1_ARATH RecName: Full=Sugar transport protein 1; AltName: Full=Glucose transporter; AltName: Full=Hexose transporter 1;	At1g11260	GO:0016021,integral component of membrane; GO:0005634,nucleus; GO:0005886,plasma membrane; GO:0009506,plasmodesma; GO:0005773,vacuole; GO:0005355,glucose transmembrane transporter activity; GO:0015145,monosaccharide transmembrane transporter activity; GO:0005351,carbohydrate:proton symporter activity; GO:0046323,glucose import; GO:0035428,NA; GO:0015749,monosaccharide transmembrane transport; GO:…	PF00083.24:Sugar (and other) transporter	--	--	--
novel.6252	93	5	-4.22448	6.03076e-10	2.28646e-08	down	NW_021025507.1	103530	107910	+	--	--	K09646 serine carboxypeptidase 1 [EC:3.4.16.-] | (RefSeq) serine carboxypeptidase-like 51 (A)	--	CBI30191.3	SCP51_ARATH RecName: Full=Serine carboxypeptidase-like 51; EC=3.4.16.-; Flags: Precursor;	At2g27920	GO:0005576,extracellular region; GO:0004185,serine-type carboxypeptidase activity; GO:0051603,proteolysis involved in cellular protein catabolic process; GO:0003674,molecular_function; GO:0003824,catalytic activity; GO:0004180,carboxypeptidase activity; GO:0008236,serine-type peptidase activity; GO:0008233,peptidase activity; GO:0008238,exopeptidase activity; GO:0070011,peptidase activity, acting…	PF00450.22:Serine carboxypeptidase	--	--	--
gene-LOC114270963	75.3333	7	-3.42665	6.05795e-10	2.28832e-08	down	NW_021026091.1	249985	250774	+	LOC114270963	--	--	--	ARQ80481.1	GL11_ARATH RecName: Full=Germin-like protein subfamily 1 member 1; Flags: Precursor;	At1g10460	GO:0048046,apoplast; GO:0005618,cell wall; GO:0030145,manganese ion binding; GO:0045735,nutrient reservoir activity; GO:0003674,molecular_function; GO:0005488,binding; GO:0046872,metal ion binding; GO:0043167,ion binding; GO:0043169,cation binding; GO:0046914,transition metal ion binding; GO:0005575,cellular_component; GO:0005576,extracellular region; GO:0005623,cell; GO:0030312,external encapsul…	PF00190.22:Cupin	--	--	--
gene-LOC114263250	336	73	-2.26428	6.12226e-10	2.30556e-08	down	NW_021025720.1	205916	226607	-	LOC114263250	--	K13457 disease resistance protein RPM1 | (RefSeq) disease resistance protein RPM1-like (A)	ko04626: Plant-pathogen interaction	XP_021659417.1	RGA3_SOLBU RecName: Full=Putative disease resistance protein RGA3; AltName: Full=Blight resistance protein B149; AltName: Full=RGA1-blb;	At3g14470	GO:0043531,ADP binding; GO:0005524,ATP binding; GO:0006952,defense response; GO:0000166,nucleotide binding; GO:0003674,molecular_function; GO:0005488,binding; GO:0017076,purine nucleotide binding; GO:0030554,adenyl nucleotide binding; GO:0032553,ribonucleotide binding; GO:0032555,purine ribonucleotide binding; GO:0032559,adenyl ribonucleotide binding; GO:0036094,small molecule binding; GO:0043167…	PF00931.22:NB-ARC domain	--	--	--
gene-LOC114280904	114.667	4	-4.88784	6.14034e-10	2.30926e-08	down	NW_021026669.1	1184371	1189544	+	LOC114280904	--	K12309 beta-galactosidase [EC:3.2.1.23] | (RefSeq) beta-galactosidase 17 (A)	ko00052: Galactose metabolism; ko00511: Other glycan degradation; ko00531: Glycosaminoglycan degradation; ko00600: Sphingolipid metabolism; ko00604: Glycosphingolipid biosynthesis - ganglio series; ko01100: Metabolic pathways	XP_010275526.1	BGAL3_ARATH RecName: Full=Beta-galactosidase 3; Short=Lactase 3; EC=3.2.1.23; Flags: Precursor;	At4g36360	GO:0048046,apoplast; GO:0009505,plant-type cell wall; GO:0005773,vacuole; GO:0004565,beta-galactosidase activity; GO:0030246,carbohydrate binding; GO:0005975,carbohydrate metabolic process; GO:0003674,molecular_function; GO:0003824,catalytic activity; GO:0004553,hydrolase activity, hydrolyzing O-glycosyl compounds; GO:0015925,galactosidase activity; GO:0016787,hydrolase activity; GO:0016798,hydro…	PF01301.19:Glycosyl hydrolases family 35	--	--	--
novel.15080	50	0	-8.11856	6.22308e-10	2.33724e-08	down	NW_021028887.1	244631	247106	+	--	--	--	--	--	--	--	--	--	--	--	--
novel.10769	89	4	-4.44732	6.24785e-10	2.3434e-08	down	NW_021026577.1	1080687	1081930	.	--	--	--	--	--	--	--	--	--	--	--	--
gene-LOC114322740	1509.67	380.333	-1.98217	6.28548e-10	2.35282e-08	down	NW_021025313.1	1302976	1316874	-	LOC114322740	--	--	--	XP_002277937.1	YAB2_ARATH RecName: Full=Putative axial regulator YABBY 2;	At2g45190	GO:0005634,nucleus; GO:0003677,DNA binding; GO:0003700,DNA-binding transcription factor activity; GO:0046872,metal ion binding; GO:0010158,abaxial cell fate specification; GO:0007275,multicellular organism development; GO:0003674,molecular_function; GO:0003676,nucleic acid binding; GO:0005488,binding; GO:0097159,organic cyclic compound binding; GO:1901363,heterocyclic compound binding; GO:0140110…	PF04690.13:YABBY protein	C2C2-YABBY	TF	C2C2->C2C2-YABBY
gene-LOC114269122	54.6667	3	-4.21142	6.60863e-10	2.46224e-08	down	NW_021025990.1	1215673	1262865	+	LOC114269122	--	--	--	XP_010326238.1	--	At3g17450	GO:0046983,protein dimerization activity; GO:0005515,protein binding; GO:0003674,molecular_function; GO:0005488,binding	PF04937.15:Protein of unknown function (DUF 659)	--	--	--
gene-LOC114269086	203.333	31.3333	-2.75337	6.88739e-10	2.55591e-08	down	NW_021025989.1	407358	414497	+	LOC114269086	--	K10406 kinesin family member C2/C3 | (RefSeq) kinesin-like protein KIN-14I (A)	--	XP_010652216.1	KN14I_ARATH RecName: Full=Kinesin-like protein KIN-14I {ECO:0000305};	At2g47500	GO:0005871,kinesin complex; GO:0005874,microtubule; GO:0005524,ATP binding; GO:0016887,ATPase activity; GO:0008017,microtubule binding; GO:0003777,microtubule motor activity; GO:0007018,microtubule-based movement; GO:0000166,nucleotide binding; GO:0003674,molecular_function; GO:0005488,binding; GO:0008144,drug binding; GO:0017076,purine nucleotide binding; GO:0030554,adenyl nucleotide binding; GO…	PF00225.23:Kinesin motor domain	--	--	--
gene-LOC114318897	985.667	201	-2.29944	7.11312e-10	2.62923e-08	down	NW_021025172.1	720417	733816	+	LOC114318897	--	K00895 diphosphate-dependent phosphofructokinase [EC:2.7.1.90] | (RefSeq) pyrophosphate--fructose 6-phosphate 1-phosphotransferase subunit alpha (A)	ko00010: Glycolysis / Gluconeogenesis; ko00030: Pentose phosphate pathway; ko00051: Fructose and mannose metabolism; ko01100: Metabolic pathways; ko01110: Biosynthesis of secondary metabolites	XP_011074054.1	PFPA_RICCO RecName: Full=Pyrophosphate--fructose 6-phosphate 1-phosphotransferase subunit alpha {ECO:0000255|HAMAP-Rule:MF_03185}; Short=PFP {ECO:0000255|HAMAP-Rule:MF_03185}; AltName: Full=6-phosphofructokinase, pyrophosphate dependent {ECO:0000255|HAMAP-Rule:MF_03185}; AltName: Full=PPi-PFK {ECO:0000255|HAMAP-Rule:MF_03185}; AltName: Full=Pyrophosphate-dependent 6-phosphofructose-1-kinase {ECO:…	At1g20950	GO:0005737,cytoplasm; GO:0003872,6-phosphofructokinase activity; GO:0005524,ATP binding; GO:0047334,diphosphate-fructose-6-phosphate 1-phosphotransferase activity; GO:0046872,metal ion binding; GO:0003674,molecular_function; GO:0003824,catalytic activity; GO:0008443,phosphofructokinase activity; GO:0016301,kinase activity; GO:0016740,transferase activity; GO:0016772,transferase activity, transfer…	PF00365.20:Phosphofructokinase	--	--	--
gene-LOC114265900	85.6667	0.666667	-7.03579	7.14255e-10	2.63663e-08	down	NW_021025836.1	1848946	1852593	+	LOC114265900	--	K02934 large subunit ribosomal protein L6e | (RefSeq) 60S ribosomal protein L6-1-like (A)	ko03010: Ribosome	XP_021656680.1	RL6_MESCR RecName: Full=60S ribosomal protein L6; AltName: Full=YL16-like;	At1g74050	GO:0005840,ribosome; GO:0003735,structural constituent of ribosome; GO:0006412,translation; GO:0003674,molecular_function; GO:0005198,structural molecule activity; GO:0008152,metabolic process; GO:0006518,peptide metabolic process; GO:0006807,nitrogen compound metabolic process; GO:0008150,biological_process; GO:0009058,biosynthetic process; GO:0009059,macromolecule biosynthetic process; GO:00099…	PF01159.19:Ribosomal protein L6e	--	--	--
gene-LOC114320490	149.667	23	-2.72129	7.34973e-10	2.70954e-08	down	NW_021025229.1	739592	787947	-	LOC114320490	--	--	--	XP_022774341.1	--	--	--	PF01344.25:Kelch motif	--	--	--
gene-LOC114267180	50	0	-8.12609	7.89161e-10	2.89786e-08	down	NW_021025895.1	242002	243459	+	LOC114267180	--	--	--	--	--	--	--	--	--	--	--
gene-LOC114261511	167	25	-2.78916	8.06041e-10	2.95598e-08	down	NW_021025637.1	443372	449136	-	LOC114261511	--	K07766 diphosphoinositol-polyphosphate diphosphatase [EC:3.6.1.52] | (RefSeq) nudix hydrolase 12, mitochondrial-like isoform X1 (A)	--	XP_011020913.1	NUD13_ARATH RecName: Full=Nudix hydrolase 13, mitochondrial; Short=AtNUDT13; EC=3.6.1.-; Flags: Precursor;	At3g26690	GO:0005739,mitochondrion; GO:0005634,nucleus; GO:0034432,bis(5'-adenosyl)-pentaphosphatase activity; GO:0016787,hydrolase activity; GO:0046872,metal ion binding; GO:0003674,molecular_function; GO:0003824,catalytic activity; GO:0004551,nucleotide diphosphatase activity; GO:0016462,pyrophosphatase activity; GO:0016817,hydrolase activity, acting on acid anhydrides; GO:0016818,hydrolase activity, act…	PF00293.28:NUDIX domain	--	--	--
gene-LOC114319755	79.3333	0.333333	-7.82392	8.16295e-10	2.98576e-08	down	NW_021025203.1	676146	690601	+	LOC114319755	--	--	--	XP_021818046.1	OPT1_ARATH RecName: Full=Oligopeptide transporter 1; Short=AtOPT1;	At5g55930	GO:0005887,integral component of plasma membrane; GO:0016020,membrane; GO:0035673,oligopeptide transmembrane transporter activity; GO:0015031,protein transport; GO:0003674,molecular_function; GO:0005215,transporter activity; GO:0022857,transmembrane transporter activity; GO:0042887,amide transmembrane transporter activity; GO:1904680,peptide transmembrane transporter activity; GO:0008104,protein …	PF03169.15:OPT oligopeptide transporter protein	--	--	--
gene-LOC114277773	1791.33	470	-1.93873	8.52521e-10	3.10445e-08	down	NW_021026455.1	180879	190558	+	LOC114277773	--	K01051 pectinesterase [EC:3.1.1.11] | (RefSeq) pectinesterase (A)	ko00040: Pentose and glucuronate interconversions; ko01100: Metabolic pathways	XP_002265171.1	PMEU1_SOLLC RecName: Full=Pectinesterase/pectinesterase inhibitor U1; Includes: RecName: Full=Pectinesterase inhibitor U1; AltName: Full=Pectin methylesterase inhibitor U1; Includes: RecName: Full=Pectinesterase U1; Short=PE U1; EC=3.1.1.11; AltName: Full=Pectin methylesterase U1; Flags: Precursor;	At3g14310	GO:0071944,cell periphery; GO:0005618,cell wall; GO:0005576,extracellular region; GO:0045330,aspartyl esterase activity; GO:0030599,pectinesterase activity; GO:0046910,pectinesterase inhibitor activity; GO:0042545,cell wall modification; GO:0045490,pectin catabolic process; GO:0003674,molecular_function; GO:0003824,catalytic activity; GO:0016787,hydrolase activity; GO:0016788,hydrolase activity, …	PF01095.19:Pectinesterase	--	--	--
gene-LOC114288779	81	4.66667	-4.19178	8.53174e-10	3.10445e-08	down	NW_021027269.1	1192243	1197218	-	LOC114288779	--	--	--	XP_017972906.1	--	At5g62170	--	PF14309.6:Domain of unknown function (DUF4378)	--	--	--
gene-LOC114277576	378.667	36.6667	-3.41337	8.55018e-10	3.10712e-08	down	NW_021026430.1	1446986	1464490	-	LOC114277576	--	K03283 heat shock 70kDa protein 1/2/6/8 | (RefSeq) probable mediator of RNA polymerase II transcription subunit 37e (A)	ko03040: Spliceosome; ko04141: Protein processing in endoplasmic reticulum; ko04144: Endocytosis	NP_001119156.1	HSP7C_PETHY RecName: Full=Heat shock cognate 70 kDa protein;	At5g02490	GO:0005524,ATP binding; GO:0000166,nucleotide binding; GO:0003674,molecular_function; GO:0005488,binding; GO:0008144,drug binding; GO:0017076,purine nucleotide binding; GO:0030554,adenyl nucleotide binding; GO:0032553,ribonucleotide binding; GO:0032555,purine ribonucleotide binding; GO:0032559,adenyl ribonucleotide binding; GO:0035639,purine ribonucleoside triphosphate binding; GO:0036094,small m…	PF00012.20:Hsp70 protein	--	--	--
gene-LOC114321296	899.667	84.6667	-3.53966	9.25449e-10	3.3414e-08	down	NW_021025256.1	1025653	1031601	-	LOC114321296	--	K12309 beta-galactosidase [EC:3.2.1.23] | (RefSeq) beta-galactosidase 17 (A)	ko00052: Galactose metabolism; ko00511: Other glycan degradation; ko00531: Glycosaminoglycan degradation; ko00600: Sphingolipid metabolism; ko00604: Glycosphingolipid biosynthesis - ganglio series; ko01100: Metabolic pathways	BAO02512.1	BGA13_ARATH RecName: Full=Beta-galactosidase 13; Short=Lactase 13; EC=3.2.1.23; Flags: Precursor;	At2g16730	GO:0048046,apoplast; GO:0005618,cell wall; GO:0005773,vacuole; GO:0004565,beta-galactosidase activity; GO:0030246,carbohydrate binding; GO:0005975,carbohydrate metabolic process; GO:0003674,molecular_function; GO:0003824,catalytic activity; GO:0004553,hydrolase activity, hydrolyzing O-glycosyl compounds; GO:0015925,galactosidase activity; GO:0016787,hydrolase activity; GO:0016798,hydrolase activi…	PF01301.19:Glycosyl hydrolases family 35	--	--	--
gene-LOC114316026	2233.67	280.667	-2.9322	9.37939e-10	3.37779e-08	down	NW_021025068.1	1196508	1199791	+	LOC114316026	--	K14487 auxin responsive GH3 gene family | (RefSeq) probable indole-3-acetic acid-amido synthetase GH3.1 (A)	ko04075: Plant hormone signal transduction	ARQ20714.1	GH31_ARATH RecName: Full=Probable indole-3-acetic acid-amido synthetase GH3.1; EC=6.3.2.-; AltName: Full=Auxin-responsive GH3-like protein 1; Short=AtGH3-1;	At2g14960	GO:0016874,ligase activity; GO:0009733,response to auxin; GO:0003674,molecular_function; GO:0003824,catalytic activity; GO:0008150,biological_process; GO:0009719,response to endogenous stimulus; GO:0009725,response to hormone; GO:0010033,response to organic substance; GO:0042221,response to chemical; GO:0050896,response to stimulus	PF03321.13:GH3 auxin-responsive promoter	--	--	--
novel.3538	129.667	14.6667	-3.19021	9.48941e-10	3.41302e-08	down	NW_021025023.1	1080102	1081090	.	--	--	--	--	XP_022774341.1	FBK74_ARATH RecName: Full=Putative F-box/kelch-repeat protein At3g46050;	At3g46050	--	PF01344.25:Kelch motif	--	--	--
novel.3614	47.3333	0	-8.0191	9.70343e-10	3.48106e-08	down	NW_021025040.1	587481	588582	-	--	--	--	--	--	--	--	--	--	--	--	--
gene-LOC114292800	231	14.3333	-4.03008	9.73867e-10	3.48923e-08	down	NW_021027627.1	357113	358445	-	LOC114292800	--	--	--	--	--	--	--	--	--	--	--
gene-LOC114292334	5600.33	486.667	-3.46894	9.96414e-10	3.56546e-08	down	NW_021027561.1	268543	295234	+	LOC114292334	--	K12309 beta-galactosidase [EC:3.2.1.23] | (RefSeq) beta-galactosidase 17 (A)	ko00052: Galactose metabolism; ko00511: Other glycan degradation; ko00531: Glycosaminoglycan degradation; ko00600: Sphingolipid metabolism; ko00604: Glycosphingolipid biosynthesis - ganglio series; ko01100: Metabolic pathways	AHC32021.1	BGAL3_ORYSJ RecName: Full=Beta-galactosidase 3; Short=Lactase 3; EC=3.2.1.23; Flags: Precursor;	At5g63810	GO:0048046,apoplast; GO:0005618,cell wall; GO:0005773,vacuole; GO:0004565,beta-galactosidase activity; GO:0030246,carbohydrate binding; GO:0005975,carbohydrate metabolic process; GO:0003674,molecular_function; GO:0003824,catalytic activity; GO:0004553,hydrolase activity, hydrolyzing O-glycosyl compounds; GO:0015925,galactosidase activity; GO:0016787,hydrolase activity; GO:0016798,hydrolase activi…	PF01301.19:Glycosyl hydrolases family 35	--	--	--
gene-LOC114321006	1265	156.667	-3.0498	1.01841e-09	3.63488e-08	down	NW_021025248.1	1694315	1697012	-	LOC114321006	--	K13691 pathogen-inducible salicylic acid glucosyltransferase [EC:2.4.1.-] | (RefSeq) UDP-glycosyltransferase 74G1-like (A)	--	ALO19890.1	GGT_QUERO RecName: Full=Gallate 1-beta-glucosyltransferase {ECO:0000303|PubMed:24412325}; EC=2.4.1.136 {ECO:0000269|PubMed:24412325}; AltName: Full=UDP-glucose:gallate glucosyltransferase {ECO:0000303|PubMed:24412325}; AltName: Full=Vanillate 1-beta-glucosyltransferase {ECO:0000305};	At4g15480	GO:0047913,gallate 1-beta-glucosyltransferase activity; GO:0008152,metabolic process; GO:0003674,molecular_function; GO:0003824,catalytic activity; GO:0008194,UDP-glycosyltransferase activity; GO:0016740,transferase activity; GO:0016757,transferase activity, transferring glycosyl groups; GO:0016758,transferase activity, transferring hexosyl groups; GO:0035251,UDP-glucosyltransferase activity; GO:…	PF00201.18:UDP-glucoronosyl and UDP-glucosyl transferase	--	--	--
gene-LOC114258463	117.667	21.3333	-2.47875	1.03713e-09	3.697e-08	down	NW_021025493.1	174386	177061	+	LOC114258463	--	K22395 cinnamyl-alcohol dehydrogenase [EC:1.1.1.195] | (RefSeq) berberine bridge enzyme-like 15 (A)	ko00940: Phenylpropanoid biosynthesis; ko01100: Metabolic pathways; ko01110: Biosynthesis of secondary metabolites	XP_002270139.2	BBE8_ARATH RecName: Full=Berberine bridge enzyme-like 8 {ECO:0000303|PubMed:26037923}; Short=AtBBE-like 8 {ECO:0000303|PubMed:26037923}; EC=1.1.1.- {ECO:0000250|UniProtKB:O64743}; Flags: Precursor;	At1g30700	GO:0005618,cell wall; GO:0005576,extracellular region; GO:0050660,flavin adenine dinucleotide binding; GO:0016614,oxidoreductase activity, acting on CH-OH group of donors; GO:0000166,nucleotide binding; GO:0003674,molecular_function; GO:0005488,binding; GO:0036094,small molecule binding; GO:0043167,ion binding; GO:0043168,anion binding; GO:0048037,cofactor binding; GO:0050662,coenzyme binding; GO…	PF01565.23:FAD binding domain	--	--	--
gene-LOC114313788	51	0	-8.15769	1.09896e-09	3.89755e-08	down	NW_021025001.1	1282633	1284680	+	LOC114313788	--	K01213 galacturan 1,4-alpha-galacturonidase [EC:3.2.1.67] | (RefSeq) exopolygalacturonase-like (A)	ko00040: Pentose and glucuronate interconversions; ko01100: Metabolic pathways	XP_022769561.1	PGLR_OENOR RecName: Full=Exopolygalacturonase; Short=ExoPG; EC=3.2.1.67; AltName: Full=Galacturan 1,4-alpha-galacturonidase; AltName: Full=Pectinase; Flags: Fragment;	At3g07840	GO:0005618,cell wall; GO:0005576,extracellular region; GO:0047911,galacturan 1,4-alpha-galacturonidase activity; GO:0004650,polygalacturonase activity; GO:0005975,carbohydrate metabolic process; GO:0071555,cell wall organization; GO:0003674,molecular_function; GO:0003824,catalytic activity; GO:0004553,hydrolase activity, hydrolyzing O-glycosyl compounds; GO:0016787,hydrolase activity; GO:0016798,…	PF00295.17:Glycosyl hydrolases family 28	--	--	--
novel.11905	175.333	14.6667	-3.66247	1.1287e-09	3.98787e-08	down	NW_021026955.1	592503	593386	.	--	--	K13416 brassinosteroid insensitive 1-associated receptor kinase 1 [EC:2.7.10.1 2.7.11.1] | (RefSeq) BRASSINOSTEROID INSENSITIVE 1-associated receptor kinase 1-like (A)	ko04016: MAPK signaling pathway - plant; ko04075: Plant hormone signal transduction; ko04626: Plant-pathogen interaction	POF19796.1	MIK1_ARATH RecName: Full=MDIS1-interacting receptor like kinase 1 {ECO:0000303|PubMed:26863186}; Short=AtMIK1 {ECO:0000303|PubMed:26863186}; AltName: Full=Leucine-rich repeat receptor-like protein kinase PXL2 {ECO:0000303|PubMed:17570668}; EC=2.7.11.1 {ECO:0000305}; AltName: Full=Protein PHLOEM INTERCALATED WITH XYLEM-LIKE 2 {ECO:0000303|PubMed:17570668}; Flags: Precursor;	At4g28650	GO:0016021,integral component of membrane; GO:0005886,plasma membrane; GO:0090406,pollen tube; GO:0005524,ATP binding; GO:0004672,protein kinase activity; GO:0004674,protein serine/threonine kinase activity; GO:0030154,cell differentiation; GO:0010087,phloem or xylem histogenesis; GO:0010067,procambium histogenesis; GO:0046777,protein autophosphorylation; GO:0006468,protein phosphorylation; GO:00…	PF08263.12:Leucine rich repeat N-terminal domain	--	--	--
gene-LOC114285804	1475.67	152.667	-3.24664	1.15848e-09	4.08796e-08	down	NW_021027039.1	119746	120789	+	LOC114285804	--	K20769 fatty acid omega-hydroxylase [EC:1.14.-.-] | (RefSeq) cytochrome P450 94A1-like (A)	ko00073: Cutin, suberine and wax biosynthesis	XP_009781600.1	C94A2_VICSA RecName: Full=Cytochrome P450 94A2; EC=1.14.-.-; AltName: Full=P450-dependent fatty acid omega-hydroxylase;	At5g63450	GO:0005789,endoplasmic reticulum membrane; GO:0016021,integral component of membrane; GO:0020037,heme binding; GO:0005506,iron ion binding; GO:0004497,monooxygenase activity; GO:0016705,oxidoreductase activity, acting on paired donors, with incorporation or reduction of molecular oxygen; GO:0003674,molecular_function; GO:0005488,binding; GO:0046906,tetrapyrrole binding; GO:0048037,cofactor bindin…	PF00067.22:Cytochrome P450	--	--	--
gene-LOC114289890	2646.67	567	-2.30094	1.17703e-09	4.14298e-08	down	NW_021024687.1	6271241	6281777	+	LOC114289890	--	K11671 nuclear factor related to kappa-B-binding protein | (RefSeq) uncharacterized protein LOC110752754 (A)	--	XP_021297946.1	--	At5g13950	--	--	--	--	--
gene-LOC114300458	649	46.6667	-3.71449	1.22576e-09	4.30369e-08	down	NW_021029356.1	18441	19608	-	LOC114300458	--	--	--	XP_002318354.1	MAKR6_ARATH RecName: Full=Probable membrane-associated kinase regulator 6;	At5g52900	GO:0005886,plasma membrane; GO:0009738,abscisic acid-activated signaling pathway; GO:0001101,response to acid chemical; GO:0007165,signal transduction; GO:0007154,cell communication; GO:0008150,biological_process; GO:0009719,response to endogenous stimulus; GO:0009725,response to hormone; GO:0009737,response to abscisic acid; GO:0009755,hormone-mediated signaling pathway; GO:0009987,cellular proc…	--	--	--	--
novel.9965	49.3333	0	-8.09195	1.24675e-09	4.37009e-08	down	NW_021026321.1	350478	350721	+	--	--	--	--	--	--	--	--	--	--	--	--
novel.3098	190.667	48.6667	-2.00858	1.26359e-09	4.41988e-08	down	NW_021024970.1	753160	756391	+	--	--	--	--	XP_009766329.1	NFD4_ARATH RecName: Full=Protein NUCLEAR FUSION DEFECTIVE 4 {ECO:0000303|PubMed:16698901};	At1g80530	GO:0016021,integral component of membrane; GO:0000741,karyogamy; GO:0010197,polar nucleus fusion; GO:0009651,response to salt stress; GO:0006996,organelle organization; GO:0006997,nucleus organization; GO:0008150,biological_process; GO:0009987,cellular process; GO:0016043,cellular component organization; GO:0048284,organelle fusion; GO:0071840,cellular component organization or biogenesis; GO:000…	PF06813.13:Nodulin-like	--	--	--
novel.3576	84	0.333333	-7.87985	1.29637e-09	4.52888e-08	down	NW_021025031.1	441541	441805	.	--	--	K18980 2-methylene-furan-3-one reductase [EC:1.3.1.105] | (RefSeq) 2-methylene-furan-3-one reductase-like (A)	--	POE55301.1	ENOX_SOLLC RecName: Full=2-methylene-furan-3-one reductase; EC=1.3.1.105 {ECO:0000269|PubMed:16517758}; AltName: Full=Enone oxidoreductase; Short=SlEO; Flags: Precursor;	At1g23740	GO:0009507,chloroplast; GO:0102978,furaneol oxidoreductase activity; GO:0008270,zinc ion binding; GO:0003674,molecular_function; GO:0003824,catalytic activity; GO:0016491,oxidoreductase activity; GO:0016627,oxidoreductase activity, acting on the CH-CH group of donors; GO:0016628,oxidoreductase activity, acting on the CH-CH group of donors, NAD or NADP as acceptor; GO:0005488,binding; GO:0046872,m…	PF13602.6:Zinc-binding dehydrogenase	--	--	--
gene-LOC114304609	45.6667	0	-7.96828	1.30103e-09	4.5395e-08	down	NW_021034606.1	3148	6320	+	LOC114304609	--	--	--	--	--	--	--	--	--	--	--
gene-LOC114311932	74.6667	0.666667	-6.83814	1.3127e-09	4.57453e-08	down	NW_021024952.1	1438981	1441320	-	LOC114311932	--	K08248 (R)-mandelonitrile lyase [EC:4.1.2.10] | (RefSeq) (R)-mandelonitrile lyase-like (A)	ko00460: Cyanoamino acid metabolism; ko01100: Metabolic pathways; ko01110: Biosynthesis of secondary metabolites	XP_002277531.1	MDLL_ARATH RecName: Full=(R)-mandelonitrile lyase-like; EC=4.1.2.10; AltName: Full=Hydroxynitrile lyase-like; Short=(R)-oxynitrilase-like; Flags: Precursor;	At1g73050	GO:0050660,flavin adenine dinucleotide binding; GO:0046593,mandelonitrile lyase activity; GO:0016614,oxidoreductase activity, acting on CH-OH group of donors; GO:0000166,nucleotide binding; GO:0003674,molecular_function; GO:0005488,binding; GO:0036094,small molecule binding; GO:0043167,ion binding; GO:0043168,anion binding; GO:0048037,cofactor binding; GO:0050662,coenzyme binding; GO:0097159,orga…	PF00732.19:GMC oxidoreductase	--	--	--
gene-LOC114280832	83.3333	0.666667	-7.03003	1.35102e-09	4.70223e-08	down	NW_021026667.1	2321114	2332627	+	LOC114280832	--	K15044 Arf-GAP domain and FG repeats-containing protein 1 | (RefSeq) probable ADP-ribosylation factor GTPase-activating protein AGD14 isoform X1 (A)	--	XP_019074765.1	AGD14_ARATH RecName: Full=Probable ADP-ribosylation factor GTPase-activating protein AGD14; Short=ARF GAP AGD14; AltName: Full=Protein ARF-GAP DOMAIN 14; Short=AtAGD14; AltName: Full=Protein ZIGA4;	At4g13350	GO:0005096,GTPase activator activity; GO:0046872,metal ion binding; GO:0003674,molecular_function; GO:0008047,enzyme activator activity; GO:0098772,molecular function regulator; GO:0030234,enzyme regulator activity; GO:0030695,GTPase regulator activity; GO:0060589,nucleoside-triphosphatase regulator activity; GO:0005488,binding; GO:0043167,ion binding; GO:0043169,cation binding	PF01412.18:Putative GTPase activating protein for Arf	--	--	--
gene-LOC114287210	81.3333	0.666667	-6.9834	1.39669e-09	4.84912e-08	down	NW_021027132.1	138725	141339	+	LOC114287210	--	K10257 acyl-lipid omega-3 desaturase [EC:1.14.19.25 1.14.19.35 1.14.19.36] | (RefSeq) omega-3 fatty acid desaturase, chloroplastic-like (A)	--	AMO44419.1	FAD3C_RICCO RecName: Full=Omega-3 fatty acid desaturase, chloroplastic; EC=1.14.19.-; Flags: Precursor;	At5g05580	GO:0031969,chloroplast membrane; GO:0016717,oxidoreductase activity, acting on paired donors, with oxidation of a pair of donors resulting in the reduction of molecular oxygen to two molecules of water; GO:0006636,unsaturated fatty acid biosynthetic process; GO:0003674,molecular_function; GO:0003824,catalytic activity; GO:0016491,oxidoreductase activity; GO:0016705,oxidoreductase activity, acting…	PF00487.24:Fatty acid desaturase	--	--	--
novel.5808	172	9.66667	-4.16446	1.41482e-09	4.89993e-08	down	NW_021025411.1	1596730	1597355	.	--	--	--	--	--	--	--	--	--	--	--	--
gene-LOC114261640	53.3333	1.33333	-5.35105	1.4529e-09	5.02561e-08	down	NW_021025639.1	3004463	3010418	-	LOC114261640	--	K05909 laccase [EC:1.10.3.2] | (RefSeq) laccase-4-like (A)	--	XP_018825929.1	LAC4_ARATH RecName: Full=Laccase-4; EC=1.10.3.2; AltName: Full=Benzenediol:oxygen oxidoreductase 4; AltName: Full=Diphenol oxidase 4; AltName: Full=Protein IRREGULAR XYLEM 12; AltName: Full=Urishiol oxidase 4; Flags: Precursor;	At2g38080	GO:0048046,apoplast; GO:0005507,copper ion binding; GO:0052716,hydroquinone:oxygen oxidoreductase activity; GO:0016491,oxidoreductase activity; GO:0016722,oxidoreductase activity, oxidizing metal ions; GO:0009809,lignin biosynthetic process; GO:0046274,lignin catabolic process; GO:0009834,plant-type secondary cell wall biogenesis; GO:0003674,molecular_function; GO:0005488,binding; GO:0046872,meta…	PF00394.22:Multicopper oxidase	--	--	--
gene-LOC114296968	342.667	88.3333	-1.97721	1.45949e-09	5.04218e-08	down	NW_021028337.1	115715	128042	+	LOC114296968	--	K01166 ribonuclease T2 [EC:4.6.1.19] | (RefSeq) ribonuclease 2 (A)	--	AMQ67306.1	RNS2_ARATH RecName: Full=Ribonuclease 2; EC=3.1.27.1; Flags: Precursor;	At2g39780	GO:0005783,endoplasmic reticulum; GO:0010168,ER body; GO:0005622,intracellular; GO:0005773,vacuole; GO:0004521,endoribonuclease activity; GO:0033897,ribonuclease T2 activity; GO:0003723,RNA binding; GO:0010507,negative regulation of autophagy; GO:0016075,rRNA catabolic process; GO:0003674,molecular_function; GO:0003824,catalytic activity; GO:0004518,nuclease activity; GO:0004519,endonuclease acti…	PF00445.18:Ribonuclease T2 family	--	--	--
gene-LOC114303192	129	4.33333	-4.90263	1.46646e-09	5.06e-08	down	NW_021031380.1	197251	203074	+	LOC114303192	--	--	--	XP_010660906.1	--	At1g63300	--	PF10358.9:N-terminal C2 in EEIG1 and EHBP1 proteins	--	--	--
gene-LOC114298167	43.6667	0	-7.9109	1.47521e-09	5.08394e-08	down	NW_021024508.1	3203657	3208860	-	LOC114298167	--	--	--	XP_008227088.1	--	--	--	PF11326.8:Protein of unknown function (DUF3128)	--	--	--
gene-LOC114256275	74.6667	0.666667	-6.82915	1.49094e-09	5.13185e-08	down	NW_021025395.1	1752636	1825901	-	LOC114256275	--	K24810 inhibitor of Bruton tyrosine kinase | (RefSeq) uncharacterized protein LOC110757283 (A)	--	XP_018821135.1	UVR8_ARATH RecName: Full=Ultraviolet-B receptor UVR8; AltName: Full=Protein UV-B RESISTANCE 8; AltName: Full=RCC1 domain-containing protein UVR8;	At1g19880	GO:0000785,chromatin; GO:0005829,cytosol; GO:0005634,nucleus; GO:0003682,chromatin binding; GO:0005085,guanyl-nucleotide exchange factor activity; GO:0042802,identical protein binding; GO:0009881,photoreceptor activity; GO:0042803,protein homodimerization activity; GO:0009649,entrainment of circadian clock; GO:0018298,protein-chromophore linkage; GO:0009411,response to UV; GO:0010224,response to …	PF00415.18:Regulator of chromosome condensation (RCC1) repeat	--	--	--
gene-LOC114311850	661.667	166	-1.99726	1.49647e-09	5.14454e-08	down	NW_021024949.1	237276	244014	-	LOC114311850	--	K22390 acid phosphatase type 7 | (RefSeq) purple acid phosphatase 2-like (A)	--	XP_002263937.1	PPAF2_IPOBA RecName: Full=Purple acid phosphatase 2; EC=3.1.3.2; AltName: Full=Manganese(II) purple acid phosphatase 2; Flags: Precursor;	At2g16430	GO:0005576,extracellular region; GO:0003993,acid phosphatase activity; GO:0046872,metal ion binding; GO:0003674,molecular_function; GO:0003824,catalytic activity; GO:0016787,hydrolase activity; GO:0016788,hydrolase activity, acting on ester bonds; GO:0016791,phosphatase activity; GO:0042578,phosphoric ester hydrolase activity; GO:0005488,binding; GO:0043167,ion binding; GO:0043169,cation binding;…	PF00149.28:Calcineurin-like phosphoesterase	--	--	--
novel.4400	79.6667	8	-3.30389	1.54408e-09	5.28874e-08	down	NW_021025160.1	539899	540162	.	--	--	--	--	--	--	--	--	--	--	--	--
gene-LOC114304880	53.3333	1.33333	-5.32519	1.61257e-09	5.49648e-08	down	NW_021035862.1	2185	6492	+	LOC114304880	--	K08597 sentrin-specific protease 8 [EC:3.4.22.68] | (RefSeq) NEDD8-specific protease 1 (A)	--	PIN01402.1	RUBP1_ARATH RecName: Full=NEDD8-specific protease 1; EC=3.4.22.-; AltName: Full=Deneddylase-1;	At5g60190	GO:0019784,NEDD8-specific protease activity; GO:0003674,molecular_function; GO:0003824,catalytic activity; GO:0008234,cysteine-type peptidase activity; GO:0008233,peptidase activity; GO:0070011,peptidase activity, acting on L-amino acid peptides; GO:0016787,hydrolase activity; GO:0019783,ubiquitin-like protein-specific protease activity; GO:0140096,catalytic activity, acting on a protein	PF02902.19:Ulp1 protease family, C-terminal catalytic domain	--	--	--
gene-LOC114310456	419.667	65.6667	-2.71029	1.67088e-09	5.68139e-08	down	NW_021024892.1	402202	416706	-	LOC114310456	--	K10396 kinesin family member 5 | (RefSeq) LOW QUALITY PROTEIN: kinesin-like protein KIN-UB (A)	ko04144: Endocytosis	XP_002273191.2	KINUC_ARATH RecName: Full=Kinesin-like protein KIN-UC {ECO:0000305}; AltName: Full=AtKINUc {ECO:0000303|PubMed:21387573}; AltName: Full=Protein ARMADILLO REPEAT KINESIN1 {ECO:0000303|PubMed:17971038}; AltName: Full=Protein ARMADILLO REPEAT-CONTAINING KINESIN 1 {ECO:0000305}; AltName: Full=Protein CA-ROP2 ENHANCER 1 {ECO:0000303|PubMed:17957256}; AltName: Full=Protein MORPHOGENESIS OF ROOT HAIR 2 …	At3g54870	GO:0005871,kinesin complex; GO:0005874,microtubule; GO:0009524,phragmoplast; GO:0005819,spindle; GO:0005524,ATP binding; GO:0016887,ATPase activity; GO:0008017,microtubule binding; GO:0003777,microtubule motor activity; GO:0007018,microtubule-based movement; GO:0032886,regulation of microtubule-based process; GO:0048364,root development; GO:0000166,nucleotide binding; GO:0003674,molecular_functio…	PF00225.23:Kinesin motor domain	--	--	--
gene-LOC114271000	6273	2183.33	-1.57254	1.70519e-09	5.79105e-08	down	NW_021026092.1	686930	688817	+	LOC114271000	--	K15397 3-ketoacyl-CoA synthase [EC:2.3.1.199] | (RefSeq) 3-ketoacyl-CoA synthase 19-like (A)	ko00062: Fatty acid elongation; ko01100: Metabolic pathways; ko01110: Biosynthesis of secondary metabolites; ko04626: Plant-pathogen interaction	XP_015579416.1	KCS19_ARATH RecName: Full=3-ketoacyl-CoA synthase 19 {ECO:0000303|PubMed:18465198}; Short=KCS-19 {ECO:0000303|PubMed:18465198}; EC=2.3.1.199 {ECO:0000305}; AltName: Full=Very long-chain fatty acid condensing enzyme 19 {ECO:0000303|PubMed:18465198}; Short=VLCFA condensing enzyme 19 {ECO:0000303|PubMed:18465198};	At5g04530	GO:0016021,integral component of membrane; GO:0102336,3-oxo-arachidoyl-CoA synthase activity; GO:0102337,3-oxo-cerotoyl-CoA synthase activity; GO:0102338,3-oxo-lignoceronyl-CoA synthase activity; GO:0102756,very-long-chain 3-ketoacyl-CoA synthase activity; GO:0006633,fatty acid biosynthetic process; GO:0009409,response to cold; GO:0009416,response to light stimulus; GO:0003674,molecular_function;…	PF08392.12:FAE1/Type III polyketide synthase-like protein	--	--	--
gene-LOC114307187	620.333	172.333	-1.87559	1.7363e-09	5.88954e-08	down	NW_021024799.1	560963	565419	-	LOC114307187	--	--	--	XP_002278414.1	ETO1_ARATH RecName: Full=Ethylene-overproduction protein 1; AltName: Full=Protein ETHYLENE OVERPRODUCER 1; Short=Protein ETO1;	At3g51770	GO:0005622,intracellular; GO:0009873,ethylene-activated signaling pathway; GO:0016567,protein ubiquitination; GO:0000160,phosphorelay signal transduction system; GO:0007165,signal transduction; GO:0035556,intracellular signal transduction; GO:0007154,cell communication; GO:0008150,biological_process; GO:0009719,response to endogenous stimulus; GO:0009723,response to ethylene; GO:0009725,response …	PF07719.17:Tetratricopeptide repeat	--	--	--
gene-LOC114305269	110	13.6667	-3.00514	1.75125e-09	5.93306e-08	down	NW_021038239.1	7	2018	+	LOC114305269	--	K13457 disease resistance protein RPM1 | (RefSeq) disease resistance protein RPM1-like (A)	ko04626: Plant-pathogen interaction	XP_022856497.1	DRL13_ARATH RecName: Full=Putative disease resistance protein At1g59780;	At1g59780	GO:0005886,plasma membrane; GO:0043531,ADP binding; GO:0005524,ATP binding; GO:0006952,defense response; GO:0007165,signal transduction; GO:0000166,nucleotide binding; GO:0003674,molecular_function; GO:0005488,binding; GO:0017076,purine nucleotide binding; GO:0030554,adenyl nucleotide binding; GO:0032553,ribonucleotide binding; GO:0032555,purine ribonucleotide binding; GO:0032559,adenyl ribonucle…	PF12799.7:Leucine Rich repeats (2 copies)	--	--	--
gene-LOC114264128	664	87.3333	-2.93191	1.78439e-09	6.03806e-08	down	NW_021025760.1	302139	314846	-	LOC114264128	--	K13416 brassinosteroid insensitive 1-associated receptor kinase 1 [EC:2.7.10.1 2.7.11.1] | (RefSeq) BRASSINOSTEROID INSENSITIVE 1-associated receptor kinase 1-like (A)	ko04016: MAPK signaling pathway - plant; ko04075: Plant hormone signal transduction; ko04626: Plant-pathogen interaction	XP_011009200.1	Y2267_ARATH RecName: Full=Probable inactive receptor kinase At2g26730; Flags: Precursor;	At2g26730	GO:0016021,integral component of membrane; GO:0005886,plasma membrane; GO:0005524,ATP binding; GO:0004672,protein kinase activity; GO:0000166,nucleotide binding; GO:0003674,molecular_function; GO:0005488,binding; GO:0008144,drug binding; GO:0017076,purine nucleotide binding; GO:0030554,adenyl nucleotide binding; GO:0032553,ribonucleotide binding; GO:0032555,purine ribonucleotide binding; GO:00325…	PF00069.25:Protein kinase domain	--	--	--
gene-LOC114279792	50.3333	0	-8.14311	1.87638e-09	6.3188e-08	down	NW_021026598.1	945032	970136	+	LOC114279792	--	K13430 serine/threonine-protein kinase PBS1 [EC:2.7.11.1] | (RefSeq) serine/threonine-protein kinase PBS1 (A)	ko04626: Plant-pathogen interaction	PIN07101.1	PUB52_ARATH RecName: Full=U-box domain-containing protein 52; AltName: Full=Plant U-box protein 52; Includes: RecName: Full=E3 ubiquitin ligase; EC=2.3.2.27; AltName: Full=RING-type E3 ubiquitin transferase {ECO:0000305}; Includes: RecName: Full=Serine/threonine-protein kinase; EC=2.7.11.-;	At2g24370	GO:0005524,ATP binding; GO:0004674,protein serine/threonine kinase activity; GO:0004842,ubiquitin-protein transferase activity; GO:0000166,nucleotide binding; GO:0003674,molecular_function; GO:0005488,binding; GO:0008144,drug binding; GO:0017076,purine nucleotide binding; GO:0030554,adenyl nucleotide binding; GO:0032553,ribonucleotide binding; GO:0032555,purine ribonucleotide binding; GO:0032559,…	PF00069.25:Protein kinase domain	--	--	--
gene-LOC114281112	84.6667	7	-3.63084	1.8961e-09	6.37755e-08	down	NW_021024660.1	1701440	1714588	-	LOC114281112	--	K08286 protein-serine/threonine kinase [EC:2.7.11.-] | (RefSeq) serine/threonine-protein kinase D6PK-like (A)	--	XP_010089389.1	KIPK2_ARATH RecName: Full=Serine/threonine-protein kinase KIPK2 {ECO:0000305}; EC=2.7.11.1 {ECO:0000255|PROSITE-ProRule:PRU00159};	At2g36350	GO:0005737,cytoplasm; GO:0005634,nucleus; GO:0005886,plasma membrane; GO:0005524,ATP binding; GO:0016301,kinase activity; GO:0019901,protein kinase binding; GO:0004674,protein serine/threonine kinase activity; GO:0035556,intracellular signal transduction; GO:0000166,nucleotide binding; GO:0003674,molecular_function; GO:0005488,binding; GO:0008144,drug binding; GO:0017076,purine nucleotide binding…	PF00069.25:Protein kinase domain	--	--	--
gene-LOC114269504	1383	131.333	-3.34783	1.97419e-09	6.6243e-08	down	NW_021026004.1	757787	766590	-	LOC114269504	--	K13457 disease resistance protein RPM1 | (RefSeq) disease resistance protein RPM1-like (A)	ko04626: Plant-pathogen interaction	XP_010263244.1	TMVRN_NICGU RecName: Full=TMV resistance protein N;	At5g36930	GO:0005737,cytoplasm; GO:0043531,ADP binding; GO:0005524,ATP binding; GO:0009626,plant-type hypersensitive response; GO:0007165,signal transduction; GO:0000166,nucleotide binding; GO:0003674,molecular_function; GO:0005488,binding; GO:0017076,purine nucleotide binding; GO:0030554,adenyl nucleotide binding; GO:0032553,ribonucleotide binding; GO:0032555,purine ribonucleotide binding; GO:0032559,aden…	PF01582.20:TIR domain	--	--	--
novel.2454	43.3333	0	-7.89805	1.98917e-09	6.66658e-08	down	NW_021024870.1	191624	191938	-	--	--	--	--	--	--	--	--	--	--	--	--
novel.11961	45.3333	0	-7.98415	2.00714e-09	6.71876e-08	down	NW_021026974.1	702077	702616	.	--	--	--	--	--	--	--	--	--	--	--	--
gene-LOC114318398	429.667	72	-2.5768	2.08957e-09	6.96972e-08	down	NW_021025157.1	2249542	2254566	+	LOC114318398	--	--	--	XP_018838512.1	CHUP1_ARATH RecName: Full=Protein CHUP1, chloroplastic; AltName: Full=Protein CHLOROPLAST UNUSUAL POSITIONING 1;	At4g18570	GO:0009507,chloroplast; GO:0009707,chloroplast outer membrane; GO:0009902,chloroplast relocation; GO:0006996,organelle organization; GO:0008150,biological_process; GO:0009657,plastid organization; GO:0009658,chloroplast organization; GO:0009987,cellular process; GO:0016043,cellular component organization; GO:0019750,chloroplast localization; GO:0051179,localization; GO:0051234,establishment of lo…	--	--	--	--
gene-LOC114269340	14725.7	583.667	-4.77089	2.11855e-09	7.05798e-08	down	NW_021025995.1	77918	78337	+	LOC114269340	--	--	--	XP_022899305.1	CWPX_ARATH RecName: Full=Putative cell wall protein; Flags: Precursor;	At2g20870	GO:0005618,cell wall; GO:0005576,extracellular region; GO:0005575,cellular_component; GO:0005623,cell; GO:0030312,external encapsulating structure; GO:0044464,cell part; GO:0071944,cell periphery	--	--	--	--
gene-LOC114306045	75.3333	0.666667	-6.83519	2.19737e-09	7.31186e-08	down	NW_021024756.1	478417	490407	-	LOC114306045	--	K13459 disease resistance protein RPS2 | (RefSeq) disease resistance protein At4g27190-like (A)	ko04626: Plant-pathogen interaction	OMO87826.1	RPS2_ARATH RecName: Full=Disease resistance protein RPS2; AltName: Full=Resistance to Pseudomonas syringae protein 2;	At4g26090	GO:0005737,cytoplasm; GO:0005886,plasma membrane; GO:0043531,ADP binding; GO:0005524,ATP binding; GO:0006952,defense response; GO:0042742,defense response to bacterium; GO:0016045,detection of bacterium; GO:0009626,plant-type hypersensitive response; GO:0007165,signal transduction; GO:0000166,nucleotide binding; GO:0003674,molecular_function; GO:0005488,binding; GO:0017076,purine nucleotide bindi…	--	--	--	--
gene-LOC114262366	353.333	75.3333	-2.26211	2.22923e-09	7.4091e-08	down	NW_021025672.1	462977	469786	+	LOC114262366	--	--	--	XP_002275454.1	Y3078_ARATH RecName: Full=BTB/POZ domain-containing protein At3g50780;	At3g50780	GO:0016567,protein ubiquitination; GO:0008152,metabolic process; GO:0006464,cellular protein modification process; GO:0006807,nitrogen compound metabolic process; GO:0008150,biological_process; GO:0009987,cellular process; GO:0019538,protein metabolic process; GO:0032446,protein modification by small protein conjugation; GO:0036211,protein modification process; GO:0043170,macromolecule metabolic …	PF00651.31:BTB/POZ domain	--	--	--
novel.4261	44.3333	0	-7.91737	2.27758e-09	7.55466e-08	down	NW_021025139.1	1426022	1427262	.	--	--	K17604 zinc finger SWIM domain-containing protein 3 | (RefSeq) uncharacterized protein LOC110770586 (A)	--	XP_021832918.1	--	At3g06940	GO:0008270,zinc ion binding; GO:0003674,molecular_function; GO:0005488,binding; GO:0046872,metal ion binding; GO:0043167,ion binding; GO:0043169,cation binding; GO:0046914,transition metal ion binding	PF03108.15:MuDR family transposase	--	--	--
gene-LOC114281254	110.333	19.6667	-2.53606	2.42102e-09	7.98967e-08	down	NW_021026695.1	686035	691647	-	LOC114281254	--	--	--	XP_002275070.1	--	At3g09690	GO:0016787,hydrolase activity; GO:0003674,molecular_function; GO:0003824,catalytic activity	PF00561.20:alpha/beta hydrolase fold	--	--	--
gene-LOC114318552	83.3333	4.33333	-4.36708	2.42883e-09	8.00598e-08	down	NW_021025162.1	971273	972340	+	LOC114318552	--	--	--	XP_011076131.1	--	At5g23950	GO:0016021,integral component of membrane; GO:0005575,cellular_component; GO:0016020,membrane; GO:0031224,intrinsic component of membrane; GO:0044425,membrane part	PF00168.30:C2 domain	--	--	--
gene-LOC114323257	808.667	281	-1.54966	2.47181e-09	8.11901e-08	down	NW_021025332.1	1144621	1197890	+	LOC114323257	--	K00700 1,4-alpha-glucan branching enzyme [EC:2.4.1.18] | (RefSeq) 1,4-alpha-glucan-branching enzyme 2-2, chloroplastic/amyloplastic-like isoform X1 (A)	ko00500: Starch and sucrose metabolism; ko01100: Metabolic pathways; ko01110: Biosynthesis of secondary metabolites	XP_022888566.1	GLGB1_PEA RecName: Full=1,4-alpha-glucan-branching enzyme 1, chloroplastic/amyloplastic; EC=2.4.1.18; AltName: Full=Starch branching enzyme I; Flags: Precursor;	At5g03650	GO:0009501,amyloplast; GO:0009507,chloroplast; GO:0003844,1,4-alpha-glucan branching enzyme activity; GO:0102752,1,4-alpha-glucan branching enzyme activity (using a glucosylated glycogenin as primer for glycogen synthesis); GO:0043169,cation binding; GO:0004553,hydrolase activity, hydrolyzing O-glycosyl compounds; GO:0009793,embryo development ending in seed dormancy; GO:0005978,glycogen biosynth…	PF02806.18:Alpha amylase, C-terminal all-beta domain	--	--	--
novel.1879	78.6667	0.666667	-6.9048	2.61301e-09	8.54275e-08	down	NW_021024783.1	1752038	1752592	.	--	--	--	--	PKI77085.1	--	--	--	PF13153.6:Protein of unknown function (DUF3985)	--	--	--
gene-LOC114281859	68.3333	4	-4.14693	2.72756e-09	8.90684e-08	down	NW_021026749.1	292711	294875	-	LOC114281859	--	K13459 disease resistance protein RPS2 | (RefSeq) disease resistance protein At4g27190-like (A)	ko04626: Plant-pathogen interaction	KVI05092.1	DRL27_ARATH RecName: Full=Disease resistance protein At4g27190;	At4g27190	GO:0005886,plasma membrane; GO:0043531,ADP binding; GO:0005524,ATP binding; GO:0006952,defense response; GO:0007165,signal transduction; GO:0000166,nucleotide binding; GO:0003674,molecular_function; GO:0005488,binding; GO:0017076,purine nucleotide binding; GO:0030554,adenyl nucleotide binding; GO:0032553,ribonucleotide binding; GO:0032555,purine ribonucleotide binding; GO:0032559,adenyl ribonucle…	PF00931.22:NB-ARC domain	--	--	--
gene-LOC114284163	75	10	-2.92517	2.74031e-09	8.93808e-08	down	NW_021026920.1	530131	538071	+	LOC114284163	--	K00053 ketol-acid reductoisomerase [EC:1.1.1.86] | (RefSeq) ketol-acid reductoisomerase, chloroplastic (A)	ko00290: Valine, leucine and isoleucine biosynthesis; ko00770: Pantothenate and CoA biosynthesis; ko01100: Metabolic pathways; ko01110: Biosynthesis of secondary metabolites; ko01210: 2-Oxocarboxylic acid metabolism; ko01230: Biosynthesis of amino acids	XP_021274969.1	ILV5_SPIOL RecName: Full=Ketol-acid reductoisomerase, chloroplastic; EC=1.1.1.86; AltName: Full=Acetohydroxy-acid reductoisomerase; AltName: Full=Alpha-keto-beta-hydroxylacyl reductoisomerase; Flags: Precursor;	At3g58610	GO:0009507,chloroplast; GO:0004455,ketol-acid reductoisomerase activity; GO:0000287,magnesium ion binding; GO:0070402,NADPH binding; GO:0042803,protein homodimerization activity; GO:0009097,isoleucine biosynthetic process; GO:0009099,valine biosynthetic process; GO:0003674,molecular_function; GO:0003824,catalytic activity; GO:0016491,oxidoreductase activity; GO:0016614,oxidoreductase activity, ac…	PF01450.19:Acetohydroxy acid isomeroreductase, catalytic domain	--	--	--
gene-LOC114256586	97.3333	10.6667	-3.27433	2.83249e-09	9.20657e-08	down	NW_021025407.1	239713	248693	+	LOC114256586	--	K13457 disease resistance protein RPM1 | (RefSeq) disease resistance protein RPM1-like (A)	ko04626: Plant-pathogen interaction	XP_021659669.1	R13L1_ARATH RecName: Full=Putative disease resistance RPP13-like protein 1;	At3g14470	GO:0005886,plasma membrane; GO:0043531,ADP binding; GO:0005524,ATP binding; GO:0009626,plant-type hypersensitive response; GO:0007165,signal transduction; GO:0000166,nucleotide binding; GO:0003674,molecular_function; GO:0005488,binding; GO:0017076,purine nucleotide binding; GO:0030554,adenyl nucleotide binding; GO:0032553,ribonucleotide binding; GO:0032555,purine ribonucleotide binding; GO:003255…	PF00931.22:NB-ARC domain	--	--	--
gene-LOC114316375	50	0	-8.13873	2.85679e-09	9.27481e-08	down	NW_021025079.1	648222	649149	+	LOC114316375	--	K01051 pectinesterase [EC:3.1.1.11] | (RefSeq) pectinesterase (A)	ko00040: Pentose and glucuronate interconversions; ko01100: Metabolic pathways	XP_021823377.1	21KD_DAUCA RecName: Full=21 kDa protein; AltName: Full=1.2 protein; Flags: Precursor;	At5g62350	GO:0004857,enzyme inhibitor activity; GO:0003674,molecular_function; GO:0098772,molecular function regulator; GO:0030234,enzyme regulator activity	PF04043.15:Plant invertase/pectin methylesterase inhibitor	--	--	--
gene-LOC114269678	3438.33	1001.67	-1.80121	3.00059e-09	9.70793e-08	down	NW_021026025.1	207963	213853	+	LOC114269678	--	--	--	GAV61754.1	ALIS1_ARATH RecName: Full=ALA-interacting subunit 1; Short=AtALIS1; AltName: Full=ALA3 beta-subunit 1;	At3g12740	GO:0005789,endoplasmic reticulum membrane; GO:0005794,Golgi apparatus; GO:0000139,Golgi membrane; GO:0016021,integral component of membrane; GO:0031902,late endosome membrane; GO:0015914,phospholipid transport; GO:0006810,transport; GO:0006811,ion transport; GO:0006820,anion transport; GO:0006869,lipid transport; GO:0008150,biological_process; GO:0010876,lipid localization; GO:0015711,organic ani…	PF03381.15:LEM3 (ligand-effect modulator 3) family / CDC50 family	--	--	--
gene-LOC114291107	47.3333	0	-8.05436	3.01693e-09	9.74951e-08	down	NW_021027476.1	77201	77686	-	LOC114291107	--	--	--	XP_016665577.1	PMI11_ARATH RecName: Full=Pectinesterase inhibitor 11 {ECO:0000305}; AltName: Full=Pectin methylesterase inhibitor 11 {ECO:0000303|PubMed:28082716}; Short=AtPMEI11 {ECO:0000303|PubMed:28082716}; Flags: Precursor;	At5g62350	GO:0048046,apoplast; GO:0004857,enzyme inhibitor activity; GO:0046910,pectinesterase inhibitor activity; GO:0071669,plant-type cell wall organization or biogenesis; GO:0003674,molecular_function; GO:0098772,molecular function regulator; GO:0030234,enzyme regulator activity; GO:0008150,biological_process; GO:0009987,cellular process; GO:0071554,cell wall organization or biogenesis; GO:0005575,cell…	PF04043.15:Plant invertase/pectin methylesterase inhibitor	--	--	--
gene-LOC114270286	220	30.3333	-2.90286	3.0244e-09	9.76241e-08	down	NW_021026057.1	691828	695635	-	LOC114270286	--	K13448 calcium-binding protein CML | (RefSeq) probable calcium-binding protein CML18 (A)	ko04626: Plant-pathogen interaction	CDP18538.1	CML18_ARATH RecName: Full=Probable calcium-binding protein CML18; AltName: Full=Calmodulin-15; Short=AtCaM-15; AltName: Full=Calmodulin-like protein 18;	At3g03000	GO:0000325,plant-type vacuole; GO:0005509,calcium ion binding; GO:0043269,regulation of ion transport; GO:0003674,molecular_function; GO:0005488,binding; GO:0046872,metal ion binding; GO:0043167,ion binding; GO:0043169,cation binding; GO:0006810,transport; GO:0006811,ion transport; GO:0008150,biological_process; GO:0032879,regulation of localization; GO:0050789,regulation of biological process; G…	PF13499.6:EF-hand domain pair	--	--	--
gene-LOC114312258	1319.33	453	-1.56429	3.04631e-09	9.82179e-08	down	NW_021024958.1	1700493	1704711	+	LOC114312258	--	K02981 small subunit ribosomal protein S2e | (RefSeq) 40S ribosomal protein S2-4-like (A)	ko03010: Ribosome	OVA05101.1	RS24_ARATH RecName: Full=40S ribosomal protein S2-4;	At3g57490	GO:0022627,cytosolic small ribosomal subunit; GO:0016020,membrane; GO:0009506,plasmodesma; GO:0003723,RNA binding; GO:0003735,structural constituent of ribosome; GO:0006412,translation; GO:0003674,molecular_function; GO:0003676,nucleic acid binding; GO:0005488,binding; GO:0097159,organic cyclic compound binding; GO:1901363,heterocyclic compound binding; GO:0005198,structural molecule activity; GO…	PF00333.20:Ribosomal protein S5, N-terminal domain	--	--	--
gene-LOC114302735	17723.3	5391	-1.71425	3.13794e-09	1.01056e-07	down	NW_021030975.1	229839	235134	+	LOC114302735	--	--	--	XP_002285265.1	--	At5g60710	--	PF00092.28:von Willebrand factor type A domain	--	--	--
gene-LOC114308774	882.333	316.667	-1.51389	3.17531e-09	1.02025e-07	down	NW_021024844.1	551790	565732	+	LOC114308774	--	K08669 HtrA serine peptidase 2 [EC:3.4.21.108] | (RefSeq) putative protease Do-like 14 (A)	--	PIA31985.1	DGP14_ARATH RecName: Full=Putative protease Do-like 14; EC=3.4.21.-;	At5g27660	GO:0004252,serine-type endopeptidase activity; GO:0003674,molecular_function; GO:0003824,catalytic activity; GO:0004175,endopeptidase activity; GO:0008236,serine-type peptidase activity; GO:0008233,peptidase activity; GO:0070011,peptidase activity, acting on L-amino acid peptides; GO:0016787,hydrolase activity; GO:0017171,serine hydrolase activity; GO:0140096,catalytic activity, acting on a prote…	PF13365.6:Trypsin-like peptidase domain	--	--	--
gene-LOC114279499	44.3333	0	-7.95682	3.2193e-09	1.03084e-07	down	NW_021024656.1	207743	210790	+	LOC114279499	--	K13430 serine/threonine-protein kinase PBS1 [EC:2.7.11.1] | (RefSeq) serine/threonine-protein kinase PBS1 isoform X1 (A)	ko04626: Plant-pathogen interaction	XP_002271113.1	ANX1_ARATH RecName: Full=Receptor-like protein kinase ANXUR1; EC=2.7.11.1; Flags: Precursor;	At3g04690	GO:0016324,apical plasma membrane; GO:0016021,integral component of membrane; GO:0090404,pollen tube tip; GO:0005524,ATP binding; GO:0004674,protein serine/threonine kinase activity; GO:0007338,single fertilization; GO:0000166,nucleotide binding; GO:0003674,molecular_function; GO:0005488,binding; GO:0008144,drug binding; GO:0017076,purine nucleotide binding; GO:0030554,adenyl nucleotide binding; …	PF07714.17:Protein tyrosine kinase	--	--	--
gene-LOC114259805	44	0	-7.9439	3.25549e-09	1.04005e-07	down	NW_021025552.1	1088574	1096633	+	LOC114259805	--	K13418 somatic embryogenesis receptor kinase 1 [EC:2.7.10.1 2.7.11.1] | (RefSeq) somatic embryogenesis receptor kinase 2 (A)	--	XP_017973802.1	FEI1_ARATH RecName: Full=LRR receptor-like serine/threonine-protein kinase FEI 1; EC=2.7.11.1; Flags: Precursor;	At5g62710	GO:0016021,integral component of membrane; GO:0005886,plasma membrane; GO:0005524,ATP binding; GO:0004674,protein serine/threonine kinase activity; GO:0030244,cellulose biosynthetic process; GO:0000166,nucleotide binding; GO:0003674,molecular_function; GO:0005488,binding; GO:0008144,drug binding; GO:0017076,purine nucleotide binding; GO:0030554,adenyl nucleotide binding; GO:0032553,ribonucleotide…	PF00069.25:Protein kinase domain	--	--	--
novel.16473	598.667	106.333	-2.5008	3.34616e-09	1.0678e-07	down	NW_021034532.1	11515	12801	.	--	--	--	--	--	--	--	--	--	--	--	--
gene-LOC114259093	170.667	22	-2.96962	3.49664e-09	1.11202e-07	down	NW_021025523.1	4732969	4740415	+	LOC114259093	--	--	--	POF23378.1	TAUE5_ARATH RecName: Full=Sulfite exporter TauE/SafE family protein 5 {ECO:0000312|EMBL:AEE84432.1};	At1g61740	GO:0016021,integral component of membrane; GO:0005575,cellular_component; GO:0016020,membrane; GO:0031224,intrinsic component of membrane; GO:0044425,membrane part	PF01925.19:Sulfite exporter TauE/SafE	--	--	--
gene-LOC114278690	300.333	36.3333	-3.01832	3.50757e-09	1.11423e-07	down	NW_021026523.1	455230	498897	-	LOC114278690	--	K13459 disease resistance protein RPS2 | (RefSeq) disease resistance protein At4g27190-like (A)	ko04626: Plant-pathogen interaction	XP_022719667.1	--	--	--	PF15372.6:Domain of unknown function (DUF4600)	--	--	--
gene-LOC114287851	156.667	26	-2.63617	3.5481e-09	1.12583e-07	down	NW_021027185.1	301098	319448	+	LOC114287851	--	K07195 exocyst complex component 7 | (RefSeq) exocyst complex component EXO70A1-like (A)	--	XP_002283343.1	E70A1_ARATH RecName: Full=Exocyst complex component EXO70A1; Short=AtExo70a1; AltName: Full=Exocyst subunit Exo70 family protein A1;	At4g31540	GO:0005618,cell wall; GO:0005856,cytoskeleton; GO:0005829,cytosol; GO:0000145,exocyst; GO:0005576,extracellular region; GO:0009524,phragmoplast; GO:0005886,plasma membrane; GO:0006887,exocytosis; GO:0016192,vesicle-mediated transport; GO:0046903,secretion; GO:0006810,transport; GO:0008150,biological_process; GO:0009987,cellular process; GO:0032940,secretion by cell; GO:0051179,localization; GO:00…	PF03081.15:Exo70 exocyst complex subunit	--	--	--
gene-LOC114311161	879.333	265	-1.75533	3.57573e-09	1.13076e-07	down	NW_021024922.1	50004	54379	-	LOC114311161	--	K20891 beta-glucuronosyltransferase [EC:2.4.1.-] | (RefSeq) beta-glucuronosyltransferase GlcAT14C (A)	--	XP_002282998.1	GT14A_ARATH RecName: Full=Beta-glucuronosyltransferase GlcAT14A {ECO:0000305}; EC=2.4.1.- {ECO:0000305}; AltName: Full=GT14 family glucuronic acid transferase 1 {ECO:0000305}; Short=AtGlcAT14A {ECO:0000303|PubMed:24128328};	At3g24040	GO:0005794,Golgi apparatus; GO:0000139,Golgi membrane; GO:0016021,integral component of membrane; GO:0008375,acetylglucosaminyltransferase activity; GO:0015020,glucuronosyltransferase activity; GO:0009826,unidimensional cell growth; GO:0003674,molecular_function; GO:0003824,catalytic activity; GO:0008194,UDP-glycosyltransferase activity; GO:0016740,transferase activity; GO:0016757,transferase act…	PF02485.21:Core-2/I-Branching enzyme	--	--	--
gene-LOC114323116	64.6667	1	-6.07676	3.65075e-09	1.15188e-07	down	NW_021025329.1	1748229	1756285	+	LOC114323116	--	--	--	XP_008437895.1	B561I_ARATH RecName: Full=Cytochrome b561 and DOMON domain-containing protein At3g61750; AltName: Full=Protein b561A.tha9; Flags: Precursor;	At3g61750	GO:0016021,integral component of membrane; GO:0046872,metal ion binding; GO:0055114,oxidation-reduction process; GO:0003674,molecular_function; GO:0005488,binding; GO:0043167,ion binding; GO:0043169,cation binding; GO:0008152,metabolic process; GO:0008150,biological_process; GO:0005575,cellular_component; GO:0016020,membrane; GO:0031224,intrinsic component of membrane; GO:0044425,membrane part	PF03351.17:DOMON domain	--	--	--
novel.1674	69.6667	5	-3.8263	3.71439e-09	1.17064e-07	down	NW_021024744.1	370638	370909	.	--	--	--	--	--	--	--	--	--	--	--	--
novel.10961	41	0	-7.83712	3.78924e-09	1.19155e-07	down	NW_021026641.1	1161615	1162475	.	--	--	--	--	PIN05974.1	--	--	--	PF03168.13:Late embryogenesis abundant protein	--	--	--
novel.9440	39.6667	0	-7.78079	3.96751e-09	1.24342e-07	down	NW_021026198.1	2525739	2526015	.	--	--	--	--	--	--	--	--	--	--	--	--
novel.7729	74.6667	0.333333	-7.75006	4.03291e-09	1.2625e-07	down	NW_021025826.1	722252	722633	.	--	--	--	--	--	--	--	--	--	--	--	--
gene-LOC114306531	657.333	212	-1.67554	4.19168e-09	1.30928e-07	down	NW_021024776.1	1056637	1077387	-	LOC114306531	--	--	--	XP_010664285.1	--	At1g22060	--	PF10358.9:N-terminal C2 in EEIG1 and EHBP1 proteins	--	--	--
gene-LOC114317116	492.667	68.3333	-2.81326	4.21841e-09	1.31616e-07	down	NW_021025113.1	1116743	1118348	-	LOC114317116	--	--	--	XP_010660511.1	--	--	GO:0016021,integral component of membrane; GO:0005575,cellular_component; GO:0016020,membrane; GO:0031224,intrinsic component of membrane; GO:0044425,membrane part	--	--	--	--
novel.15636	84.6667	9.33333	-3.19092	4.41934e-09	1.37732e-07	down	NW_021029899.1	17607	18161	.	--	--	--	--	--	--	--	--	--	--	--	--
novel.13410	39.6667	0	-7.76084	4.43635e-09	1.38109e-07	down	NW_021027515.1	763178	764094	.	--	--	--	--	--	--	--	--	--	--	--	--
gene-LOC114289414	43.6667	0	-7.9371	4.46647e-09	1.38738e-07	down	NW_021027333.1	693130	694251	-	LOC114289414	--	--	--	GAY64965.1	NHL13_ARATH RecName: Full=NDR1/HIN1-like protein 13 {ECO:0000303|PubMed:26206852};	At2g22180	GO:0016021,integral component of membrane; GO:0005886,plasma membrane; GO:0009506,plasmodesma; GO:0042742,defense response to bacterium; GO:0006952,defense response; GO:0006950,response to stress; GO:0008150,biological_process; GO:0009605,response to external stimulus; GO:0009607,response to biotic stimulus; GO:0051707,response to other organism; GO:0009617,response to bacterium; GO:0043207,respo…	PF03168.13:Late embryogenesis abundant protein	--	--	--
novel.6717	1012.67	125.667	-3.09858	4.50545e-09	1.39794e-07	down	NW_021025606.1	218365	222705	-	--	--	--	--	XP_018809097.1	--	At3g01750	--	PF12796.7:Ankyrin repeats (3 copies)	--	--	--
novel.2675	43.3333	0	-7.88971	4.65542e-09	1.43923e-07	down	NW_021024896.1	1511201	1511615	.	--	--	K17604 zinc finger SWIM domain-containing protein 3 | (RefSeq) uncharacterized protein LOC110770586 (A)	--	XP_012831333.1	--	At3g05850	GO:0008270,zinc ion binding; GO:0003674,molecular_function; GO:0005488,binding; GO:0046872,metal ion binding; GO:0043167,ion binding; GO:0043169,cation binding; GO:0046914,transition metal ion binding	--	--	--	--
gene-LOC114272912	63.3333	0.333333	-7.49209	4.81989e-09	1.48563e-07	down	NW_021026182.1	2438572	2439156	+	LOC114272912	--	--	--	XP_018838564.1	Y1465_ARATH RecName: Full=Late embryogenesis abundant protein At1g64065 {ECO:0000305};	At2g46150	GO:0016021,integral component of membrane; GO:0005575,cellular_component; GO:0016020,membrane; GO:0031224,intrinsic component of membrane; GO:0044425,membrane part	PF03168.13:Late embryogenesis abundant protein	--	--	--
gene-LOC114279993	1784.67	333	-2.478	4.83683e-09	1.48921e-07	down	NW_021026614.1	225465	231568	-	LOC114279993	--	K24917 amino acid permease | (RefSeq) amino acid permease 3-like (A)	--	GAV56809.1	PROT1_ARATH RecName: Full=Proline transporter 1; Short=AtPROT1;	At2g39890	GO:0016021,integral component of membrane; GO:0005886,plasma membrane; GO:0015193,L-proline transmembrane transporter activity; GO:0015824,proline transport; GO:0003674,molecular_function; GO:0005215,transporter activity; GO:0015171,amino acid transmembrane transporter activity; GO:0022857,transmembrane transporter activity; GO:0005342,organic acid transmembrane transporter activity; GO:0008324,c…	PF01490.18:Transmembrane amino acid transporter protein	--	--	--
gene-LOC114258503	75.3333	9.33333	-3.00645	4.91085e-09	1.50869e-07	down	NW_021025496.1	246907	250945	+	LOC114258503	--	K05909 laccase [EC:1.10.3.2] | (RefSeq) laccase-11-like (A)	--	XP_018851561.1	LAC11_ARATH RecName: Full=Laccase-11; EC=1.10.3.2; AltName: Full=Benzenediol:oxygen oxidoreductase 11; AltName: Full=Diphenol oxidase 11; AltName: Full=Urishiol oxidase 11; Flags: Precursor;	At5g03260	GO:0048046,apoplast; GO:0005507,copper ion binding; GO:0052716,hydroquinone:oxygen oxidoreductase activity; GO:0016722,oxidoreductase activity, oxidizing metal ions; GO:0046274,lignin catabolic process; GO:0003674,molecular_function; GO:0005488,binding; GO:0046872,metal ion binding; GO:0043167,ion binding; GO:0043169,cation binding; GO:0046914,transition metal ion binding; GO:0003824,catalytic ac…	PF00394.22:Multicopper oxidase	--	--	--
gene-LOC114303605	206.667	56.6667	-1.90676	5.11789e-09	1.56543e-07	down	NW_021031984.1	126645	135264	-	LOC114303605	--	K13459 disease resistance protein RPS2 | (RefSeq) disease resistance protein At4g27190-like (A)	ko04626: Plant-pathogen interaction	POE63748.1	SUMM2_ARATH RecName: Full=Disease resistance protein SUMM2 {ECO:0000305}; AltName: Full=Disease resistance protein At1g12280 {ECO:0000305}; AltName: Full=Protein SUPPRESSOR OF MKK1 MKK2 2 {ECO:0000303|PubMed:22423965};	At1g12280	GO:0005886,plasma membrane; GO:0043531,ADP binding; GO:0005524,ATP binding; GO:0006952,defense response; GO:0007165,signal transduction; GO:0000166,nucleotide binding; GO:0003674,molecular_function; GO:0005488,binding; GO:0017076,purine nucleotide binding; GO:0030554,adenyl nucleotide binding; GO:0032553,ribonucleotide binding; GO:0032555,purine ribonucleotide binding; GO:0032559,adenyl ribonucle…	PF00931.22:NB-ARC domain	--	--	--
gene-LOC114278846	301.333	56.3333	-2.47852	5.15945e-09	1.5747e-07	down	NW_021026536.1	754149	754970	+	LOC114278846	--	--	--	NP_001268065.1	--	--	GO:0009506,plasmodesma; GO:0051087,chaperone binding; GO:0006457,protein folding; GO:0043207,response to external biotic stimulus; GO:0009266,response to temperature stimulus; GO:0005515,protein binding; GO:0003674,molecular_function; GO:0005488,binding; GO:0008150,biological_process; GO:0009987,cellular process; GO:0009605,response to external stimulus; GO:0009607,response to biotic stimulus; GO…	PF02179.16:BAG domain	--	--	--
novel.6075	126.333	21	-2.57604	5.19308e-09	1.58152e-07	down	NW_021025471.1	2303338	2303799	.	--	--	--	--	XP_010644272.1	Y2913_ARATH RecName: Full=G-type lectin S-receptor-like serine/threonine-protein kinase At2g19130; EC=2.7.11.1; Flags: Precursor;	At2g19130	GO:0016021,integral component of membrane; GO:0005886,plasma membrane; GO:0005524,ATP binding; GO:0005516,calmodulin binding; GO:0030246,carbohydrate binding; GO:0004674,protein serine/threonine kinase activity; GO:0006468,protein phosphorylation; GO:0048544,recognition of pollen; GO:0000166,nucleotide binding; GO:0003674,molecular_function; GO:0005488,binding; GO:0008144,drug binding; GO:0017076…	PF01453.24:D-mannose binding lectin	--	--	--
gene-LOC114266417	234.667	59.3333	-2.01031	5.2783e-09	1.60309e-07	down	NW_021025866.1	2117958	2122496	-	LOC114266417	--	--	--	EOY32864.1	FB118_ARATH RecName: Full=F-box protein At2g26850;	At2g26850	--	PF00646.33:F-box domain	--	--	--
gene-LOC114294422	95.6667	10.6667	-3.23354	5.28109e-09	1.60309e-07	down	NW_021027866.1	297321	303084	-	LOC114294422	--	--	--	KDO58410.1	C3H18_ARATH RecName: Full=Zinc finger CCCH domain-containing protein 18; Short=AtC3H18; EC=3.1.-.-;	At2g05160	GO:0003677,DNA binding; GO:0046872,metal ion binding; GO:0004518,nuclease activity; GO:0003723,RNA binding; GO:0003674,molecular_function; GO:0003676,nucleic acid binding; GO:0005488,binding; GO:0097159,organic cyclic compound binding; GO:1901363,heterocyclic compound binding; GO:0043167,ion binding; GO:0043169,cation binding; GO:0003824,catalytic activity; GO:0016787,hydrolase activity; GO:00167…	PF12872.7:OST-HTH/LOTUS domain	--	--	--
gene-LOC114257314	92.6667	8.33333	-3.44067	5.30661e-09	1.6091e-07	down	NW_021025430.1	247351	248111	+	LOC114257314	--	--	--	CAN60392.1	--	--	--	--	--	--	--
novel.5854	139.333	14	-3.3983	5.41571e-09	1.63863e-07	down	NW_021025415.1	1174209	1175555	-	--	--	--	--	XP_011074840.1	TPR2_ORYSJ RecName: Full=Protein TPR2 {ECO:0000303|PubMed:24336200}; AltName: Full=Aberrant spikelet and panicle 1 {ECO:0000303|PubMed:22136599}; AltName: Full=Lissencephaly type-1-like 1 {ECO:0000303|PubMed:22020753}; Short=OsLIS-L1 {ECO:0000303|PubMed:22020753}; AltName: Full=Protein ASP1 {ECO:0000303|PubMed:22136599}; AltName: Full=Protein LIS-L1 {ECO:0000303|PubMed:22020753}; AltName: Full=Pr…	At1g80490	GO:0005634,nucleus; GO:0006355,regulation of transcription, DNA-templated; GO:0006351,transcription, DNA-templated; GO:0008152,metabolic process; GO:0006139,nucleobase-containing compound metabolic process; GO:0006725,cellular aromatic compound metabolic process; GO:0006807,nitrogen compound metabolic process; GO:0008150,biological_process; GO:0009058,biosynthetic process; GO:0009059,macromolecul…	--	--	--	--
gene-LOC114314469	62.6667	1	-6.05332	5.5546e-09	1.67884e-07	down	NW_021025019.1	723869	736092	+	LOC114314469	--	K14488 SAUR family protein | (RefSeq) uncharacterized protein LOC110749242 (A)	ko04075: Plant hormone signal transduction	ARQ20715.1	AX6B_SOYBN RecName: Full=Auxin-induced protein 6B;	At5g20810	GO:0009734,auxin-activated signaling pathway; GO:0007165,signal transduction; GO:0007154,cell communication; GO:0008150,biological_process; GO:0009719,response to endogenous stimulus; GO:0009725,response to hormone; GO:0009733,response to auxin; GO:0009755,hormone-mediated signaling pathway; GO:0009987,cellular process; GO:0010033,response to organic substance; GO:0023052,signaling; GO:0070887,ce…	PF02519.14:Auxin responsive protein	--	--	--
novel.11084	347.667	77.6667	-2.21052	5.71921e-09	1.72673e-07	down	NW_021026676.1	1047995	1061766	+	--	--	K18749 protein LSM14 | (RefSeq) protein decapping 5 (A)	--	OMO92976.1	NFD5_ARATH RecName: Full=Protein NUCLEAR FUSION DEFECTIVE 5, mitochondrial {ECO:0000303|PubMed:16698901}; Flags: Precursor;	At1g19520	GO:0005739,mitochondrion; GO:0000741,karyogamy; GO:0010197,polar nucleus fusion; GO:0006996,organelle organization; GO:0006997,nucleus organization; GO:0008150,biological_process; GO:0009987,cellular process; GO:0016043,cellular component organization; GO:0048284,organelle fusion; GO:0071840,cellular component organization or biogenesis; GO:0007275,multicellular organism development; GO:0009553,e…	PF00078.27:Reverse transcriptase (RNA-dependent DNA polymerase)	--	--	--
gene-LOC114272873	4259.33	410.333	-3.33551	6.0053e-09	1.80727e-07	down	NW_021024637.1	892388	906237	-	LOC114272873	--	K20769 fatty acid omega-hydroxylase [EC:1.14.-.-] | (RefSeq) cytochrome P450 94A1-like (A)	ko00073: Cutin, suberine and wax biosynthesis	XP_019267296.1	C94A2_VICSA RecName: Full=Cytochrome P450 94A2; EC=1.14.-.-; AltName: Full=P450-dependent fatty acid omega-hydroxylase;	At5g63450	GO:0005789,endoplasmic reticulum membrane; GO:0016021,integral component of membrane; GO:0020037,heme binding; GO:0005506,iron ion binding; GO:0004497,monooxygenase activity; GO:0016705,oxidoreductase activity, acting on paired donors, with incorporation or reduction of molecular oxygen; GO:0003674,molecular_function; GO:0005488,binding; GO:0046906,tetrapyrrole binding; GO:0048037,cofactor bindin…	PF00067.22:Cytochrome P450	--	--	--
novel.3004	1222	248	-2.36424	6.0407e-09	1.81597e-07	down	NW_021024956.1	128034	128953	-	--	--	K13496 UDP-glucosyltransferase 73C [EC:2.4.1.-] | (RefSeq) UDP-glycosyltransferase 73C1-like (A)	ko00908: Zeatin biosynthesis; ko01110: Biosynthesis of secondary metabolites	ART66195.1	UGT2_GARJA RecName: Full=7-deoxyloganetin glucosyltransferase; EC=2.4.1.324; AltName: Full=Genipin glucosyltransferase; AltName: Full=UDP-glucose glucosyltransferase 2; Short=GjUGT2; AltName: Full=UDP-glycosyltransferase 85A24;	At1g22370	GO:0035251,UDP-glucosyltransferase activity; GO:0008152,metabolic process; GO:0003674,molecular_function; GO:0003824,catalytic activity; GO:0008194,UDP-glycosyltransferase activity; GO:0016740,transferase activity; GO:0016757,transferase activity, transferring glycosyl groups; GO:0016758,transferase activity, transferring hexosyl groups; GO:0046527,glucosyltransferase activity; GO:0008150,biologi…	--	--	--	--
novel.3135	39.3333	0	-7.76814	6.05015e-09	1.81686e-07	down	NW_021024973.1	220344	221155	-	--	--	--	--	POE52212.1	--	--	--	--	--	--	--
gene-LOC114293725	42	0	-7.88069	6.10537e-09	1.83148e-07	down	NW_021027767.1	635928	637243	-	LOC114293725	--	--	--	PON73795.1	OLEE1_BETPN RecName: Full=Olee1-like protein; Flags: Precursor;	At1g29140	GO:0005615,extracellular space; GO:0005575,cellular_component; GO:0005576,extracellular region; GO:0044421,extracellular region part	PF01190.17:Pollen proteins Ole e I like	--	--	--
gene-LOC114262254	195	31.6667	-2.59246	6.28677e-09	1.88023e-07	down	NW_021025662.1	1269547	1270626	-	LOC114262254	--	--	--	OVA04007.1	--	At2g26110	GO:0016021,integral component of membrane; GO:0005575,cellular_component; GO:0016020,membrane; GO:0031224,intrinsic component of membrane; GO:0044425,membrane part	PF05553.11:Cotton fibre expressed protein	--	--	--
novel.9138	209.333	10.3333	-4.27823	6.28803e-09	1.88023e-07	down	NW_021026125.1	150991	160076	+	--	--	K23260 scopoletin glucosyltransferase [EC:2.4.1.128] | (RefSeq) UDP-glucose flavonoid 3-O-glucosyltransferase 7-like (A)	ko00940: Phenylpropanoid biosynthesis; ko01110: Biosynthesis of secondary metabolites	XP_002281324.1	U76B1_ARATH RecName: Full=UDP-glycosyltransferase 76B1 {ECO:0000305}; EC=2.4.1.- {ECO:0000305};	At3g11340	GO:0043231,intracellular membrane-bounded organelle; GO:0046527,glucosyltransferase activity; GO:0080043,quercetin 3-O-glucosyltransferase activity; GO:0080044,quercetin 7-O-glucosyltransferase activity; GO:0052640,salicylic acid glucosyltransferase (glucoside-forming) activity; GO:0006952,defense response; GO:0010150,leaf senescence; GO:0008152,metabolic process; GO:0002239,response to oomycetes…	PF00201.18:UDP-glucoronosyl and UDP-glucosyl transferase	--	--	--
gene-LOC114287883	66.6667	0.333333	-7.54031	6.42097e-09	1.91794e-07	down	NW_021024683.1	124379	126096	+	LOC114287883	--	K17604 zinc finger SWIM domain-containing protein 3 | (RefSeq) uncharacterized protein LOC110770586 (A)	--	XP_020410985.1	--	At3g04605	GO:0008270,zinc ion binding; GO:0003674,molecular_function; GO:0005488,binding; GO:0046872,metal ion binding; GO:0043167,ion binding; GO:0043169,cation binding; GO:0046914,transition metal ion binding	--	--	--	--
novel.3306	59.6667	0.333333	-7.40305	6.70776e-09	1.99509e-07	down	NW_021024997.1	1106573	1107631	.	--	--	--	--	XP_021808041.1	DSLE_ARATH RecName: Full=Zinc finger BED domain-containing protein DAYSLEEPER; AltName: Full=Transposase-like protein DAYSLEEPER;	At3g17260_2	GO:0005829,cytosol; GO:0005634,nucleus; GO:0003700,DNA-binding transcription factor activity; GO:0046872,metal ion binding; GO:0046983,protein dimerization activity; GO:0000977,RNA polymerase II regulatory region sequence-specific DNA binding; GO:0009791,post-embryonic development; GO:0006357,regulation of transcription by RNA polymerase II; GO:0006351,transcription, DNA-templated; GO:0140110,tra…	--	--	--	--
novel.5273	51.3333	2.33333	-4.4653	6.7707e-09	2.01168e-07	down	NW_021025313.1	3767	4901	.	--	--	--	--	XP_008237676.1	PP152_ARATH RecName: Full=Pentatricopeptide repeat-containing protein At2g15630, mitochondrial; Flags: Precursor;	At2g15630	GO:0043231,intracellular membrane-bounded organelle; GO:0005739,mitochondrion; GO:0004519,endonuclease activity; GO:0003723,RNA binding; GO:0009451,RNA modification; GO:0003674,molecular_function; GO:0003824,catalytic activity; GO:0004518,nuclease activity; GO:0016787,hydrolase activity; GO:0016788,hydrolase activity, acting on ester bonds; GO:0003676,nucleic acid binding; GO:0005488,binding; GO:…	PF01535.20:PPR repeat	--	--	--
gene-LOC114272547	43	0	-7.91634	6.79398e-09	2.01646e-07	down	NW_021026164.1	21719	25320	-	LOC114272547	--	K18857 alcohol dehydrogenase class-P [EC:1.1.1.1] | (RefSeq) alcohol dehydrogenase (A)	ko00010: Glycolysis / Gluconeogenesis; ko00071: Fatty acid degradation; ko00350: Tyrosine metabolism; ko00592: alpha-Linolenic acid metabolism; ko00620: Pyruvate metabolism; ko01100: Metabolic pathways; ko01110: Biosynthesis of secondary metabolites	XP_021300853.1	ADH1_SOLTU RecName: Full=Alcohol dehydrogenase 1 {ECO:0000303|PubMed:2102855}; EC=1.1.1.1 {ECO:0000269|PubMed:2102855};	At1g77120	GO:0005737,cytoplasm; GO:0004022,alcohol dehydrogenase (NAD) activity; GO:0008270,zinc ion binding; GO:0003674,molecular_function; GO:0003824,catalytic activity; GO:0016491,oxidoreductase activity; GO:0016614,oxidoreductase activity, acting on CH-OH group of donors; GO:0016616,oxidoreductase activity, acting on the CH-OH group of donors, NAD or NADP as acceptor; GO:0005488,binding; GO:0046872,met…	PF00107.26:Zinc-binding dehydrogenase	--	--	--
gene-LOC114270997	197.667	41.6667	-2.30889	7.08612e-09	2.10094e-07	down	NW_021026092.1	311600	315523	+	LOC114270997	--	--	--	POE48525.1	--	At1g43580	GO:0016021,integral component of membrane; GO:0005575,cellular_component; GO:0016020,membrane; GO:0031224,intrinsic component of membrane; GO:0044425,membrane part	PF14360.6:PAP2 superfamily C-terminal	--	--	--
gene-LOC114302746	6362	862	-2.82509	7.22499e-09	2.13985e-07	down	NW_021030975.1	129924	135259	-	LOC114302746	--	K10775 phenylalanine ammonia-lyase [EC:4.3.1.24] | (RefSeq) phenylalanine ammonia-lyase 1 (A)	ko00360: Phenylalanine metabolism; ko00940: Phenylpropanoid biosynthesis; ko01100: Metabolic pathways; ko01110: Biosynthesis of secondary metabolites	ASU87400.1	PALY_CAMSI RecName: Full=Phenylalanine ammonia-lyase; EC=4.3.1.24;	At3g53260	GO:0005737,cytoplasm; GO:0045548,phenylalanine ammonia-lyase activity; GO:0009800,cinnamic acid biosynthetic process; GO:0006559,L-phenylalanine catabolic process; GO:0003674,molecular_function; GO:0003824,catalytic activity; GO:0016829,lyase activity; GO:0016840,carbon-nitrogen lyase activity; GO:0016841,ammonia-lyase activity; GO:0008152,metabolic process; GO:0006082,organic acid metabolic proc…	PF00221.19:Aromatic amino acid lyase	--	--	--
gene-LOC114309823	73.6667	3.66667	-4.41867	7.2347e-09	2.14046e-07	down	NW_021024878.1	442623	444680	-	LOC114309823	--	K11296 high mobility group protein B3 | (RefSeq) HMG1/2-like protein isoform X1 (A)	--	XP_010100630.1	HMGL_IPONI RecName: Full=HMG1/2-like protein;	At2g17560	GO:0005634,nucleus; GO:0003677,DNA binding; GO:0003674,molecular_function; GO:0003676,nucleic acid binding; GO:0005488,binding; GO:0097159,organic cyclic compound binding; GO:1901363,heterocyclic compound binding; GO:0005622,intracellular; GO:0005575,cellular_component; GO:0005623,cell; GO:0043231,intracellular membrane-bounded organelle; GO:0043226,organelle; GO:0043227,membrane-bounded organell…	PF00505.19:HMG (high mobility group) box	HMG	TR	HMG
novel.508	196.333	50.6667	-1.96198	7.44741e-09	2.19413e-07	down	NW_021024572.1	249325	255687	+	--	--	K00815 tyrosine aminotransferase [EC:2.6.1.5] | (RefSeq) probable aminotransferase TAT2 (A)	ko00130: Ubiquinone and other terpenoid-quinone biosynthesis; ko00270: Cysteine and methionine metabolism; ko00350: Tyrosine metabolism; ko00360: Phenylalanine metabolism; ko00400: Phenylalanine, tyrosine and tryptophan biosynthesis; ko00950: Isoquinoline alkaloid biosynthesis; ko00960: Tropane, piperidine and pyridine alkaloid biosynthesis; ko01100: Metabolic pathways; ko01110: Biosynthesis of s…	PNT12935.1	TAT2_ARATH RecName: Full=Probable aminotransferase TAT2; EC=2.6.1.-; AltName: Full=Tyrosine aminotransferase 2;	At5g53970	GO:0005829,cytosol; GO:0004838,L-tyrosine:2-oxoglutarate aminotransferase activity; GO:0030170,pyridoxal phosphate binding; GO:0006572,tyrosine catabolic process; GO:0010189,vitamin E biosynthetic process; GO:0003674,molecular_function; GO:0003824,catalytic activity; GO:0008483,transaminase activity; GO:0016740,transferase activity; GO:0016769,transferase activity, transferring nitrogenous groups…	PF00155.21:Aminotransferase class I and II	--	--	--
gene-LOC114265380	72.3333	0.666667	-6.78332	7.47234e-09	2.19916e-07	down	NW_021025824.1	1749715	1754775	-	LOC114265380	--	K13430 serine/threonine-protein kinase PBS1 [EC:2.7.11.1] | (RefSeq) serine/threonine-protein kinase PBS1 (A)	ko04626: Plant-pathogen interaction	XP_006474435.1	PUB35_ARATH RecName: Full=U-box domain-containing protein 35; AltName: Full=Plant U-box protein 35; Includes: RecName: Full=E3 ubiquitin ligase; EC=2.3.2.27; AltName: Full=RING-type E3 ubiquitin transferase {ECO:0000305}; Includes: RecName: Full=Serine/threonine-protein kinase; EC=2.7.11.-;	At5g26150	GO:0005524,ATP binding; GO:0004674,protein serine/threonine kinase activity; GO:0004842,ubiquitin-protein transferase activity; GO:0006950,response to stress; GO:0000166,nucleotide binding; GO:0003674,molecular_function; GO:0005488,binding; GO:0008144,drug binding; GO:0017076,purine nucleotide binding; GO:0030554,adenyl nucleotide binding; GO:0032553,ribonucleotide binding; GO:0032555,purine ribo…	PF00069.25:Protein kinase domain	--	--	--
novel.15134	45.6667	1.66667	-4.8093	7.59905e-09	2.2341e-07	down	NW_021028970.1	12253	14164	.	--	--	--	--	--	--	--	--	--	--	--	--
gene-LOC114283135	147	15	-3.35115	7.76455e-09	2.28025e-07	down	NW_021026851.1	407300	409956	+	LOC114283135	--	K15398 fatty acid omega-hydroxylase [EC:1.14.-.-] | (RefSeq) cytochrome P450 86A8-like (A)	ko00073: Cutin, suberine and wax biosynthesis; ko01100: Metabolic pathways	XP_017977637.1	C86A2_ARATH RecName: Full=Cytochrome P450 86A2; EC=1.14.14.1; AltName: Full=Protein ABERRANT INDUCTION OF TYPE THREE 1;	At2g45970	GO:0016021,integral component of membrane; GO:0018685,alkane 1-monooxygenase activity; GO:0070330,aromatase activity; GO:0020037,heme binding; GO:0005506,iron ion binding; GO:0006952,defense response; GO:0006631,fatty acid metabolic process; GO:0003674,molecular_function; GO:0003824,catalytic activity; GO:0004497,monooxygenase activity; GO:0016491,oxidoreductase activity; GO:0016705,oxidoreductas…	PF00067.22:Cytochrome P450	--	--	--
gene-LOC114265493	138.667	17.3333	-3.00477	7.88352e-09	2.30805e-07	down	NW_021025826.1	152473	157186	-	LOC114265493	--	K09874 aquaporin NIP | (RefSeq) aquaporin NIP1-1-like (A)	--	AHJ09606.1	NIP11_ORYSJ RecName: Full=Aquaporin NIP1-1; AltName: Full=NOD26-like intrinsic protein 1-1; AltName: Full=OsNIP1;1;	At4g18910	GO:0005887,integral component of plasma membrane; GO:0015250,water channel activity; GO:0034220,ion transmembrane transport; GO:0003674,molecular_function; GO:0005215,transporter activity; GO:0022857,transmembrane transporter activity; GO:0005372,water transmembrane transporter activity; GO:0015267,channel activity; GO:0015318,inorganic molecular entity transmembrane transporter activity; GO:0022…	PF00230.20:Major intrinsic protein	--	--	--
gene-LOC114265372	771	130	-2.58984	7.9651e-09	2.32707e-07	down	NW_021024614.1	1066804	1069647	+	LOC114265372	--	K07304 peptide-methionine (S)-S-oxide reductase [EC:1.8.4.11] | (RefSeq) peptide methionine sulfoxide reductase-like (A)	--	CDP15085.1	MSRA_SOLLC RecName: Full=Peptide methionine sulfoxide reductase; EC=1.8.4.11; AltName: Full=Fruit-ripening protein E4; AltName: Full=Peptide-methionine (S)-S-oxide reductase; Short=Peptide Met(O) reductase; AltName: Full=Protein-methionine-S-oxide reductase; Flags: Fragment;	At5g61640	GO:0008113,peptide-methionine (S)-S-oxide reductase activity; GO:0003674,molecular_function; GO:0003824,catalytic activity; GO:0016491,oxidoreductase activity; GO:0016667,oxidoreductase activity, acting on a sulfur group of donors; GO:0016671,oxidoreductase activity, acting on a sulfur group of donors, disulfide as acceptor	PF01625.21:Peptide methionine sulfoxide reductase	--	--	--
novel.2986	226.333	45.6667	-2.33271	7.97805e-09	2.32776e-07	down	NW_021024954.1	1433876	1440791	-	--	--	--	--	XP_010269583.1	--	At4g36970	--	--	--	--	--
novel.6486	57.3333	1.66667	-5.17244	7.98408e-09	2.32776e-07	down	NW_021025545.1	1595619	1596608	-	--	--	K08488 syntaxin 7 | (RefSeq) syntaxin-22 isoform X1 (A)	ko04130: SNARE interactions in vesicular transport; ko04145: Phagosome	XP_021751748.1	SYP22_ARATH RecName: Full=Syntaxin-22; Short=AtSYP22; Short=AtVAM3; AltName: Full=Protein SHOOT GRAVITROPISM 3;	At4g17730	GO:0016021,integral component of membrane; GO:0031902,late endosome membrane; GO:0000325,plant-type vacuole; GO:0009705,plant-type vacuole membrane; GO:0031201,SNARE complex; GO:0005773,vacuole; GO:0005484,SNAP receptor activity; GO:0000149,SNARE binding; GO:0009660,amyloplast organization; GO:0006886,intracellular protein transport; GO:0009959,negative gravitropism; GO:0010118,stomatal movement;…	PF14523.6:Syntaxin-like protein	--	--	--
novel.12607	81.6667	11.6667	-2.835	8.50448e-09	2.46921e-07	down	NW_021027189.1	287726	289339	-	--	--	--	--	KHG14306.1	GDL87_ARATH RecName: Full=GDSL esterase/lipase At5g55050; EC=3.1.1.-; AltName: Full=Extracellular lipase At5g55050; Flags: Precursor;	At5g55050	GO:0005576,extracellular region; GO:0016298,lipase activity; GO:0016042,lipid catabolic process; GO:0003674,molecular_function; GO:0003824,catalytic activity; GO:0016787,hydrolase activity; GO:0016788,hydrolase activity, acting on ester bonds; GO:0008152,metabolic process; GO:0006629,lipid metabolic process; GO:0008150,biological_process; GO:0009056,catabolic process; GO:0044238,primary metabolic…	--	--	--	--
novel.16466	36.3333	0	-7.63759	8.51488e-09	2.46967e-07	down	NW_021034505.1	9903	10140	.	--	--	--	--	BAO51835.1	UGAT_BELPE RecName: Full=Cyanidin-3-O-glucoside 2-O-glucuronosyltransferase; Short=BpUGAT; EC=2.4.1.254; AltName: Full=UDP-glucuronic acid:anthocyanin glucuronosyltransferase;	--	GO:0005737,cytoplasm; GO:0102160,cyanidin-3-O-glucoside 2-O-glucuronosyltransferase activity; GO:0008152,metabolic process; GO:0003674,molecular_function; GO:0003824,catalytic activity; GO:0016740,transferase activity; GO:0016757,transferase activity, transferring glycosyl groups; GO:0016758,transferase activity, transferring hexosyl groups; GO:0008150,biological_process; GO:0005622,intracellular…	--	--	--	--
gene-LOC114286538	36.3333	0	-7.65734	8.82954e-09	2.55564e-07	down	NW_021027087.1	1508801	1513479	-	LOC114286538	--	K01213 galacturan 1,4-alpha-galacturonidase [EC:3.2.1.67] | (RefSeq) exopolygalacturonase-like (A)	ko00040: Pentose and glucuronate interconversions; ko01100: Metabolic pathways	EOX95146.1	PGLR1_ARATH RecName: Full=Exopolygalacturonase clone GBGE184; Short=ExoPG; EC=3.2.1.67; AltName: Full=Galacturan 1,4-alpha-galacturonidase; AltName: Full=Pectinase; Flags: Precursor;	At1g02790	GO:0005618,cell wall; GO:0005576,extracellular region; GO:0047911,galacturan 1,4-alpha-galacturonidase activity; GO:0004650,polygalacturonase activity; GO:0005975,carbohydrate metabolic process; GO:0071555,cell wall organization; GO:0003674,molecular_function; GO:0003824,catalytic activity; GO:0004553,hydrolase activity, hydrolyzing O-glycosyl compounds; GO:0016787,hydrolase activity; GO:0016798,…	PF00295.17:Glycosyl hydrolases family 28	--	--	--
novel.11178	35.3333	0	-7.60593	9.38399e-09	2.70773e-07	down	NW_021026728.1	178558	179313	-	--	--	--	--	--	--	--	--	--	--	--	--
gene-LOC114313317	35.6667	0	-7.62211	9.59753e-09	2.76366e-07	down	NW_021024985.1	236324	236954	+	LOC114313317	--	--	--	XP_017701860.1	--	--	--	--	--	--	--
gene-LOC114318291	120.667	6.66667	-4.14519	9.95348e-09	2.86027e-07	down	NW_021024554.1	768549	771666	+	LOC114318291	--	--	--	CDP03317.1	ROGF8_ARATH RecName: Full=Rho guanine nucleotide exchange factor 8 {ECO:0000303|PubMed:15980860}; Short=AtRopGEF8 {ECO:0000303|PubMed:15980860}; AltName: Full=Rho of plants guanine nucleotide exchange factor 8 {ECO:0000303|PubMed:15980860};	At3g24620	GO:0005886,plasma membrane; GO:0005085,guanyl-nucleotide exchange factor activity; GO:0042802,identical protein binding; GO:0005089,Rho guanyl-nucleotide exchange factor activity; GO:0005515,protein binding; GO:0003674,molecular_function; GO:0005488,binding; GO:0098772,molecular function regulator; GO:0019899,enzyme binding; GO:0051020,GTPase binding; GO:0005088,Ras guanyl-nucleotide exchange fac…	PF03759.13:PRONE (Plant-specific Rop nucleotide exchanger)	--	--	--
gene-LOC114318738	14135	1028.33	-3.72516	1.00253e-08	2.87797e-07	down	NW_021025169.1	757068	758264	-	LOC114318738	--	K20718 LRR receptor-like serine/threonine-protein kinase ERECTA [EC:2.7.11.1] | (RefSeq) LRR receptor-like serine/threonine-protein kinase ERECTA isoform X1 (A)	ko04016: MAPK signaling pathway - plant	XP_021988766.1	PGIP_PYRCO RecName: Full=Polygalacturonase inhibitor; AltName: Full=Polygalacturonase-inhibiting protein; Short=PGIG; Flags: Precursor;	At5g06860	GO:0048046,apoplast; GO:0005618,cell wall; GO:0005575,cellular_component; GO:0005576,extracellular region; GO:0005623,cell; GO:0030312,external encapsulating structure; GO:0044464,cell part; GO:0071944,cell periphery	PF12799.7:Leucine Rich repeats (2 copies)	--	--	--
gene-LOC114309090	35	0	-7.58908	1.06174e-08	3.03549e-07	down	NW_021024857.1	355308	362831	+	LOC114309090	--	--	--	XP_012460875.1	LIMYB_ARATH RecName: Full=L10-interacting MYB domain-containing protein {ECO:0000303|PubMed:25707794};	At5g05800	GO:0005634,nucleus; GO:0006355,regulation of transcription, DNA-templated; GO:0006351,transcription, DNA-templated; GO:0008152,metabolic process; GO:0006139,nucleobase-containing compound metabolic process; GO:0006725,cellular aromatic compound metabolic process; GO:0006807,nitrogen compound metabolic process; GO:0008150,biological_process; GO:0009058,biosynthetic process; GO:0009059,macromolecul…	PF12776.7:Myb/SANT-like DNA-binding domain	--	--	--
gene-LOC114265596	132.667	23	-2.56102	1.06977e-08	3.05221e-07	down	NW_021025826.1	3787764	3803487	+	LOC114265596	--	K09264 MADS-box transcription factor, plant | (RefSeq) floral homeotic protein AGAMOUS isoform X1 (A)	--	ATJ03377.1	AGL1_ARATH RecName: Full=Agamous-like MADS-box protein AGL1; AltName: Full=Protein SHATTERPROOF 1;	At3g58780	GO:0005634,nucleus; GO:0003700,DNA-binding transcription factor activity; GO:0046983,protein dimerization activity; GO:0000977,RNA polymerase II regulatory region sequence-specific DNA binding; GO:0009908,flower development; GO:0045944,positive regulation of transcription by RNA polymerase II; GO:0040008,regulation of growth; GO:0006351,transcription, DNA-templated; GO:0140110,transcription regul…	PF01486.17:K-box region	MADS-MIKC	TF	MADS->MADS-MIKC
gene-LOC114268517	98.6667	10	-3.26631	1.15978e-08	3.29562e-07	down	NW_021024628.1	646800	648533	+	LOC114268517	--	K00799 glutathione S-transferase [EC:2.5.1.18] | (RefSeq) probable glutathione S-transferase parC (A)	ko00480: Glutathione metabolism; ko01100: Metabolic pathways	XP_002264437.1	GSTXC_TOBAC RecName: Full=Probable glutathione S-transferase parC; EC=2.5.1.18; AltName: Full=Auxin-regulated protein parC;	At1g17180	GO:0004364,glutathione transferase activity; GO:0009734,auxin-activated signaling pathway; GO:0003674,molecular_function; GO:0003824,catalytic activity; GO:0016740,transferase activity; GO:0016765,transferase activity, transferring alkyl or aryl (other than methyl) groups; GO:0007165,signal transduction; GO:0007154,cell communication; GO:0008150,biological_process; GO:0009719,response to endogeno…	PF02798.20:Glutathione S-transferase, N-terminal domain	--	--	--
gene-LOC114318850	68	0.333333	-7.61916	1.17772e-08	3.34321e-07	down	NW_021024555.1	1349750	1359030	-	LOC114318850	--	K19891 glucan endo-1,3-beta-glucosidase 1/2/3 [EC:3.2.1.39] | (RefSeq) glucan endo-1,3-beta-glucosidase 1 (A)	ko00500: Starch and sucrose metabolism; ko01100: Metabolic pathways	CDP00093.1	E13B_WHEAT RecName: Full=Glucan endo-1,3-beta-glucosidase; EC=3.2.1.39; AltName: Full=(1->3)-beta-glucan endohydrolase; Short=(1->3)-beta-glucanase; AltName: Full=Beta-1,3-endoglucanase; Flags: Precursor;	At3g55430	GO:0042973,glucan endo-1,3-beta-D-glucosidase activity; GO:0005975,carbohydrate metabolic process; GO:0006952,defense response; GO:0003674,molecular_function; GO:0003824,catalytic activity; GO:0004553,hydrolase activity, hydrolyzing O-glycosyl compounds; GO:0008422,beta-glucosidase activity; GO:0015926,glucosidase activity; GO:0016787,hydrolase activity; GO:0016798,hydrolase activity, acting on g…	PF00332.18:Glycosyl hydrolases family 17	--	--	--
novel.15861	82.6667	15	-2.47919	1.19425e-08	3.37984e-07	down	NW_021030634.1	108632	109059	.	--	--	--	--	XP_008357997.1	--	--	GO:0046983,protein dimerization activity; GO:0005515,protein binding; GO:0003674,molecular_function; GO:0005488,binding	--	--	--	--
gene-LOC114299198	37	0	-7.66473	1.19717e-08	3.3847e-07	down	NW_021028889.1	278410	282929	+	LOC114299198	--	K13457 disease resistance protein RPM1 | (RefSeq) disease resistance protein RPM1-like (A)	ko04626: Plant-pathogen interaction	PNS94286.1	RP8L2_ARATH RecName: Full=Probable disease resistance RPP8-like protein 2;	At1g53350	GO:0005886,plasma membrane; GO:0043531,ADP binding; GO:0005524,ATP binding; GO:0006952,defense response; GO:0007165,signal transduction; GO:0000166,nucleotide binding; GO:0003674,molecular_function; GO:0005488,binding; GO:0017076,purine nucleotide binding; GO:0030554,adenyl nucleotide binding; GO:0032553,ribonucleotide binding; GO:0032555,purine ribonucleotide binding; GO:0032559,adenyl ribonucle…	PF12799.7:Leucine Rich repeats (2 copies)	--	--	--
gene-LOC114319214	91	10.6667	-3.10005	1.22549e-08	3.46127e-07	down	NW_021025178.1	263360	266512	-	LOC114319214	--	--	--	XP_009783675.1	NHL26_ARATH RecName: Full=NDR1/HIN1-like protein 26 {ECO:0000303|Ref.4};	At5g11890	GO:0046658,anchored component of plasma membrane; GO:0005789,endoplasmic reticulum membrane; GO:0016021,integral component of membrane; GO:0009506,plasmodesma; GO:0004871,NA; GO:0006952,defense response; GO:0006950,response to stress; GO:0008150,biological_process; GO:0050896,response to stimulus; GO:0005886,plasma membrane; GO:0005575,cellular_component; GO:0016020,membrane; GO:0005623,cell; GO:…	PF03168.13:Late embryogenesis abundant protein	--	--	--
novel.14668	95	7.33333	-3.63762	1.22921e-08	3.46829e-07	down	NW_021028416.1	193392	195382	-	--	--	--	--	XP_021661243.1	GL21_ORYSJ RecName: Full=Putative germin-like protein 2-1; Flags: Precursor;	At3g05950	GO:0048046,apoplast; GO:0005618,cell wall; GO:0030145,manganese ion binding; GO:0045735,nutrient reservoir activity; GO:0003674,molecular_function; GO:0005488,binding; GO:0046872,metal ion binding; GO:0043167,ion binding; GO:0043169,cation binding; GO:0046914,transition metal ion binding; GO:0005575,cellular_component; GO:0005576,extracellular region; GO:0005623,cell; GO:0030312,external encapsul…	PF00190.22:Cupin	--	--	--
gene-LOC114299978	340.333	48	-2.83702	1.25916e-08	3.53852e-07	down	NW_021029146.1	67111	67810	-	LOC114299978	--	--	--	PIN05388.1	14KD_DAUCA RecName: Full=14 kDa proline-rich protein DC2.15; Flags: Precursor;	At2g45180	GO:0016021,integral component of membrane; GO:0005575,cellular_component; GO:0016020,membrane; GO:0031224,intrinsic component of membrane; GO:0044425,membrane part	PF14547.6:Hydrophobic seed protein	--	--	--
gene-LOC114286991	35	0	-7.58555	1.27653e-08	3.58375e-07	down	NW_021027116.1	44068	53420	-	LOC114286991	--	K03028 26S proteasome regulatory subunit N1 | (RefSeq) 26S proteasome non-ATPase regulatory subunit 2 homolog A (A)	ko03050: Proteasome	XP_010100966.1	PSD2A_ARATH RecName: Full=26S proteasome non-ATPase regulatory subunit 2 homolog A; AltName: Full=26S proteasome regulatory subunit RPN1a; Short=AtRPN1a; AltName: Full=26S proteasome regulatory subunit S2 homolog A;	At2g20580	GO:0005737,cytoplasm; GO:0005829,cytosol; GO:0005634,nucleus; GO:0005886,plasma membrane; GO:0009506,plasmodesma; GO:0000502,proteasome complex; GO:0034515,proteasome storage granule; GO:0030234,enzyme regulator activity; GO:0043130,ubiquitin binding; GO:0045087,innate immune response; GO:0043161,proteasome-mediated ubiquitin-dependent protein catabolic process; GO:0030163,protein catabolic proce…	PF17781.1:RPN1/RPN2 N-terminal domain	--	--	--
novel.9964	61.6667	0.333333	-7.45656	1.2821e-08	3.59577e-07	down	NW_021026321.1	328168	343403	+	--	--	K24188 cytochrome P450 family 93 subfamily A [EC:1.14.-.-] | (RefSeq) cytochrome P450 93A3-like (A)	--	BAA11674.1	POLX_TOBAC RecName: Full=Retrovirus-related Pol polyprotein from transposon TNT 1-94; Includes: RecName: Full=Protease; EC=3.4.23.-; Includes: RecName: Full=Reverse transcriptase; EC=2.7.7.49; Includes: RecName: Full=Endonuclease;	At4g10580	GO:0004190,aspartic-type endopeptidase activity; GO:0004519,endonuclease activity; GO:0003676,nucleic acid binding; GO:0003964,RNA-directed DNA polymerase activity; GO:0008270,zinc ion binding; GO:0015074,DNA integration; GO:0003674,molecular_function; GO:0003824,catalytic activity; GO:0004175,endopeptidase activity; GO:0008233,peptidase activity; GO:0070011,peptidase activity, acting on L-amino …	--	--	--	--
gene-LOC114318069	107	11.6667	-3.25968	1.31387e-08	3.68121e-07	down	NW_021024553.1	1876978	1895273	+	LOC114318069	--	K11498 centromeric protein E | (RefSeq) kinesin-like protein KIN-7N isoform X1 (A)	--	XP_010664487.1	KN7N_ARATH RecName: Full=Kinesin-like protein KIN-7N {ECO:0000305};	At1g59540	GO:0005871,kinesin complex; GO:0005874,microtubule; GO:0005524,ATP binding; GO:0016887,ATPase activity; GO:0008017,microtubule binding; GO:0003777,microtubule motor activity; GO:0007018,microtubule-based movement; GO:0000166,nucleotide binding; GO:0003674,molecular_function; GO:0005488,binding; GO:0008144,drug binding; GO:0017076,purine nucleotide binding; GO:0030554,adenyl nucleotide binding; GO…	PF00225.23:Kinesin motor domain	--	--	--
novel.9725	137.667	15.3333	-3.14088	1.31661e-08	3.68519e-07	down	NW_021026252.1	2268003	2272308	-	--	--	--	--	--	--	--	--	--	--	--	--
gene-LOC114304177	36	0	-7.61952	1.33742e-08	3.73596e-07	down	NW_021033091.1	107464	108884	-	LOC114304177	--	--	--	--	--	--	--	--	--	--	--
gene-LOC114287540	1671	125	-3.68497	1.41239e-08	3.93364e-07	down	NW_021027156.1	1279	3462	+	LOC114287540	--	K20628 expansin | (RefSeq) expansin-A15-like (A)	--	ARA90631.1	EXP15_ARATH RecName: Full=Expansin-A15; Short=AtEXPA15; AltName: Full=Alpha-expansin-15; Short=At-EXP15; Short=AtEx15; AltName: Full=Ath-ExpAlpha-1.3; Flags: Precursor;	At2g03090	GO:0005618,cell wall; GO:0005576,extracellular region; GO:0016020,membrane; GO:0009664,plant-type cell wall organization; GO:0006949,syncytium formation; GO:0008150,biological_process; GO:0009987,cellular process; GO:0016043,cellular component organization; GO:0045229,external encapsulating structure organization; GO:0071554,cell wall organization or biogenesis; GO:0071555,cell wall organization;…	PF01357.21:Pollen allergen	--	--	--
gene-LOC114296175	189.667	46	-2.08727	1.42946e-08	3.97327e-07	down	NW_021024706.1	863760	885966	+	LOC114296175	--	K22768 methyl-CpG-binding domain-containing protein 9 [EC:2.3.1.48] | (RefSeq) methyl-CpG-binding domain-containing protein 9 isoform X1 (A)	--	XP_010660927.1	MBD9_ARATH RecName: Full=Methyl-CpG-binding domain-containing protein 9; Short=AtMBD9; Short=MBD09; EC=2.3.1.48; AltName: Full=Histone acetyl transferase MBD9; AltName: Full=Methyl-CpG-binding protein MBD9;	At3g01460	GO:0005720,nuclear heterochromatin; GO:0005634,nucleus; GO:0009506,plasmodesma; GO:0004402,histone acetyltransferase activity; GO:0042393,histone binding; GO:0046872,metal ion binding; GO:0008327,methyl-CpG binding; GO:0061630,ubiquitin protein ligase activity; GO:0016573,histone acetylation; GO:0043966,histone H3 acetylation; GO:0043967,histone H4 acetylation; GO:0010216,maintenance of DNA methy…	PF00628.29:PHD-finger	PHD	TR	PHD
gene-LOC114261845	2007.33	394.333	-2.3196	1.46668e-08	4.06464e-07	down	NW_021024601.1	2189853	2196368	+	LOC114261845	--	K05387 glutamate receptor, ionotropic, plant | (RefSeq) glutamate receptor 3.6-like (A)	--	XP_011022199.1	GLR36_ARATH RecName: Full=Glutamate receptor 3.6; AltName: Full=Ligand-gated ion channel 3.6; Flags: Precursor;	At1g42540	GO:0016021,integral component of membrane; GO:0005622,intracellular; GO:0005886,plasma membrane; GO:0005262,calcium channel activity; GO:0008066,glutamate receptor activity; GO:0004970,ionotropic glutamate receptor activity; GO:0006816,calcium ion transport; GO:0019722,calcium-mediated signaling; GO:0007267,cell-cell signaling; GO:0071230,cellular response to amino acid stimulus; GO:0009864,induc…	PF01094.28:Receptor family ligand binding region	--	--	--
gene-LOC114264519	41.3333	0	-7.85925	1.53712e-08	4.24725e-07	down	NW_021025777.1	3345715	3349400	-	LOC114264519	--	--	--	PIA30730.1	Y4598_ARATH RecName: Full=Uncharacterized protein At4g06598;	At1g58110	--	--	--	--	--
novel.12392	43.3333	0	-7.86392	1.55058e-08	4.28022e-07	down	NW_021027107.1	26327	26821	.	--	--	K01426 amidase [EC:3.5.1.4] | (RefSeq) putative amidase ARB_02965 (A)	ko00330: Arginine and proline metabolism; ko00360: Phenylalanine metabolism; ko00380: Tryptophan metabolism; ko01100: Metabolic pathways	XP_012084367.1	AMI4G_ARATH RecName: Full=Probable amidase At4g34880 {ECO:0000305}; EC=3.5.1.4 {ECO:0000250|UniProtKB:Q9FR37};	At4g34880	GO:0004040,amidase activity; GO:0003674,molecular_function; GO:0003824,catalytic activity; GO:0016787,hydrolase activity; GO:0016810,hydrolase activity, acting on carbon-nitrogen (but not peptide) bonds; GO:0016811,hydrolase activity, acting on carbon-nitrogen (but not peptide) bonds, in linear amides	PF01425.21:Amidase	--	--	--
gene-LOC114256860	292	93.3333	-1.67707	1.56049e-08	4.2991e-07	down	NW_021024496.1	808235	810530	+	LOC114256860	--	K13457 disease resistance protein RPM1 | (RefSeq) disease resistance protein RPM1-like (A)	ko04626: Plant-pathogen interaction	XP_008376467.1	RPM1_ARATH RecName: Full=Disease resistance protein RPM1; AltName: Full=Resistance to Pseudomonas syringae protein 3;	At3g07040	GO:0012505,endomembrane system; GO:0019897,extrinsic component of plasma membrane; GO:0005886,plasma membrane; GO:0043531,ADP binding; GO:0005524,ATP binding; GO:0000166,nucleotide binding; GO:0009626,plant-type hypersensitive response; GO:0007165,signal transduction; GO:0003674,molecular_function; GO:0005488,binding; GO:0017076,purine nucleotide binding; GO:0030554,adenyl nucleotide binding; GO:…	PF13855.6:Leucine rich repeat	--	--	--
gene-LOC114281125	107	16	-2.81558	1.56461e-08	4.30143e-07	down	NW_021026676.1	889621	898740	-	LOC114281125	--	K16296 serine carboxypeptidase-like clade I [EC:3.4.16.-] | (RefSeq) serine carboxypeptidase-like 13 (A)	--	AIW39897.1	SCP18_ARATH RecName: Full=Serine carboxypeptidase-like 18; EC=3.4.16.-; Flags: Precursor;	At3g10450	GO:0005576,extracellular region; GO:0004180,carboxypeptidase activity; GO:0016747,transferase activity, transferring acyl groups other than amino-acyl groups; GO:0019748,secondary metabolic process; GO:0003674,molecular_function; GO:0003824,catalytic activity; GO:0008233,peptidase activity; GO:0008238,exopeptidase activity; GO:0070011,peptidase activity, acting on L-amino acid peptides; GO:001678…	PF00450.22:Serine carboxypeptidase	--	--	--
gene-LOC114312157	37.3333	0	-7.68313	1.56594e-08	4.30143e-07	down	NW_021024955.1	1557828	1563671	+	LOC114312157	--	--	--	XP_008805231.1	--	--	--	PF03004.14:Plant transposase (Ptta/En/Spm family)	--	--	--
gene-LOC114268037	47.3333	0	-8.05981	1.56901e-08	4.30564e-07	down	NW_021025932.1	523924	527629	-	LOC114268037	--	K13459 disease resistance protein RPS2 | (RefSeq) disease resistance protein At4g27190-like (A)	ko04626: Plant-pathogen interaction	CAN81889.1	DRL31_ARATH RecName: Full=Putative disease resistance protein At5g05400;	At5g05400	GO:0005886,plasma membrane; GO:0043531,ADP binding; GO:0005524,ATP binding; GO:0006952,defense response; GO:0007165,signal transduction; GO:0000166,nucleotide binding; GO:0003674,molecular_function; GO:0005488,binding; GO:0017076,purine nucleotide binding; GO:0030554,adenyl nucleotide binding; GO:0032553,ribonucleotide binding; GO:0032555,purine ribonucleotide binding; GO:0032559,adenyl ribonucle…	PF00931.22:NB-ARC domain	--	--	--
gene-LOC114281251	3350	697.333	-2.25162	1.6132e-08	4.42256e-07	down	NW_021026695.1	666598	672134	+	LOC114281251	--	--	--	XP_002279479.1	IQD1_ARATH RecName: Full=Protein IQ-DOMAIN 1 {ECO:0000303|PubMed:15960618};	At5g03040	GO:0005737,cytoplasm; GO:0005874,microtubule; GO:0005634,nucleus; GO:0005516,calmodulin binding; GO:0008017,microtubule binding; GO:0005515,protein binding; GO:0003674,molecular_function; GO:0005488,binding; GO:0008092,cytoskeletal protein binding; GO:0015631,tubulin binding; GO:0005622,intracellular; GO:0005575,cellular_component; GO:0005623,cell; GO:0044424,intracellular part; GO:0044464,cell p…	PF00612.27:IQ calmodulin-binding motif	--	--	--
gene-LOC114276137	47.6667	2	-4.65089	1.62496e-08	4.45046e-07	down	NW_021026335.1	689998	690324	-	LOC114276137	--	--	--	XP_021606614.1	--	At4g21920	--	PF14009.6:Domain of unknown function (DUF4228)	--	--	--
gene-LOC114301217	695.667	253.667	-1.47304	1.62749e-08	4.45302e-07	down	NW_021029725.1	1172609	1179712	-	LOC114301217	--	K22390 acid phosphatase type 7 | (RefSeq) purple acid phosphatase 23 (A)	--	XP_006362774.1	PPA23_ARATH RecName: Full=Purple acid phosphatase 23; EC=3.1.3.2; Flags: Precursor;	At4g13700	GO:0005576,extracellular region; GO:0003993,acid phosphatase activity; GO:0046872,metal ion binding; GO:0003674,molecular_function; GO:0003824,catalytic activity; GO:0016787,hydrolase activity; GO:0016788,hydrolase activity, acting on ester bonds; GO:0016791,phosphatase activity; GO:0042578,phosphoric ester hydrolase activity; GO:0005488,binding; GO:0043167,ion binding; GO:0043169,cation binding;…	PF00149.28:Calcineurin-like phosphoesterase	--	--	--
gene-LOC114299919	1012	41.3333	-4.57612	1.64503e-08	4.49662e-07	down	NW_021029134.1	318168	320666	-	LOC114299919	--	K19996 phosphatidylinositol transfer protein SFH5 | (RefSeq) patellin-4-like (A)	--	XP_002268764.1	PATL4_ARATH RecName: Full=Patellin-4;	At1g30690	GO:0005829,cytosol; GO:0005634,nucleus; GO:0005886,plasma membrane; GO:0008289,lipid binding; GO:0007049,cell cycle; GO:0051301,cell division; GO:0003674,molecular_function; GO:0005488,binding; GO:0008150,biological_process; GO:0009987,cellular process; GO:0005622,intracellular; GO:0005575,cellular_component; GO:0005623,cell; GO:0005737,cytoplasm; GO:0044424,intracellular part; GO:0044444,cytopla…	PF00650.20:CRAL/TRIO domain	--	--	--
gene-LOC114263645	59.6667	0.333333	-7.37856	1.64701e-08	4.49765e-07	down	NW_021025738.1	267231	277014	+	LOC114263645	--	K13416 brassinosteroid insensitive 1-associated receptor kinase 1 [EC:2.7.10.1 2.7.11.1] | (RefSeq) BRASSINOSTEROID INSENSITIVE 1-associated receptor kinase 1-like (A)	ko04016: MAPK signaling pathway - plant; ko04075: Plant hormone signal transduction; ko04626: Plant-pathogen interaction	XP_007200460.2	PERK2_ARATH RecName: Full=Proline-rich receptor-like protein kinase PERK2; EC=2.7.11.1; AltName: Full=Proline-rich extensin-like receptor kinase 2; Short=AtPERK2; AltName: Full=Somatic embryogenesis receptor kinase-like protein;	At1g55200	GO:0016021,integral component of membrane; GO:0005886,plasma membrane; GO:0005524,ATP binding; GO:0004675,transmembrane receptor protein serine/threonine kinase activity; GO:0007166,cell surface receptor signaling pathway; GO:0006468,protein phosphorylation; GO:0000166,nucleotide binding; GO:0003674,molecular_function; GO:0005488,binding; GO:0008144,drug binding; GO:0017076,purine nucleotide bind…	PF07714.17:Protein tyrosine kinase	--	--	--
gene-LOC114275013	46.6667	1.33333	-5.1526	1.69298e-08	4.60971e-07	down	NW_021026283.1	493098	494891	-	LOC114275013	--	--	--	CDO96860.1	GIL1_ARATH RecName: Full=Protein GRAVITROPIC IN THE LIGHT 1 {ECO:0000303|PubMed:16640600};	At1g53380	GO:0009959,negative gravitropism; GO:0009639,response to red or far red light; GO:0008150,biological_process; GO:0009605,response to external stimulus; GO:0009606,tropism; GO:0009628,response to abiotic stimulus; GO:0009629,response to gravity; GO:0009630,gravitropism; GO:0050896,response to stimulus; GO:0009314,response to radiation; GO:0009416,response to light stimulus	PF04859.12:Plant protein of unknown function (DUF641)	--	--	--
gene-LOC114321088	63.3333	0.333333	-7.51032	1.73202e-08	4.71144e-07	down	NW_021025250.1	1379662	1383336	-	LOC114321088	--	K01623 fructose-bisphosphate aldolase, class I [EC:4.1.2.13] | (RefSeq) fructose-bisphosphate aldolase, cytoplasmic isozyme (A)	ko00010: Glycolysis / Gluconeogenesis; ko00030: Pentose phosphate pathway; ko00051: Fructose and mannose metabolism; ko00710: Carbon fixation in photosynthetic organisms; ko01100: Metabolic pathways; ko01110: Biosynthesis of secondary metabolites; ko01200: Carbon metabolism; ko01230: Biosynthesis of amino acids	XP_011094409.1	ALFC6_ARATH RecName: Full=Fructose-bisphosphate aldolase 6, cytosolic {ECO:0000305}; Short=AtFBA6 {ECO:0000303|PubMed:22561114}; EC=4.1.2.13 {ECO:0000269|PubMed:21782461}; AltName: Full=Cytosolic aldolase 2 {ECO:0000303|PubMed:21782461}; Short=cAld2 {ECO:0000303|PubMed:21782461};	At5g03690	GO:0005829,cytosol; GO:0016020,membrane; GO:0005739,mitochondrion; GO:0005634,nucleus; GO:0005886,plasma membrane; GO:0009506,plasmodesma; GO:0005507,copper ion binding; GO:0004332,fructose-bisphosphate aldolase activity; GO:0006094,gluconeogenesis; GO:0006096,glycolytic process; GO:0031930,mitochondria-nucleus signaling pathway; GO:0046686,response to cadmium ion; GO:0009735,response to cytokini…	PF00274.19:Fructose-bisphosphate aldolase class-I	--	--	--
gene-LOC114264839	70	0.666667	-6.76569	1.74147e-08	4.73254e-07	down	NW_021025789.1	366626	367436	-	LOC114264839	--	--	--	XP_002307592.1	OFP11_ARATH RecName: Full=Transcription repressor OFP11; AltName: Full=Ovate family protein 11; Short=AtOFP11;	At4g14860	GO:0005634,nucleus; GO:0045892,negative regulation of transcription, DNA-templated; GO:0006351,transcription, DNA-templated; GO:0008152,metabolic process; GO:0006139,nucleobase-containing compound metabolic process; GO:0006355,regulation of transcription, DNA-templated; GO:0006725,cellular aromatic compound metabolic process; GO:0006807,nitrogen compound metabolic process; GO:0008150,biological_p…	PF04844.13:Transcriptional repressor, ovate	OFP	TF	OFP
gene-LOC114259309	163.333	20.6667	-2.98155	1.78965e-08	4.84936e-07	down	NW_021025530.1	792153	795971	-	LOC114259309	--	K12462 Rho GDP-dissociation inhibitor | (RefSeq) rho GDP-dissociation inhibitor 1 (A)	--	KZV16115.1	GDIR_ARATH RecName: Full=Rho GDP-dissociation inhibitor 1; Short=AtRhoGDI1; Short=Rho GDI-1;	At3g07880	GO:0005737,cytoplasm; GO:0005096,GTPase activator activity; GO:0005094,Rho GDP-dissociation inhibitor activity; GO:0009932,cell tip growth; GO:0010053,root epidermal cell differentiation; GO:0003674,molecular_function; GO:0008047,enzyme activator activity; GO:0098772,molecular function regulator; GO:0030234,enzyme regulator activity; GO:0030695,GTPase regulator activity; GO:0060589,nucleoside-tri…	PF02115.17:RHO protein GDP dissociation inhibitor	--	--	--
gene-LOC114290433	60	6.33333	-3.24634	1.80469e-08	4.87712e-07	down	NW_021027425.1	1162124	1172656	+	LOC114290433	--	K10398 kinesin family member 11 | (RefSeq) kinesin-like protein KIN-5C (A)	--	XP_010654103.1	KN5C_TOBAC RecName: Full=Kinesin-like protein KIN-5C {ECO:0000305}; AltName: Full=125 kDa kinesin-related protein;	At2g36200	GO:0005737,cytoplasm; GO:0005874,microtubule; GO:0005819,spindle; GO:0005524,ATP binding; GO:0008017,microtubule binding; GO:0003777,microtubule motor activity; GO:0007018,microtubule-based movement; GO:0000166,nucleotide binding; GO:0003674,molecular_function; GO:0005488,binding; GO:0008144,drug binding; GO:0017076,purine nucleotide binding; GO:0030554,adenyl nucleotide binding; GO:0032553,ribon…	PF00225.23:Kinesin motor domain	--	--	--
gene-LOC114261719	97	8.66667	-3.54019	1.80511e-08	4.87712e-07	down	NW_021025641.1	544219	548105	-	LOC114261719	--	K06630 14-3-3 protein epsilon | (RefSeq) 14-3-3-like protein C (A)	--	PKI53344.1	14312_ARATH RecName: Full=14-3-3-like protein GF14 iota {ECO:0000303|PubMed:11553742}; AltName: Full=General regulatory factor 12 {ECO:0000303|PubMed:11553742};	At1g26480	GO:0005737,cytoplasm; GO:0005634,nucleus; GO:0019904,protein domain specific binding; GO:0005515,protein binding; GO:0003674,molecular_function; GO:0005488,binding; GO:0005622,intracellular; GO:0005575,cellular_component; GO:0005623,cell; GO:0044424,intracellular part; GO:0044464,cell part; GO:0043231,intracellular membrane-bounded organelle; GO:0043226,organelle; GO:0043227,membrane-bounded orga…	PF00244.20:14-3-3 protein	--	--	--
novel.3125	563	39.3333	-3.78716	1.82208e-08	4.91348e-07	down	NW_021024972.1	1657364	1657737	.	--	--	--	--	PHT82183.1	--	--	GO:0016021,integral component of membrane; GO:0005575,cellular_component; GO:0016020,membrane; GO:0031224,intrinsic component of membrane; GO:0044425,membrane part	--	--	--	--
gene-LOC114306394	655.333	154.667	-2.14395	1.83783e-08	4.95118e-07	down	NW_021024765.1	3102162	3107169	+	LOC114306394	--	K13415 protein brassinosteroid insensitive 1 [EC:2.7.10.1 2.7.11.1] | (RefSeq) systemin receptor SR160 (A)	ko04075: Plant hormone signal transduction	XP_002276147.1	RLK90_ARATH RecName: Full=Probable inactive receptor kinase RLK902; AltName: Full=Receptor-like kinase 902; Flags: Precursor;	At3g17840	GO:0016021,integral component of membrane; GO:0005886,plasma membrane; GO:0009506,plasmodesma; GO:0005524,ATP binding; GO:0004672,protein kinase activity; GO:0000166,nucleotide binding; GO:0003674,molecular_function; GO:0005488,binding; GO:0008144,drug binding; GO:0017076,purine nucleotide binding; GO:0030554,adenyl nucleotide binding; GO:0032553,ribonucleotide binding; GO:0032555,purine ribonucl…	PF00069.25:Protein kinase domain	--	--	--
novel.9142	45	2	-4.48382	1.86105e-08	5.00412e-07	down	NW_021026127.1	618660	619199	-	--	--	--	--	--	--	--	--	--	--	--	--
novel.3597	218.667	38.3333	-2.52287	1.86965e-08	5.01018e-07	down	NW_021025039.1	905627	910558	+	--	--	K23678 solute carrier family 66 (lysosomal lysine-arginine transporter), member 1 | (RefSeq) uncharacterized protein LOC110761401 isoform X1 (A)	--	XP_009766664.1	NIC1_ARATH RecName: Full=Nicotinamidase 1 {ECO:0000305}; Short=AtNIC1 {ECO:0000303|PubMed:17335512}; EC=3.5.1.19 {ECO:0000269|PubMed:17335512}; AltName: Full=Nicotinamide deamidase 1;	At2g22570	GO:0005737,cytoplasm; GO:0008936,nicotinamidase activity; GO:0006769,nicotinamide metabolic process; GO:0019365,pyridine nucleotide salvage; GO:0009737,response to abscisic acid; GO:0003674,molecular_function; GO:0003824,catalytic activity; GO:0016787,hydrolase activity; GO:0016810,hydrolase activity, acting on carbon-nitrogen (but not peptide) bonds; GO:0016811,hydrolase activity, acting on carb…	PF00857.20:Isochorismatase family	--	--	--
gene-LOC114311189	48.3333	1.33333	-5.20884	1.87041e-08	5.01018e-07	down	NW_021024922.1	1528031	1529131	+	LOC114311189	--	--	--	CDO97597.1	--	--	--	PF05701.11:Weak chloroplast movement under blue light	--	--	--
gene-LOC114287357	1624	213.667	-2.85999	1.87458e-08	5.01163e-07	down	NW_021027139.1	802830	810013	+	LOC114287357	--	--	--	XP_007216673.1	PRF1_SOLLC RecName: Full=36.4 kDa proline-rich protein;	At3g22120	--	PF14547.6:Hydrophobic seed protein	--	--	--
gene-LOC114263437	108.333	15.3333	-2.80899	1.87458e-08	5.01163e-07	down	NW_021025727.1	3295807	3314596	-	LOC114263437	--	--	--	XP_007203949.2	Y3720_ARATH RecName: Full=UPF0481 protein At3g47200;	At2g36430	GO:0016021,integral component of membrane; GO:0005886,plasma membrane; GO:0005575,cellular_component; GO:0016020,membrane; GO:0031224,intrinsic component of membrane; GO:0044425,membrane part; GO:0005623,cell; GO:0044464,cell part; GO:0071944,cell periphery	PF03140.15:Plant protein of unknown function	--	--	--
[truncated: 5,567 more rows]

## Sheet: Table S2B
Supplementary Table 2B: Differentially expressed genes detected in the petals of Camellia reticulata ‘Yunnan Camellia’ (HHYC) and C. reticulata ‘Tongzimian’ (TZM). Thresholds of log2 fold change (log2FC) ≥ 1 and false discovery rate (FDR) with adjusted P-value (padj) < 0.05. The expression values are averages of the three replicates in each cultivar.
[truncated: 7,513 more rows]

## Sheet: Table S2C
Supplementary Table 2C: Differentially expressed genes detected in the petals of Camellia reticulata ‘Xuejiao’ (XJ) and C. reticulata ‘Tongzimian’ (TZM). Thresholds of log2 fold change (log2FC) ≥ 1 and false discovery rate (FDR) with adjusted P-value (padj) < 0.05. The expression values are averages of the three replicates in each cultivar.
[truncated: 5,135 more rows]
