# Supplementary material for: Integrated transcriptome and metabolome profiling of Camellia reticulata reveal mechanisms of flower color differentiation
Source: Front Genet. 2022 Nov 22;13:1059717. doi: 10.3389/fgene.2022.1059717 (PMC9725097; doi:10.3389/fgene.2022.1059717)
Supplement: Supplementary file 2 [file Table3.xlsx]

## Sheet: Table S3
Supplementary Table 3: Detected Kyoto Encyclopedia of Genes and Genomes (KEGG) pathways among the in the petals of flowers of three contrasting Camellia reticulata, C. reticulata ‘Yunnan Camellia’ (HHYC), C. reticulata ‘Tongzimian’ (TZM), C. reticulata ‘Xuejiao’ (XJ) in pairwise comparison with a threshold of P≤0.05
Pathway	ko_id	HHYC_vs_XJ (P-values)	HHYC_vs_TZM (P-values)	XJ_vs_TZM (P-values)
ABC transporters	ko02010	0.00876185	0.00124499	0.0301528
Alanine, aspartate and glutamate metabolism	ko00250	0.450683	0.0331263	0.452068
alpha-Linolenic acid metabolism	ko00592	0.0467453	0.352855	0.000168285
Amino sugar and nucleotide sugar metabolism	ko00520	2.11803e-07	0.000106705	0.00620752
Anthocyanin biosynthesis	ko00942	0.121774	0.0504399	N/A
Arginine and proline metabolism	ko00330	0.000480227	0.35679	0.00112243
Ascorbate and aldarate metabolism	ko00053	8.70882e-05	1.05757e-05	0.638733
Biosynthesis of amino acids	ko01230	0.0877864	0.0339854	0.836364
Biosynthesis of cofactors	ko01240	0.326074	0.0302484	0.326466
Biosynthesis of secondary metabolites	ko01110	0.00414804	2.24457e-05	0.0230789
Carotenoid biosynthesis	ko00906	0.011624	0.000478341	0.0878082
Cutin, suberine and wax biosynthesis	ko00073	3.67308e-05	7.26616e-06	3.87354e-06
Cyanoamino acid metabolism	ko00460	0.0588143	0.00807439	0.112969
Cysteine and methionine metabolism	ko00270	0.19958	0.00404932	0.23302
Fatty acid degradation	ko00071	0.0253949	0.0281548	0.258681
Fatty acid elongation	ko00062	5.4225e-06	0.00021616	0.0104633
Flavone and flavonol biosynthesis	ko00944	0.0035112	0.442638	0.761441
Flavonoid biosynthesis	ko00941	0.171863	3.2621e-08	0.0114743
Galactose metabolism	ko00052	2.39518e-06	0.00211647	0.0517347
Glucosinolate biosynthesis	ko00966	0.0888132	0.0434031	0.171027
Glutathione metabolism	ko00480	0.0114199	0.383214	0.0559254
Glycosaminoglycan degradation	ko00531	0.000111595	0.00239375	0.0411993
Glycosphingolipid biosynthesis - ganglio series	ko00604	9.75511e-06	1.31547e-06	0.00756494
Glycosphingolipid biosynthesis - globo and isoglobo series	ko00603	0.00171422	0.00465822	0.201474
Glyoxylate and dicarboxylate metabolism	ko00630	0.331018	0.0074574	0.0637169
Isoquinoline alkaloid biosynthesis	ko00950	0.0492992	0.0691387	0.76962
Limonene and pinene degradation	ko00903	0.00111775	0.000523464	0.440391
MAPK signaling pathway - plant	ko04016	0.00839344	0.717361	0.00273679
Metabolic pathways	ko01100	0.000113582	2.37229e-07	0.574725
Nitrogen metabolism	ko00910	0.0748955	0.00109647	0.0849726
Other glycan degradation	ko00511	0.000235375	7.13902e-07	0.0238885
Pantothenate and CoA biosynthesis	ko00770	0.0743992	0.00872049	0.527348
Pentose and glucuronate interconversions	ko00040	1.86135e-05	0.000175837	0.811073
Phagosome	ko04145	0.688779	0.0347034	0.874945
Phenylalanine metabolism	ko00360	0.000982739	0.408818	0.0460995
Phenylalanine, tyrosine and tryptophan biosynthesis	ko00400	0.000524975	0.00302124	0.268279
Phenylpropanoid biosynthesis	ko00940	2.03586e-06	3.43723e-08	0.0736748
Phosphonate and phosphinate metabolism	ko00440	0.405135	0.000352204	0.0911529
Photosynthesis	ko00195	0.654943	0.0322884	0.0073465
Plant hormone signal transduction	ko04075	1.22218e-05	0.000673885	0.000335454
Plant-pathogen interaction	ko04626	0.000114424	0.0397766	1.68265e-06
Porphyrin and chlorophyll metabolism	ko00860	0.936251	0.0606408	0.00298578
Sphingolipid metabolism	ko00600	0.0816009	0.0159127	0.0788701
Starch and sucrose metabolism	ko00500	1.22831e-06	0.000307773	0.183909
Stilbenoid, diarylheptanoid and gingerol biosynthesis	ko00945	0.303753	0.000848107	0.686014
Terpenoid backbone biosynthesis	ko00900	0.520221	0.20094	0.0280392
Tryptophan metabolism	ko00380	3.24337e-05	0.00252852	0.000363213
Tyrosine metabolism	ko00350	0.00828853	0.00833128	0.598965
Ubiquinone and other terpenoid-quinone biosynthesis	ko00130	0.133057	0.219398	0.0153259
Zeatin biosynthesis	ko00908	0.398187	0.00128421	0.00453445
