# Supplementary material for: Integrated transcriptome and metabolome profiling of Camellia reticulata reveal mechanisms of flower color differentiation
Source: Front Genet. 2022 Nov 22;13:1059717. doi: 10.3389/fgene.2022.1059717 (PMC9725097; doi:10.3389/fgene.2022.1059717)
Supplement: Supplementary file 8 [file Table1.xlsx]

## Sheet: Sheet1
Supplementary Table 1: Sixty-one thousand, two hundred and seventy seven expressed genes detected in the petals of flowers of three contrasting Camellia reticulata, C. reticulata ‘Yunnan Camellia’ (HHYC), C. reticulata ‘Tongzimian’ (TZM), and C. reticulata ‘Xuejiao’ (XJ) and their functional annotation to public databases
ID	Fragments per kilobase of exon per million fragments mapped (FPKM) in triplicate samples									Count in triplicate samples									Chromosome	Start position (bp)	End position (bp)	strand	gene_name	Functional annotations on the public databases
	HHYC-1_fpkm	HHYC-2_fpkm	HHYC-3_fpkm	XJ-1_fpkm	XJ-2_fpkm	XJ-3_fpkm	TZM-1_fpkm	TZM-2_fpkm	TZM-3_fpkm	HHYC-1_count	HHYC-2_count	HHYC-3_count	XJ-1_count	XJ-2_count	XJ-3_count	TZM-1_count	TZM-2_count	TZM-3_count						KEGG	KEGG pathway	NR	Swissprot	KOG	GO	Pfam	TF-Family	TF-Category	TF-Classification
gene-CSC0020	0	0	0	0	0	0	0	0.04	0	0	0	0	0	0	0	0	1	0	NC_020019.1	2048	3547	-	matK	--	--	YP_007317229.1	MATK_CAMSI RecName: Full=Maturase K {ECO:0000255|HAMAP-Rule:MF_01390}; AltName: Full=Intron maturase {ECO:0000255|HAMAP-Rule:MF_01390};	AtCh004	GO:0009507,chloroplast; GO:0003723,RNA binding; GO:0006397,mRNA processing; GO:0008033,tRNA processing; GO:0003674,molecular_function; GO:0003676,nucleic acid binding; GO:0005488,binding; GO:0097159,organic cyclic compound binding; GO:1901363,heterocyclic compound binding; GO:0008152,metabolic process; GO:0006139,nucleobase-containing compound metabolic process; GO:0006396,RNA processing; GO:0006…	PF01824.18:MatK/TrnK amino terminal region	--	--	--
gene-CSC0091	0	1.12	0	0	0	0	0	0	0	0	2	0	0	0	0	0	0	0	NC_020019.1	8806	8916	+	psbI	--	--	AAZ04048.1	PSBI_ACOAM RecName: Full=Photosystem II reaction center protein I {ECO:0000255|HAMAP-Rule:MF_01316}; Short=PSII-I {ECO:0000255|HAMAP-Rule:MF_01316}; AltName: Full=PSII 4.8 kDa protein {ECO:0000255|HAMAP-Rule:MF_01316};	AtCh007	GO:0009535,chloroplast thylakoid membrane; GO:0016021,integral component of membrane; GO:0009539,photosystem II reaction center; GO:0015979,photosynthesis; GO:0008152,metabolic process; GO:0008150,biological_process; GO:0009987,cellular process; GO:0044237,cellular metabolic process; GO:0005622,intracellular; GO:0005575,cellular_component; GO:0016020,membrane; GO:0005623,cell; GO:0005737,cytoplas…	PF02532.14:Photosystem II reaction centre I protein (PSII 4.8 kDa protein)	--	--	--
gene-CSC0113	0	0.08	0	0	0	0	0	0	0	0	2	0	0	0	0	0	0	0	NC_020019.1	11018	12541	-	atpA	K02147 V-type H+-transporting ATPase subunit B | (RefSeq) V-type proton ATPase subunit B2 (A)	ko00190: Oxidative phosphorylation; ko01100: Metabolic pathways; ko04145: Phagosome	YP_007317233.1	ATPA_VITVI RecName: Full=ATP synthase subunit alpha, chloroplastic {ECO:0000255|HAMAP-Rule:MF_01346}; EC=3.6.3.14 {ECO:0000255|HAMAP-Rule:MF_01346}; AltName: Full=ATP synthase F1 sector subunit alpha {ECO:0000255|HAMAP-Rule:MF_01346}; AltName: Full=F-ATPase subunit alpha {ECO:0000255|HAMAP-Rule:MF_01346};	AtCh008	GO:0009535,chloroplast thylakoid membrane; GO:0045261,proton-transporting ATP synthase complex, catalytic core F(1); GO:0005524,ATP binding; GO:0046933,proton-transporting ATP synthase activity, rotational mechanism; GO:0015986,ATP synthesis coupled proton transport; GO:0000166,nucleotide binding; GO:0003674,molecular_function; GO:0005488,binding; GO:0008144,drug binding; GO:0017076,purine nucleo…	PF00006.25:ATP synthase alpha/beta family, nucleotide-binding domain	--	--	--
gene-CSC0159	0.15	0.08	0	0.09	0	0.08	0.25	0.18	0.41	2	1	0	1	0	1	3	2	5	NC_020019.1	15595	16338	-	atpI	--	--	YP_007317236.1	ATPI_ATRBE RecName: Full=ATP synthase subunit a, chloroplastic {ECO:0000255|HAMAP-Rule:MF_01393}; AltName: Full=ATP synthase F0 sector subunit a {ECO:0000255|HAMAP-Rule:MF_01393}; AltName: Full=F-ATPase subunit IV {ECO:0000255|HAMAP-Rule:MF_01393};	AtCh011	GO:0009535,chloroplast thylakoid membrane; GO:0016021,integral component of membrane; GO:0045263,proton-transporting ATP synthase complex, coupling factor F(o); GO:0015078,proton transmembrane transporter activity; GO:0015986,ATP synthesis coupled proton transport; GO:0003674,molecular_function; GO:0005215,transporter activity; GO:0022857,transmembrane transporter activity; GO:0008324,cation tran…	PF00119.20:ATP synthase A chain	--	--	--
gene-CSC0169	0.08	0.09	0.09	0	0	0.27	0	0	0.17	1	1	1	0	0	3	0	0	2	NC_020019.1	16548	17258	-	rps2	--	--	YP_007317237.1	RR2_EUCGG RecName: Full=30S ribosomal protein S2, chloroplastic;	AtCh012	GO:0009507,chloroplast; GO:0015935,small ribosomal subunit; GO:0003735,structural constituent of ribosome; GO:0006412,translation; GO:0003674,molecular_function; GO:0005198,structural molecule activity; GO:0008152,metabolic process; GO:0006518,peptide metabolic process; GO:0006807,nitrogen compound metabolic process; GO:0008150,biological_process; GO:0009058,biosynthetic process; GO:0009059,macro…	PF00318.20:Ribosomal protein S2	--	--	--
gene-CSC0178	0.07	0.11	0.05	0.1	0.05	0.02	0.03	0.02	0	5	7	3	6	4	1	2	1	0	NC_020019.1	17506	21642	-	rpoC2	K03018 DNA-directed RNA polymerase III subunit RPC1 [EC:2.7.7.6] | (RefSeq) DNA-directed RNA polymerase III subunit 1 (A)	ko03020: RNA polymerase	YP_007317238.1	RPOC2_PANGI RecName: Full=DNA-directed RNA polymerase subunit beta'' {ECO:0000255|HAMAP-Rule:MF_01324}; EC=2.7.7.6 {ECO:0000255|HAMAP-Rule:MF_01324}; AltName: Full=PEP {ECO:0000255|HAMAP-Rule:MF_01324}; AltName: Full=Plastid-encoded RNA polymerase subunit beta'' {ECO:0000255|HAMAP-Rule:MF_01324}; Short=RNA polymerase subunit beta'' {ECO:0000255|HAMAP-Rule:MF_01324};	AtCh013	GO:0009507,chloroplast; GO:0003677,DNA binding; GO:0003899,DNA-directed 5'-3' RNA polymerase activity; GO:0006351,transcription, DNA-templated; GO:0003674,molecular_function; GO:0003676,nucleic acid binding; GO:0005488,binding; GO:0097159,organic cyclic compound binding; GO:1901363,heterocyclic compound binding; GO:0003824,catalytic activity; GO:0016740,transferase activity; GO:0016772,transferas…	PF04998.17:RNA polymerase Rpb1, domain 5	--	--	--
gene-CSC0221	0.03	0	0	0	0	0	0	0.09	0.06	1	0	0	0	0	0	0	3	2	NC_020019.1	21808	24621	-	rpoC1	K03018 DNA-directed RNA polymerase III subunit RPC1 [EC:2.7.7.6] | (RefSeq) DNA-directed RNA polymerase III subunit 1 (A)	ko03020: RNA polymerase	YP_007317239.1	RPOC1_PANGI RecName: Full=DNA-directed RNA polymerase subunit beta' {ECO:0000255|HAMAP-Rule:MF_01323}; EC=2.7.7.6 {ECO:0000255|HAMAP-Rule:MF_01323}; AltName: Full=PEP {ECO:0000255|HAMAP-Rule:MF_01323}; AltName: Full=Plastid-encoded RNA polymerase subunit beta' {ECO:0000255|HAMAP-Rule:MF_01323}; Short=RNA polymerase subunit beta' {ECO:0000255|HAMAP-Rule:MF_01323};	AtCh014	GO:0009507,chloroplast; GO:0003677,DNA binding; GO:0003899,DNA-directed 5'-3' RNA polymerase activity; GO:0006351,transcription, DNA-templated; GO:0003674,molecular_function; GO:0003676,nucleic acid binding; GO:0005488,binding; GO:0097159,organic cyclic compound binding; GO:1901363,heterocyclic compound binding; GO:0003824,catalytic activity; GO:0016740,transferase activity; GO:0016772,transferas…	PF04997.12:RNA polymerase Rpb1, domain 1	--	--	--
gene-CSC0358	0	0	0	0	0	0	0.04	0	0	0	0	0	0	0	0	1	0	0	NC_020019.1	35743	37164	+	psbC	--	--	YP_007317244.1	PSBC_PANGI RecName: Full=Photosystem II CP43 reaction center protein {ECO:0000255|HAMAP-Rule:MF_01496}; AltName: Full=PSII 43 kDa protein {ECO:0000255|HAMAP-Rule:MF_01496}; AltName: Full=Protein CP-43 {ECO:0000255|HAMAP-Rule:MF_01496}; Flags: Precursor;	AtCh019	GO:0009535,chloroplast thylakoid membrane; GO:0016021,integral component of membrane; GO:0009523,photosystem II; GO:0016168,chlorophyll binding; GO:0045156,electron transporter, transferring electrons within the cyclic electron transport pathway of photosynthesis activity; GO:0046872,metal ion binding; GO:0009772,photosynthetic electron transport in photosystem II; GO:0018298,protein-chromophore …	PF00421.19:Photosystem II protein	--	--	--
gene-CSC0393	0	0	0	0	0	0.03	0	0	0	0	0	0	0	0	1	0	0	0	NC_020019.1	39190	41394	-	psaB	--	--	YP_007317247.1	PSAB_NANDO RecName: Full=Photosystem I P700 chlorophyll a apoprotein A2 {ECO:0000255|HAMAP-Rule:MF_00482}; EC=1.97.1.12 {ECO:0000255|HAMAP-Rule:MF_00482}; AltName: Full=PSI-B {ECO:0000255|HAMAP-Rule:MF_00482}; AltName: Full=PsaB {ECO:0000255|HAMAP-Rule:MF_00482};	AtCh022	GO:0009535,chloroplast thylakoid membrane; GO:0016021,integral component of membrane; GO:0009522,photosystem I; GO:0051539,4 iron, 4 sulfur cluster binding; GO:0016168,chlorophyll binding; GO:0046872,metal ion binding; GO:0016491,oxidoreductase activity; GO:0015979,photosynthesis; GO:0018298,protein-chromophore linkage; GO:0003674,molecular_function; GO:0005488,binding; GO:0048037,cofactor bindin…	PF00223.19:Photosystem I psaA/psaB protein	--	--	--
gene-CSC0445	0	0	0	0	0	0.12	0	0	0	0	0	0	0	0	1	0	0	0	NC_020019.1	44442	46404	-	ycf3	--	--	YP_007317249.1	YCF3_LACSA RecName: Full=Photosystem I assembly protein Ycf3 {ECO:0000255|HAMAP-Rule:MF_00439};	AtCh024	GO:0009535,chloroplast thylakoid membrane; GO:0015979,photosynthesis; GO:0008152,metabolic process; GO:0008150,biological_process; GO:0009987,cellular process; GO:0044237,cellular metabolic process; GO:0005622,intracellular; GO:0005575,cellular_component; GO:0016020,membrane; GO:0005623,cell; GO:0005737,cytoplasm; GO:0043231,intracellular membrane-bounded organelle; GO:0009507,chloroplast; GO:000…	PF00515.28:Tetratricopeptide repeat	--	--	--
gene-CSC0546	0.14	0	0	0	0	0	0	0	0	1	0	0	0	0	0	0	0	0	NC_020019.1	54496	54897	-	atpE	--	--	YP_007317254.1	ATPE_HELAN RecName: Full=ATP synthase epsilon chain, chloroplastic {ECO:0000255|HAMAP-Rule:MF_00530}; AltName: Full=ATP synthase F1 sector epsilon subunit {ECO:0000255|HAMAP-Rule:MF_00530}; AltName: Full=F-ATPase epsilon subunit {ECO:0000255|HAMAP-Rule:MF_00530};	AtCh029	GO:0009535,chloroplast thylakoid membrane; GO:0045261,proton-transporting ATP synthase complex, catalytic core F(1); GO:0046933,proton-transporting ATP synthase activity, rotational mechanism; GO:0015986,ATP synthesis coupled proton transport; GO:0003674,molecular_function; GO:0042623,ATPase activity, coupled; GO:0003824,catalytic activity; GO:0019829,cation-transporting ATPase activity; GO:00426…	PF02823.16:ATP synthase, Delta/Epsilon chain, beta-sandwich domain	--	--	--
gene-CSC0550	0.19	0.04	0.13	0	0	0.08	0.04	0	0.04	5	1	3	0	0	2	1	0	1	NC_020019.1	54894	56390	-	atpB	K02133 F-type H+-transporting ATPase subunit beta [EC:7.1.2.2] | (RefSeq) ATP synthase subunit beta, mitochondrial (A)	ko00190: Oxidative phosphorylation; ko01100: Metabolic pathways	YP_007317255.1	ATPB_MAGTR RecName: Full=ATP synthase subunit beta, chloroplastic {ECO:0000255|HAMAP-Rule:MF_01347}; EC=3.6.3.14 {ECO:0000255|HAMAP-Rule:MF_01347}; AltName: Full=ATP synthase F1 sector subunit beta {ECO:0000255|HAMAP-Rule:MF_01347}; AltName: Full=F-ATPase subunit beta {ECO:0000255|HAMAP-Rule:MF_01347};	AtCh030	GO:0009535,chloroplast thylakoid membrane; GO:0045261,proton-transporting ATP synthase complex, catalytic core F(1); GO:0005524,ATP binding; GO:0046933,proton-transporting ATP synthase activity, rotational mechanism; GO:0015986,ATP synthesis coupled proton transport; GO:0000166,nucleotide binding; GO:0003674,molecular_function; GO:0005488,binding; GO:0008144,drug binding; GO:0017076,purine nucleo…	PF00006.25:ATP synthase alpha/beta family, nucleotide-binding domain	--	--	--
gene-CSC0594	0	0	0	0	0.07	0	0	0	0	0	0	0	0	2	0	0	0	0	NC_020019.1	59094	60635	+	accD	--	--	YP_007317257.1	ACCD_PANGI RecName: Full=Acetyl-coenzyme A carboxylase carboxyl transferase subunit beta, chloroplastic {ECO:0000255|HAMAP-Rule:MF_01395}; Short=ACCase subunit beta {ECO:0000255|HAMAP-Rule:MF_01395}; Short=Acetyl-CoA carboxylase carboxyltransferase subunit beta {ECO:0000255|HAMAP-Rule:MF_01395}; EC=6.4.1.2 {ECO:0000255|HAMAP-Rule:MF_01395};	AtCh032	GO:0009317,acetyl-CoA carboxylase complex; GO:0009570,chloroplast stroma; GO:0003989,acetyl-CoA carboxylase activity; GO:0005524,ATP binding; GO:0046872,metal ion binding; GO:0006633,fatty acid biosynthetic process; GO:2001295,malonyl-CoA biosynthetic process; GO:0003674,molecular_function; GO:0003824,catalytic activity; GO:0016421,CoA carboxylase activity; GO:0016874,ligase activity; GO:0016885,…	PF01039.22:Carboxyl transferase domain	--	--	--
gene-CSC0664	0	0	0.27	0	0	0	0	0	0	0	0	1	0	0	0	0	0	0	NC_020019.1	66810	67061	-	psbE	--	--	AAM55834.1	PSBE_COFAR RecName: Full=Cytochrome b559 subunit alpha {ECO:0000255|HAMAP-Rule:MF_00642}; AltName: Full=PSII reaction center subunit V {ECO:0000255|HAMAP-Rule:MF_00642};	AtCh040	GO:0009535,chloroplast thylakoid membrane; GO:0016021,integral component of membrane; GO:0009539,photosystem II reaction center; GO:0020037,heme binding; GO:0046872,metal ion binding; GO:0009767,photosynthetic electron transport chain; GO:0003674,molecular_function; GO:0005488,binding; GO:0046906,tetrapyrrole binding; GO:0048037,cofactor binding; GO:0097159,organic cyclic compound binding; GO:190…	PF00284.20:Lumenal portion of Cytochrome b559, alpha (gene psbE) subunit	--	--	--
gene-CSC0690	0	0	0	0.5	0	0	0.92	0	0	0	0	0	1	0	0	2	0	0	NC_020019.1	69565	69699	+	psaJ	--	--	YP_398349.1	PSAJ_LACSA RecName: Full=Photosystem I reaction center subunit IX {ECO:0000255|HAMAP-Rule:MF_00522}; AltName: Full=PSI-J {ECO:0000255|HAMAP-Rule:MF_00522};	AtCh043	GO:0009535,chloroplast thylakoid membrane; GO:0016021,integral component of membrane; GO:0009522,photosystem I; GO:0015979,photosynthesis; GO:0008152,metabolic process; GO:0008150,biological_process; GO:0009987,cellular process; GO:0044237,cellular metabolic process; GO:0005622,intracellular; GO:0005575,cellular_component; GO:0016020,membrane; GO:0005623,cell; GO:0005737,cytoplasm; GO:0043231,int…	PF01701.18:Photosystem I reaction centre subunit IX / PsaJ	--	--	--
gene-CSC0716	0.15	0.17	0	0.36	0.15	0.17	0	0	0	1	1	0	2	1	1	0	0	0	NC_020019.1	72233	100956	-	rps12	K02973 small subunit ribosomal protein S23e | (RefSeq) 40S ribosomal protein S23 (A)	ko03010: Ribosome	AMM06270.1	RR12_AMBTC RecName: Full=30S ribosomal protein S12, chloroplastic;	AtCh001	GO:0009507,chloroplast; GO:0015935,small ribosomal subunit; GO:0019843,rRNA binding; GO:0003735,structural constituent of ribosome; GO:0006412,translation; GO:0003674,molecular_function; GO:0003676,nucleic acid binding; GO:0003723,RNA binding; GO:0005488,binding; GO:0097159,organic cyclic compound binding; GO:1901363,heterocyclic compound binding; GO:0005198,structural molecule activity; GO:00081…	PF00164.25:Ribosomal protein S12/S23	--	--	--
gene-CSC0743	0.18	0.08	0	0.04	0	0	0	0	0	5	2	0	1	0	0	0	0	0	NC_020019.1	74928	76454	+	psbB	--	--	YP_007317274.1	PSBB_EUCGG RecName: Full=Photosystem II CP47 reaction center protein {ECO:0000255|HAMAP-Rule:MF_01495}; AltName: Full=PSII 47 kDa protein {ECO:0000255|HAMAP-Rule:MF_01495}; AltName: Full=Protein CP-47 {ECO:0000255|HAMAP-Rule:MF_01495};	AtCh048	GO:0009535,chloroplast thylakoid membrane; GO:0016021,integral component of membrane; GO:0009523,photosystem II; GO:0016168,chlorophyll binding; GO:0045156,electron transporter, transferring electrons within the cyclic electron transport pathway of photosynthesis activity; GO:0009772,photosynthetic electron transport in photosystem II; GO:0018298,protein-chromophore linkage; GO:0003674,molecular_…	PF00421.19:Photosystem II protein	--	--	--
gene-CSC0820	0	0.17	0	0	0	0	0	0	0	0	1	0	0	0	0	0	0	0	NC_020019.1	83219	83587	-	rpl14	K02874 large subunit ribosomal protein L14 | (RefSeq) 50S ribosomal protein HLP, mitochondrial-like isoform X1 (A)	ko03010: Ribosome	YP_007317285.1	RK14_COFAR RecName: Full=50S ribosomal protein L14, chloroplastic {ECO:0000255|HAMAP-Rule:MF_01367};	AtCh058	GO:0009507,chloroplast; GO:0015934,large ribosomal subunit; GO:0019843,rRNA binding; GO:0003735,structural constituent of ribosome; GO:0006412,translation; GO:0003674,molecular_function; GO:0003676,nucleic acid binding; GO:0003723,RNA binding; GO:0005488,binding; GO:0097159,organic cyclic compound binding; GO:1901363,heterocyclic compound binding; GO:0005198,structural molecule activity; GO:00081…	PF00238.19:Ribosomal protein L14p/L23e	--	--	--
gene-CSC0821	0	0.15	0.16	0	0	0	0	0	0	0	1	1	0	0	0	0	0	0	NC_020019.1	82625	83032	-	rps8	--	--	YP_007317284.1	RR8_ATRBE RecName: Full=30S ribosomal protein S8, chloroplastic;	AtCh057	GO:0009507,chloroplast; GO:0005840,ribosome; GO:0019843,rRNA binding; GO:0003735,structural constituent of ribosome; GO:0006412,translation; GO:0003674,molecular_function; GO:0003676,nucleic acid binding; GO:0003723,RNA binding; GO:0005488,binding; GO:0097159,organic cyclic compound binding; GO:1901363,heterocyclic compound binding; GO:0005198,structural molecule activity; GO:0008152,metabolic pr…	PF00410.19:Ribosomal protein S8	--	--	--
gene-CSC0831	0	0.31	0	0.33	0	0	0	0.16	0	0	2	0	2	0	0	0	1	0	NC_020019.1	83697	85124	-	rpl16	--	--	YP_007317286.1	RK16_EUCGG RecName: Full=50S ribosomal protein L16, chloroplastic {ECO:0000255|HAMAP-Rule:MF_01342};	AtCh059	GO:0009507,chloroplast; GO:0005840,ribosome; GO:0019843,rRNA binding; GO:0003735,structural constituent of ribosome; GO:0006412,translation; GO:0003674,molecular_function; GO:0003676,nucleic acid binding; GO:0003723,RNA binding; GO:0005488,binding; GO:0097159,organic cyclic compound binding; GO:1901363,heterocyclic compound binding; GO:0005198,structural molecule activity; GO:0008152,metabolic pr…	PF00252.18:Ribosomal protein L16p/L10e	--	--	--
gene-CSC0883	0.18	0.25	0.27	0	0.08	0.19	0.22	0.23	0.11	22	28	28	0	10	21	24	24	12	NC_020019.1	88873	95769	+	ycf2	--	--	YP_007317292.1	YCF2_VITVI RecName: Full=Protein Ycf2 {ECO:0000255|HAMAP-Rule:MF_01330};	AtCh065	GO:0009570,chloroplast stroma; GO:0005524,ATP binding; GO:0000166,nucleotide binding; GO:0003674,molecular_function; GO:0005488,binding; GO:0008144,drug binding; GO:0017076,purine nucleotide binding; GO:0030554,adenyl nucleotide binding; GO:0032553,ribonucleotide binding; GO:0032555,purine ribonucleotide binding; GO:0032559,adenyl ribonucleotide binding; GO:0035639,purine ribonucleoside triphosph…	PF05695.12:Plant protein of unknown function (DUF825)	--	--	--
gene-CSC0984	0	0	0	0	0	0	0.13	0	0	0	0	0	0	0	0	1	0	0	NC_020019.1	99642	100109	-	rps7	K02989 small subunit ribosomal protein S5e | (RefSeq) 40S ribosomal protein S5 (A)	ko03010: Ribosome	YP_007317295.1	RR7_STEPS RecName: Full=30S ribosomal protein S7, chloroplastic;	AtCh068	GO:0009507,chloroplast; GO:0015935,small ribosomal subunit; GO:0019843,rRNA binding; GO:0003735,structural constituent of ribosome; GO:0006412,translation; GO:0003674,molecular_function; GO:0003676,nucleic acid binding; GO:0003723,RNA binding; GO:0005488,binding; GO:0097159,organic cyclic compound binding; GO:1901363,heterocyclic compound binding; GO:0005198,structural molecule activity; GO:00081…	PF00177.21:Ribosomal protein S7p/S5e	--	--	--
gene-CSC1205	0	0	0	0	0	0.12	0	0	0	0	0	0	0	0	1	0	0	0	NC_020019.1	120837	121367	-	ndhG	--	--	YP_007317302.1	NU6C_PANGI RecName: Full=NAD(P)H-quinone oxidoreductase subunit 6, chloroplastic; EC=1.6.5.-; AltName: Full=NAD(P)H dehydrogenase subunit 6; AltName: Full=NADH-plastoquinone oxidoreductase subunit 6;	AtCh076	GO:0009535,chloroplast thylakoid membrane; GO:0016021,integral component of membrane; GO:0008137,NADH dehydrogenase (ubiquinone) activity; GO:0048038,quinone binding; GO:0003674,molecular_function; GO:0003824,catalytic activity; GO:0003954,NADH dehydrogenase activity; GO:0016491,oxidoreductase activity; GO:0016651,oxidoreductase activity, acting on NAD(P)H; GO:0016655,oxidoreductase activity, act…	PF00499.20:NADH-ubiquinone/plastoquinone oxidoreductase chain 6	--	--	--
gene-CSC1241	0	0.05	0	0	0	0	0	0	0.05	0	1	0	0	0	0	0	0	1	NC_020019.1	124531	125712	-	ndhH	--	--	YP_007317305.1	NDHH_PLAOC RecName: Full=NAD(P)H-quinone oxidoreductase subunit H, chloroplastic {ECO:0000255|HAMAP-Rule:MF_01358}; EC=1.6.5.- {ECO:0000255|HAMAP-Rule:MF_01358}; AltName: Full=NAD(P)H dehydrogenase subunit H; AltName: Full=NADH-plastoquinone oxidoreductase 49 kDa subunit {ECO:0000255|HAMAP-Rule:MF_01358}; AltName: Full=NADH-plastoquinone oxidoreductase subunit H {ECO:0000255|HAMAP-Rule:MF_01358};	AtCh079	GO:0009535,chloroplast thylakoid membrane; GO:0051287,NAD binding; GO:0016651,oxidoreductase activity, acting on NAD(P)H; GO:0048038,quinone binding; GO:0000166,nucleotide binding; GO:0003674,molecular_function; GO:0005488,binding; GO:0036094,small molecule binding; GO:0048037,cofactor binding; GO:0050662,coenzyme binding; GO:0097159,organic cyclic compound binding; GO:1901265,nucleoside phosphat…	PF00346.19:Respiratory-chain NADH dehydrogenase, 49 Kd subunit	--	--	--
gene-CSC1261	0.07	0.04	0.1	0	0	0.08	0.01	0.02	0.02	7	4	8	0	0	7	1	2	2	NC_020019.1	126460	132081	-	ycf1	--	--	YP_007317307.1	TI214_NICSY RecName: Full=Protein TIC 214 {ECO:0000250|UniProtKB:P56785}; AltName: Full=Translocon at the inner envelope membrane of chloroplasts 214 {ECO:0000250|UniProtKB:P56785}; Short=AtTIC214 {ECO:0000250|UniProtKB:P56785};	AtCh081	GO:0009706,chloroplast inner membrane; GO:0016021,integral component of membrane; GO:0015031,protein transport; GO:0008104,protein localization; GO:0006810,transport; GO:0008150,biological_process; GO:0015833,peptide transport; GO:0033036,macromolecule localization; GO:0042886,amide transport; GO:0045184,establishment of protein localization; GO:0051179,localization; GO:0051234,establishment of l…	PF05758.12:Ycf1	--	--	--
gene-CSC1434	0	0	0	0.14	0.12	0.54	0.4	0	0.39	0	0	0	1	1	4	3	0	3	NC_020019.1	143640	144107	+	rps7	K02989 small subunit ribosomal protein S5e | (RefSeq) 40S ribosomal protein S5 (A)	ko03010: Ribosome	YP_007317295.1	RR7_STEPS RecName: Full=30S ribosomal protein S7, chloroplastic;	AtCh068	GO:0009507,chloroplast; GO:0015935,small ribosomal subunit; GO:0019843,rRNA binding; GO:0003735,structural constituent of ribosome; GO:0006412,translation; GO:0003674,molecular_function; GO:0003676,nucleic acid binding; GO:0003723,RNA binding; GO:0005488,binding; GO:0097159,organic cyclic compound binding; GO:1901363,heterocyclic compound binding; GO:0005198,structural molecule activity; GO:00081…	PF00177.21:Ribosomal protein S7p/S5e	--	--	--
gene-CSC1442	0.04	0.24	0.18	0	0.04	0.12	0.04	0	0.12	1	6	4	0	1	3	1	0	3	NC_020019.1	144433	146644	+	ndhB	--	--	YP_007317294.1	NU2C1_ATRBE RecName: Full=NAD(P)H-quinone oxidoreductase subunit 2 A, chloroplastic {ECO:0000255|HAMAP-Rule:MF_00445}; EC=1.6.5.- {ECO:0000255|HAMAP-Rule:MF_00445}; AltName: Full=NAD(P)H dehydrogenase, subunit 2 A {ECO:0000255|HAMAP-Rule:MF_00445}; AltName: Full=NADH-plastoquinone oxidoreductase subunit 2 A {ECO:0000255|HAMAP-Rule:MF_00445};	AtCh067	GO:0009535,chloroplast thylakoid membrane; GO:0016021,integral component of membrane; GO:0008137,NADH dehydrogenase (ubiquinone) activity; GO:0048038,quinone binding; GO:0042773,ATP synthesis coupled electron transport; GO:0003674,molecular_function; GO:0003824,catalytic activity; GO:0003954,NADH dehydrogenase activity; GO:0016491,oxidoreductase activity; GO:0016651,oxidoreductase activity, actin…	PF00361.20:Proton-conducting membrane transporter	--	--	--
gene-CSC1477	0.05	0.49	0.19	0	0.15	0.29	0.37	0.29	0.04	6	54	20	0	19	32	41	30	5	NC_020019.1	147980	154876	-	ycf2	--	--	YP_007317292.1	YCF2_VITVI RecName: Full=Protein Ycf2 {ECO:0000255|HAMAP-Rule:MF_01330};	AtCh065	GO:0009570,chloroplast stroma; GO:0005524,ATP binding; GO:0000166,nucleotide binding; GO:0003674,molecular_function; GO:0005488,binding; GO:0008144,drug binding; GO:0017076,purine nucleotide binding; GO:0030554,adenyl nucleotide binding; GO:0032553,ribonucleotide binding; GO:0032555,purine ribonucleotide binding; GO:0032559,adenyl ribonucleotide binding; GO:0035639,purine ribonucleoside triphosph…	PF05695.12:Plant protein of unknown function (DUF825)	--	--	--
gene-LOC114255748	0.24	0.26	0.56	0	0	0	0	0	0.13	2	2	4	0	0	0	0	0	1	NW_021024491.1	394509	395510	+	LOC114255748	--	--	--	--	--	--	--	--	--	--
gene-LOC114255749	0	0	0	0	0	0.55	0	0.21	1.06	0	0	0	0	0	8	0	3	16	NW_021025367.1	1762819	1763737	-	LOC114255749	K01051 pectinesterase [EC:3.1.1.11] | (RefSeq) pectinesterase (A)	ko00040: Pentose and glucuronate interconversions; ko01100: Metabolic pathways	XP_002264799.1	21KD_DAUCA RecName: Full=21 kDa protein; AltName: Full=1.2 protein; Flags: Precursor;	At4g25260	GO:0004857,enzyme inhibitor activity; GO:0003674,molecular_function; GO:0098772,molecular function regulator; GO:0030234,enzyme regulator activity	PF04043.15:Plant invertase/pectin methylesterase inhibitor	--	--	--
gene-LOC114255750	0.15	0.25	0.44	0	0	0.25	0.08	0.17	0.4	2	3	5	0	0	3	1	2	5	NW_021025367.1	2087901	2089745	+	LOC114255750	--	--	--	--	--	--	--	--	--	--
gene-LOC114255751	226.2	131.83	162.9	180.13	37.26	91.05	82.8	75.81	78.81	3682	1942	2230	2466	620	1331	1226	1061	1187	NW_021025367.1	2147250	2148168	+	LOC114255751	K05280 flavonoid 3'-monooxygenase [EC:1.14.14.82] | (RefSeq) flavonoid 3'-monooxygenase-like (A)	ko00941: Flavonoid biosynthesis; ko00944: Flavone and flavonol biosynthesis; ko01100: Metabolic pathways; ko01110: Biosynthesis of secondary metabolites	XP_021810317.1	C75A1_PETHY RecName: Full=Flavonoid 3',5'-hydroxylase 1; Short=F3'5'H; EC=1.14.13.88; AltName: Full=CYPLXXVA1; AltName: Full=Cytochrome P450 75A1;	At4g12300	GO:0005783,endoplasmic reticulum; GO:0033772,flavonoid 3',5'-hydroxylase activity; GO:0020037,heme binding; GO:0005506,iron ion binding; GO:0009718,anthocyanin-containing compound biosynthetic process; GO:0003674,molecular_function; GO:0003824,catalytic activity; GO:0004497,monooxygenase activity; GO:0016491,oxidoreductase activity; GO:0016705,oxidoreductase activity, acting on paired donors, wit…	PF00067.22:Cytochrome P450	--	--	--
gene-LOC114255755	0	0	0.1	0.29	0.08	0.09	0.18	0.29	0.27	0	0	1	3	1	1	2	3	3	NW_021025367.1	2208048	2211148	-	LOC114255755	K11644 paired amphipathic helix protein Sin3a | (RefSeq) paired amphipathic helix protein Sin3-like 2 isoform X1 (A)	--	XP_022862947.1	SNL1_ARATH RecName: Full=Paired amphipathic helix protein Sin3-like 1;	At3g01320	GO:0000785,chromatin; GO:0000118,histone deacetylase complex; GO:0005634,nucleus; GO:0001106,NA; GO:0016575,histone deacetylation; GO:0000122,negative regulation of transcription by RNA polymerase II; GO:0045892,negative regulation of transcription, DNA-templated; GO:0006351,transcription, DNA-templated; GO:0051276,chromosome organization; GO:0008152,metabolic process; GO:0016570,histone modifica…	--	--	--	--
gene-LOC114255756	0	0	0	0	0	0	0.45	0.26	0	0	0	0	0	0	0	11	6	0	NW_021024577.1	2040240	2070302	-	LOC114255756	--	--	--	--	--	--	--	--	--	--
gene-LOC114255757	0.1	0.23	0.37	0	0.1	0.46	0.45	1.32	0.89	1	2	3	0	1	4	4	11	8	NW_021025367.1	2255399	2257257	-	LOC114255757	--	--	XP_012850978.1	--	At1g70350	--	--	--	--	--
gene-LOC114255758	0.28	0.12	0	0.13	0.27	0.12	0.25	0.19	0.18	5	2	0	2	5	2	4	3	3	NW_021025367.1	2671835	2673947	-	LOC114255758	--	--	--	--	--	--	--	--	--	--
gene-LOC114255759	0.36	0	0.32	0	0	0	0.2	0.1	0.1	4	0	3	0	0	0	2	1	1	NW_021025367.1	2716364	2717574	-	LOC114255759	K21842 protein EFR3 | (RefSeq) uncharacterized protein LOC110745273 isoform X1 (A)	--	EEF32756.1	--	At2g41830	--	--	--	--	--
gene-LOC114255760	0	0	0	0.09	0.29	0.21	0.08	0.17	0.04	0	0	0	2	8	5	2	4	1	NW_021025367.1	2849086	2850854	-	LOC114255760	K02365 separase [EC:3.4.22.49] | (RefSeq) separase isoform X1 (A)	--	XP_002273874.2	ESP1_ARATH RecName: Full=Separase; EC=3.4.22.49; AltName: Full=Protein EXTRA SPINDLE POLES; Short=AtESP; AltName: Full=Protein RADIALLY SWOLLEN 4;	At4g22970	GO:0005737,cytoplasm; GO:0005874,microtubule; GO:0072686,mitotic spindle; GO:0005634,nucleus; GO:0004197,cysteine-type endopeptidase activity; GO:0008233,peptidase activity; GO:0051304,chromosome separation; GO:0000911,cytokinesis by cell plate formation; GO:0009793,embryo development ending in seed dormancy; GO:0009960,endosperm development; GO:0006887,exocytosis; GO:0051307,meiotic chromosome s…	--	--	--	--
gene-LOC114255766	6.28	7.81	6.65	5.54	9.87	5.78	7.17	8.45	9.45	311	350	277	231	500	257	323	360	433	NW_021025370.1	141122	147727	-	LOC114255766	K09503 DnaJ homolog subfamily A member 2 | (RefSeq) dnaJ protein homolog (A)	ko04141: Protein processing in endoplasmic reticulum	XP_006445376.1	DJA6_ORYSJ RecName: Full=Chaperone protein dnaJ A6 {ECO:0000305}; Short=OsDjA6 {ECO:0000303|PubMed:23160806};	At3g44110	GO:0005737,cytoplasm; GO:0005634,nucleus; GO:0005524,ATP binding; GO:0031072,heat shock protein binding; GO:0046872,metal ion binding; GO:0051082,unfolded protein binding; GO:0006952,defense response; GO:0006457,protein folding; GO:0009408,response to heat; GO:0016032,viral process; GO:0000166,nucleotide binding; GO:0003674,molecular_function; GO:0005488,binding; GO:0008144,drug binding; GO:00170…	PF01556.18:DnaJ C terminal domain	--	--	--
gene-LOC114255767	5.83	6.73	7.31	5.38	7.21	8.31	12.08	11.17	8.26	316	330	333	245	399	404	595	520	414	NW_021024577.1	2071563	2080180	-	LOC114255767	K11968 ariadne-1 [EC:2.3.2.31] | (RefSeq) probable E3 ubiquitin-protein ligase ARI2 isoform X1 (A)	--	XP_002284665.1	ARI1_ARATH RecName: Full=Probable E3 ubiquitin-protein ligase ARI1; EC=2.3.2.27 {ECO:0000250|UniProtKB:Q9Y4X5}; AltName: Full=ARIADNE-like protein ARI1; AltName: Full=Protein ariadne homolog 1; AltName: Full=RING-type E3 ubiquitin transferase ARI1 {ECO:0000305};	At4g34370	GO:0005737,cytoplasm; GO:0000151,ubiquitin ligase complex; GO:0046872,metal ion binding; GO:0031624,ubiquitin conjugating enzyme binding; GO:0061630,ubiquitin protein ligase activity; GO:0032436,positive regulation of proteasomal ubiquitin-dependent protein catabolic process; GO:0000209,protein polyubiquitination; GO:0042787,NA; GO:0003674,molecular_function; GO:0005488,binding; GO:0043167,ion bi…	PF01485.21:IBR domain, a half RING-finger domain	--	--	--
gene-LOC114255768	3.27	4.23	3.86	4.23	6.75	5.85	5.99	5.46	3.51	147	172	146	160	310	236	245	211	146	NW_021025370.1	458940	469638	+	LOC114255768	--	--	CBI36350.3	EREX_ARATH RecName: Full=PX domain-containing protein EREX {ECO:0000305}; AltName: Full=Protein ENDOSOMAL RAB EFFECTOR WITH PX-DOMAIN {ECO:0000303|PubMed:27288222};	At3g15920	GO:0005737,cytoplasm; GO:0005829,cytosol; GO:0010008,endosome membrane; GO:0035091,phosphatidylinositol binding; GO:0015031,protein transport; GO:0003674,molecular_function; GO:0005488,binding; GO:0005543,phospholipid binding; GO:0008289,lipid binding; GO:0043167,ion binding; GO:0043168,anion binding; GO:0008104,protein localization; GO:0006810,transport; GO:0008150,biological_process; GO:0015833…	PF00787.24:PX domain	--	--	--
gene-LOC114255770	0.77	0.62	1.24	1.74	0.75	2.17	1.45	1.86	1.81	11	8	15	21	11	28	19	23	24	NW_021025370.1	520492	522788	+	LOC114255770	--	--	OMO54402.1	--	At3g15900	GO:0016021,integral component of membrane; GO:0005575,cellular_component; GO:0016020,membrane; GO:0031224,intrinsic component of membrane; GO:0044425,membrane part	--	--	--	--
gene-LOC114255771	8.94	12.14	6.04	10.02	11.52	13.11	11.99	9.66	13.44	227	279	129	214	299	299	277	211	316	NW_021025370.1	525978	536554	-	LOC114255771	--	--	XP_009783195.1	--	At5g32440	--	PF02845.16:CUE domain	--	--	--
gene-LOC114255772	2.89	1.73	1.86	4.11	7.92	4.32	2.24	2.86	2.76	61	33	33	73	171	82	43	52	54	NW_021025370.1	558574	567047	-	LOC114255772	K00759 adenine phosphoribosyltransferase [EC:2.4.2.7] | (RefSeq) adenine phosphoribosyltransferase 5-like isoform X1 (A)	ko00230: Purine metabolism; ko01100: Metabolic pathways	XP_022777124.1	APT5_ARATH RecName: Full=Adenine phosphoribosyltransferase 5; Short=AtAPT5; EC=2.4.2.7;	At5g11160	GO:0005829,cytosol; GO:0003999,adenine phosphoribosyltransferase activity; GO:0006168,adenine salvage; GO:0044209,AMP salvage; GO:0006166,purine ribonucleoside salvage; GO:0003674,molecular_function; GO:0003824,catalytic activity; GO:0016740,transferase activity; GO:0016757,transferase activity, transferring glycosyl groups; GO:0016763,transferase activity, transferring pentosyl groups; GO:010613…	PF00156.27:Phosphoribosyl transferase domain	--	--	--
gene-LOC114255773	36.93	29.61	37.66	55.48	65.3	56.09	58.06	62.49	48.13	1651	1198	1416	2086	2984	2252	2361	2402	1991	NW_021025370.1	625914	639811	-	LOC114255773	K16279 E3 ubiquitin-protein ligase KEG [EC:2.7.11.1 2.3.2.27] | (RefSeq) E3 ubiquitin-protein ligase KEG isoform X1 (A)	--	XP_002265172.1	KEG_ARATH RecName: Full=E3 ubiquitin-protein ligase KEG; EC=2.3.2.27; EC=2.7.11.1; AltName: Full=Protein KEEP ON GOING; AltName: Full=RING finger protein KEG; AltName: Full=RING-type E3 ubiquitin transferase KEG {ECO:0000305};	At4g32250	GO:0005769,early endosome; GO:0005802,trans-Golgi network; GO:0005524,ATP binding; GO:0046872,metal ion binding; GO:0004672,protein kinase activity; GO:0043621,protein self-association; GO:0004674,protein serine/threonine kinase activity; GO:0004842,ubiquitin-protein transferase activity; GO:0009738,abscisic acid-activated signaling pathway; GO:0006952,defense response; GO:0048589,developmental g…	PF07714.17:Protein tyrosine kinase	--	--	--
gene-LOC114255774	0.13	0	0.06	0	0	0	0	0	0.03	5	0	2	0	0	0	0	0	1	NW_021025370.1	645891	662493	-	LOC114255774	K13153 U11/U12 small nuclear ribonucleoprotein 25 kDa protein | (RefSeq) U11/U12 small nuclear ribonucleoprotein 25 kDa protein-like (A)	--	GAV75436.1	U1125_ARATH RecName: Full=U11/U12 small nuclear ribonucleoprotein 25 kDa protein; Short=U11/U12 snRNP 25 kDa protein; Short=U11/U12-25K;	At1g80060	GO:0005681,spliceosomal complex; GO:0006397,mRNA processing; GO:0008380,RNA splicing; GO:0008152,metabolic process; GO:0006139,nucleobase-containing compound metabolic process; GO:0006396,RNA processing; GO:0006725,cellular aromatic compound metabolic process; GO:0006807,nitrogen compound metabolic process; GO:0008150,biological_process; GO:0009987,cellular process; GO:0010467,gene expression; GO…	PF18036.1:Ubiquitin-like domain	--	--	--
gene-LOC114255775	14.25	16.3	17.92	5.82	17.38	24.39	30.42	25.99	15.42	1778	1840	1880	611	2217	2733	3453	2788	1780	NW_021025370.1	693385	710042	+	LOC114255775	--	--	XP_022147233.1	PRP8A_ARATH RecName: Full=Pre-mRNA-processing-splicing factor 8A {ECO:0000305}; AltName: Full=PRP8 homolog A {ECO:0000305}; Short=AtPRP8A {ECO:0000303|PubMed:19261069}; AltName: Full=Protein ABNORMAL SUSPENSOR 2 {ECO:0000303|Ref.3}; AltName: Full=Protein EMBRYO DEFECTIVE 14 {ECO:0000303|Ref.3}; AltName: Full=Protein EMBRYO DEFECTIVE 177 {ECO:0000303|Ref.3}; AltName: Full=Protein EMBRYO DEFECTIVE …	At1g80070	GO:0071013,catalytic step 2 spliceosome; GO:0009507,chloroplast; GO:0016020,membrane; GO:0005682,U5 snRNP; GO:0097157,pre-mRNA intronic binding; GO:0000386,second spliceosomal transesterification activity; GO:0030619,U1 snRNA binding; GO:0030620,U2 snRNA binding; GO:0030623,U5 snRNA binding; GO:0017070,U6 snRNA binding; GO:0000380,alternative mRNA splicing, via spliceosome; GO:0000398,mRNA splici…	PF08083.11:PROCN (NUC071) domain	--	--	--
gene-LOC114255776	25.41	18.7	24.21	22.53	19.58	29.38	25.68	26.73	22.65	806	537	646	601	635	837	741	729	665	NW_021025370.1	715187	721072	-	LOC114255776	K13416 brassinosteroid insensitive 1-associated receptor kinase 1 [EC:2.7.10.1 2.7.11.1] | (RefSeq) BRASSINOSTEROID INSENSITIVE 1-associated receptor kinase 1-like (A)	ko04016: MAPK signaling pathway - plant; ko04075: Plant hormone signal transduction; ko04626: Plant-pathogen interaction	XP_021826670.1	Y3589_ARATH RecName: Full=PTI1-like tyrosine-protein kinase At3g15890; EC=2.7.10.2;	At1g52540	GO:0005886,plasma membrane; GO:0005524,ATP binding; GO:0004715,non-membrane spanning protein tyrosine kinase activity; GO:0004675,transmembrane receptor protein serine/threonine kinase activity; GO:0007166,cell surface receptor signaling pathway; GO:0006468,protein phosphorylation; GO:0000166,nucleotide binding; GO:0003674,molecular_function; GO:0005488,binding; GO:0008144,drug binding; GO:001707…	PF00069.25:Protein kinase domain	--	--	--
gene-LOC114255777	0.43	0.33	0.12	0	0.19	0	0.22	0.08	0.04	13	9	3	0	6	0	6	2	1	NW_021025370.1	792392	794096	-	LOC114255777	--	--	XP_015870355.1	TMM_ARATH RecName: Full=Protein TOO MANY MOUTHS {ECO:0000303|PubMed:11536724}; AltName: Full=Receptor-like protein 17 {ECO:0000303|PubMed:18434605}; Short=AtRLP17 {ECO:0000303|PubMed:18434605}; Flags: Precursor;	At1g80080	GO:0031225,anchored component of membrane; GO:0016021,integral component of membrane; GO:0016020,membrane; GO:0005886,plasma membrane; GO:0042277,peptide binding; GO:0004872,NA; GO:0008356,asymmetric cell division; GO:0009737,response to abscisic acid; GO:0003674,molecular_function; GO:0005488,binding; GO:0033218,amide binding; GO:0008150,biological_process; GO:0009987,cellular process; GO:005130…	PF13855.6:Leucine rich repeat	--	--	--
gene-LOC114255778	0	0	0	0.08	0	0	0	0	0	0	0	0	1	0	0	0	0	0	NW_021025370.1	862812	864603	+	LOC114255778	--	--	XP_018851722.1	PV42A_ARATH RecName: Full=SNF1-related protein kinase regulatory subunit gamma-like PV42a; Short=AtPV42a; AltName: Full=AKIN subunit gamma-like PV42a; AltName: Full=CBS domain-containing protein CBSCBS4;	At1g15330	GO:0003006,developmental process involved in reproduction; GO:0009553,embryo sac development; GO:0009555,pollen development; GO:0010183,pollen tube guidance; GO:0048443,stamen development; GO:0000003,reproduction; GO:0008150,biological_process; GO:0022414,reproductive process; GO:0032502,developmental process; GO:0007275,multicellular organism development; GO:0032501,multicellular organismal proc…	PF00571.28:CBS domain	--	--	--
gene-LOC114255779	3.08	3.16	3.13	4.11	1.18	3.43	3.55	4.63	3.57	41	38	35	46	16	41	43	53	44	NW_021025370.1	820035	820785	+	LOC114255779	K06630 14-3-3 protein epsilon | (RefSeq) 14-3-3-like protein A (A)	--	XP_021657555.1	1433E_TOBAC RecName: Full=14-3-3-like protein E;	At5g38480	GO:0019904,protein domain specific binding; GO:0005515,protein binding; GO:0003674,molecular_function; GO:0005488,binding	PF00244.20:14-3-3 protein	--	--	--
gene-LOC114255780	6.9	2.92	5.44	2.64	3.09	1.15	7.97	8.47	12.68	214	82	142	69	98	32	225	226	364	NW_021025370.1	871125	874543	+	LOC114255780	K20416 palmitoyl-[glycerolipid] 7-desaturase [EC:1.14.19.42] | (RefSeq) palmitoyl-monogalactosyldiacylglycerol delta-7 desaturase, chloroplastic-like (A)	--	XP_011073424.1	ADS3_ARATH RecName: Full=Palmitoyl-monogalactosyldiacylglycerol delta-7 desaturase, chloroplastic {ECO:0000303|PubMed:15579662}; EC=1.14.19.42 {ECO:0000269|PubMed:15579662}; AltName: Full=Acyl-lipid desaturase 3 {ECO:0000303|PubMed:15240892}; AltName: Full=Fatty acid desaturase 5 {ECO:0000303|PubMed:15579662}; Short=FAD5 {ECO:0000303|PubMed:15579662}; AltName: Full=Fatty acid desaturase B {ECO:00…	At3g15850	GO:0031969,chloroplast membrane; GO:0005789,endoplasmic reticulum membrane; GO:0016021,integral component of membrane; GO:0009579,thylakoid; GO:0016717,oxidoreductase activity, acting on paired donors, with oxidation of a pair of donors resulting in the reduction of molecular oxygen to two molecules of water; GO:0031408,oxylipin biosynthetic process; GO:0010205,photoinhibition; GO:0006636,unsatur…	PF00487.24:Fatty acid desaturase	--	--	--
gene-LOC114255781	0.54	0.39	0.83	0	0.06	0.35	0.95	0.89	1.38	17	11	22	0	2	10	27	24	40	NW_021025370.1	369506	371400	+	LOC114255781	K13459 disease resistance protein RPS2 | (RefSeq) disease resistance protein At4g27190-like (A)	ko04626: Plant-pathogen interaction	KVI05092.1	DRL27_ARATH RecName: Full=Disease resistance protein At4g27190;	At4g27190	GO:0005886,plasma membrane; GO:0043531,ADP binding; GO:0005524,ATP binding; GO:0006952,defense response; GO:0007165,signal transduction; GO:0000166,nucleotide binding; GO:0003674,molecular_function; GO:0005488,binding; GO:0017076,purine nucleotide binding; GO:0030554,adenyl nucleotide binding; GO:0032553,ribonucleotide binding; GO:0032555,purine ribonucleotide binding; GO:0032559,adenyl ribonucle…	PF00931.22:NB-ARC domain	--	--	--
gene-LOC114255782	9.11	15.26	12.19	0.6	3.12	3.35	6.66	6.04	6.25	200	303	225	11	70	66	133	114	127	NW_021025370.1	371445	404906	+	LOC114255782	K13459 disease resistance protein RPS2 | (RefSeq) disease resistance protein At4g27190-like (A)	ko04626: Plant-pathogen interaction	XP_022719667.1	--	--	GO:0043531,ADP binding; GO:0006952,defense response; GO:0000166,nucleotide binding; GO:0003674,molecular_function; GO:0005488,binding; GO:0017076,purine nucleotide binding; GO:0030554,adenyl nucleotide binding; GO:0032553,ribonucleotide binding; GO:0032555,purine ribonucleotide binding; GO:0032559,adenyl ribonucleotide binding; GO:0036094,small molecule binding; GO:0043167,ion binding; GO:0043168…	--	--	--	--
gene-LOC114255784	0.79	2.17	1.14	0.27	0.33	1	1.24	0.98	1.46	14	35	17	4	6	16	20	15	24	NW_021025370.1	90845	91849	-	LOC114255784	K09286 EREBP-like factor | (RefSeq) dehydration-responsive element-binding protein 3-like (A)	--	ADJ67431.1	ERF34_ARATH RecName: Full=Ethylene-responsive transcription factor ERF034;	At2g44940	GO:0005634,nucleus; GO:0003700,DNA-binding transcription factor activity; GO:0044212,transcription regulatory region DNA binding; GO:0009873,ethylene-activated signaling pathway; GO:0006351,transcription, DNA-templated; GO:0140110,transcription regulator activity; GO:0003674,molecular_function; GO:0001067,regulatory region nucleic acid binding; GO:0003676,nucleic acid binding; GO:0003677,DNA bind…	PF00847.20:AP2 domain	AP2/ERF-ERF	TF	AP2/ERF->AP2/ERF-ERF
gene-LOC114255785	0.17	0.18	0	0	0	0	0	0	0	1	1	0	0	0	0	0	0	0	NW_021025370.1	320828	332828	+	LOC114255785	--	--	--	--	--	--	--	--	--	--
gene-LOC114255786	0	0	0	0	0.48	0.82	0	0	0	0	0	0	0	2	3	0	0	0	NW_021025370.1	513983	514407	+	LOC114255786	--	--	--	--	--	--	--	--	--	--
gene-LOC114255787	1.57	1.36	1.61	0.86	1.32	0.75	0.79	1.38	0.73	37	29	32	17	32	16	17	28	16	NW_021025370.1	620549	623864	-	LOC114255787	--	--	XP_009783193.1	--	At1g15320	GO:0043565,sequence-specific DNA binding; GO:0006351,transcription, DNA-templated; GO:0003674,molecular_function; GO:0003676,nucleic acid binding; GO:0003677,DNA binding; GO:0005488,binding; GO:0097159,organic cyclic compound binding; GO:1901363,heterocyclic compound binding; GO:0008152,metabolic process; GO:0006139,nucleobase-containing compound metabolic process; GO:0006725,cellular aromatic co…	PF14144.6:Seed dormancy control	--	--	--
gene-LOC114255789	0	0	0	0	0	0.07	0.07	0	0	0	0	0	0	0	1	1	0	0	NW_021025370.1	887282	889031	-	LOC114255789	--	--	XP_018830405.1	CPC_CUCSA RecName: Full=Cucumber peeling cupredoxin; Short=CPC; AltName: Full=Stellacyanin;	At5g20230	GO:0009055,electron transfer activity; GO:0046872,metal ion binding; GO:0003674,molecular_function; GO:0003824,catalytic activity; GO:0016491,oxidoreductase activity; GO:0005488,binding; GO:0043167,ion binding; GO:0043169,cation binding	PF02298.17:Plastocyanin-like domain	--	--	--
gene-LOC114255790	100.61	91.32	91.15	71.08	88.95	82.6	117.61	115.82	106.47	3327	2733	2535	1977	3007	2453	3538	3293	3258	NW_021025371.1	33245	43531	-	LOC114255790	K01647 citrate synthase [EC:2.3.3.1] | (RefSeq) citrate synthase, glyoxysomal (A)	ko00020: Citrate cycle (TCA cycle); ko00630: Glyoxylate and dicarboxylate metabolism; ko01100: Metabolic pathways; ko01110: Biosynthesis of secondary metabolites; ko01200: Carbon metabolism; ko01210: 2-Oxocarboxylic acid metabolism; ko01230: Biosynthesis of amino acids	XP_011082955.1	CYSZ_CUCMA RecName: Full=Citrate synthase, glyoxysomal; EC=2.3.3.16; AltName: Full=GCS; Flags: Precursor;	At3g58750	GO:0009514,glyoxysome; GO:0046912,transferase activity, transferring acyl groups, acyl groups converted into alkyl on transfer; GO:0006097,glyoxylate cycle; GO:0006099,tricarboxylic acid cycle; GO:0003674,molecular_function; GO:0003824,catalytic activity; GO:0016740,transferase activity; GO:0016746,transferase activity, transferring acyl groups; GO:0008152,metabolic process; GO:0005975,carbohydra…	PF00285.21:Citrate synthase, C-terminal domain	--	--	--
gene-LOC114255791	0.09	0.34	0.16	0.11	0	0.1	0	0	0	2	7	3	2	0	2	0	0	0	NW_021025371.1	207739	227575	+	LOC114255791	K12130 pseudo-response regulator 5 | (RefSeq) two-component response regulator-like APRR9 isoform X1 (A)	ko04712: Circadian rhythm - plant	XP_002268929.1	COL16_ARATH RecName: Full=Zinc finger protein CONSTANS-LIKE 16;	At5g14370	GO:0016020,membrane; GO:0005634,nucleus; GO:0003700,DNA-binding transcription factor activity; GO:0008270,zinc ion binding; GO:0006355,regulation of transcription, DNA-templated; GO:0140110,transcription regulator activity; GO:0003674,molecular_function; GO:0005488,binding; GO:0046872,metal ion binding; GO:0043167,ion binding; GO:0043169,cation binding; GO:0046914,transition metal ion binding; GO…	PF06203.14:CCT motif	Others	TR	Others
gene-LOC114255792	0.11	0.17	0	0.43	0.09	0.02	0.02	0.11	0	6	8	0	19	5	1	1	5	0	NW_021025371.1	207688	216793	+	LOC114255792	--	--	XP_002268929.1	--	At5g14370	GO:0005634,nucleus; GO:0005622,intracellular; GO:0005575,cellular_component; GO:0005623,cell; GO:0043231,intracellular membrane-bounded organelle; GO:0043226,organelle; GO:0043227,membrane-bounded organelle; GO:0043229,intracellular organelle; GO:0044424,intracellular part; GO:0044464,cell part	--	--	--	--
gene-LOC114255793	0.87	0.48	0.59	1.14	0.57	1.1	0.22	0.03	0	30	15	17	33	20	34	7	1	0	NW_021024577.1	2083238	2094262	-	LOC114255793	K19073 divinyl chlorophyllide a 8-vinyl-reductase [EC:1.3.1.75] | (RefSeq) divinyl chlorophyllide a 8-vinyl-reductase, chloroplastic (A)	ko00860: Porphyrin and chlorophyll metabolism; ko01100: Metabolic pathways; ko01110: Biosynthesis of secondary metabolites	POE90415.1	TIC62_PEA RecName: Full=Protein TIC 62, chloroplastic; AltName: Full=Translocon at the inner envelope membrane of chloroplasts 62; Short=PsTIC62; Flags: Precursor;	At3g18890	GO:0009706,chloroplast inner membrane; GO:0009570,chloroplast stroma; GO:0015031,protein transport; GO:0008104,protein localization; GO:0006810,transport; GO:0008150,biological_process; GO:0015833,peptide transport; GO:0033036,macromolecule localization; GO:0042886,amide transport; GO:0045184,establishment of protein localization; GO:0051179,localization; GO:0051234,establishment of localization;…	PF13460.6:NAD(P)H-binding	--	--	--
gene-LOC114255795	0.39	1.23	0.39	0	1.53	0	0.07	0.23	1.62	6	17	5	0	24	0	1	3	23	NW_021025371.1	246158	247466	-	LOC114255795	--	--	POE57710.1	BAG2_ARATH RecName: Full=BAG family molecular chaperone regulator 2; AltName: Full=Bcl-2-associated athanogene 2;	At5g14360	GO:0051087,chaperone binding; GO:0005515,protein binding; GO:0003674,molecular_function; GO:0005488,binding	PF00240.23:Ubiquitin family	--	--	--
gene-LOC114255796	12.07	14.46	14.22	24.24	27.96	27.76	18.45	15.32	20.56	558	605	553	943	1322	1153	776	609	880	NW_021025371.1	309612	324725	+	LOC114255796	K03377 N-acetylneuraminate 9-O-acetyltransferase [EC:2.3.1.45] | (RefSeq) protein REDUCED WALL ACETYLATION 3-like isoform X1 (A)	--	XP_018841901.1	RWA3_ARATH RecName: Full=Protein REDUCED WALL ACETYLATION 3 {ECO:0000303|PubMed:21212300, ECO:0000303|PubMed:21673009}; EC=2.3.1.- {ECO:0000305};	At5g46340	GO:0005794,Golgi apparatus; GO:0000139,Golgi membrane; GO:0016021,integral component of membrane; GO:0016491,oxidoreductase activity; GO:0016740,transferase activity; GO:0009834,plant-type secondary cell wall biogenesis; GO:1990937,xylan acetylation; GO:0045492,xylan biosynthetic process; GO:0045491,xylan metabolic process; GO:0003674,molecular_function; GO:0003824,catalytic activity; GO:0008150,…	PF07779.12:10 TM Acyl Transferase domain found in Cas1p	--	--	--
gene-LOC114255797	0.04	0.1	0	4.42	8.72	7.18	2.41	1.72	1.94	1	2	0	83	199	144	49	33	40	NW_021025371.1	622265	623699	+	LOC114255797	--	--	XP_020414626.1	ALPL_ARATH RecName: Full=Protein ALP1-like {ECO:0000305}; EC=3.1.-.-;	At3g44640	GO:0005634,nucleus; GO:0046872,metal ion binding; GO:0004518,nuclease activity; GO:0003674,molecular_function; GO:0005488,binding; GO:0043167,ion binding; GO:0043169,cation binding; GO:0003824,catalytic activity; GO:0016787,hydrolase activity; GO:0016788,hydrolase activity, acting on ester bonds; GO:0005622,intracellular; GO:0005575,cellular_component; GO:0005623,cell; GO:0043231,intracellular me…	PF13359.6:DDE superfamily endonuclease	--	--	--
gene-LOC114255798	0.17	0.48	0.28	0.12	0.55	0.59	0.29	0.39	0.32	5	13	7	3	17	16	8	10	9	NW_021025371.1	741514	748351	-	LOC114255798	--	--	--	--	--	--	--	--	--	--
gene-LOC114255800	2.75	7.73	5.94	0.42	0.49	0.74	0.48	0.68	1.01	132	336	240	17	24	32	21	28	45	NW_021025371.1	1195467	1201017	-	LOC114255800	--	--	XP_021808041.1	RSLE1_ORYSJ RecName: Full=Zinc finger BED domain-containing protein RICESLEEPER 1; AltName: Full=Transposase-like protein RICESLEEPER 1;	At3g17260_2	GO:0005634,nucleus; GO:0003700,DNA-binding transcription factor activity; GO:0046872,metal ion binding; GO:0046983,protein dimerization activity; GO:0000977,RNA polymerase II regulatory region sequence-specific DNA binding; GO:0009791,post-embryonic development; GO:0006357,regulation of transcription by RNA polymerase II; GO:0006351,transcription, DNA-templated; GO:0140110,transcription regulator…	PF05699.14:hAT family C-terminal dimerisation region	--	--	--
gene-LOC114255801	0.51	0.68	0.12	0.18	0.15	0.46	0.34	0.42	0.39	10	12	2	3	3	8	6	7	7	NW_021024577.1	2124141	2132349	+	LOC114255801	K09503 DnaJ homolog subfamily A member 2 | (RefSeq) dnaJ protein homolog (A)	ko04141: Protein processing in endoplasmic reticulum	XP_015898320.1	DNJH2_ALLPO RecName: Full=DnaJ protein homolog 2; Flags: Precursor;	At3g44110	GO:0016020,membrane; GO:0005524,ATP binding; GO:0031072,heat shock protein binding; GO:0046872,metal ion binding; GO:0051082,unfolded protein binding; GO:0006457,protein folding; GO:0009408,response to heat; GO:0000166,nucleotide binding; GO:0003674,molecular_function; GO:0005488,binding; GO:0008144,drug binding; GO:0017076,purine nucleotide binding; GO:0030554,adenyl nucleotide binding; GO:00325…	--	--	--	--
gene-LOC114255802	11.43	16.36	16.36	4.02	12.58	12.4	30.1	24.2	14.06	2793	3617	3362	827	3143	2721	6689	5083	3179	NW_021025371.1	1232501	1315382	-	LOC114255802	K19525 vacuolar protein sorting-associated protein 13A/C | (RefSeq) uncharacterized protein LOC110751807 (A)	--	XP_010649650.1	--	At1g48090	--	PF16908.5:Vacuolar sorting-associated protein 13, N-terminal	--	--	--
gene-LOC114255803	9.06	12.76	11.16	6.14	6.92	5.7	9.47	10.92	8.79	223	284	231	127	174	126	212	231	200	NW_021025371.1	1226387	1229382	+	LOC114255803	--	--	XP_021671865.1	--	At5g41270	--	PF04032.16:RNAse P Rpr2/Rpp21/SNM1 subunit domain	--	--	--
gene-LOC114255804	0.48	0.36	0.48	0.57	0.63	0.63	0.09	0.65	0.7	6	4	5	6	8	7	1	7	8	NW_021025371.1	1446318	1452626	+	LOC114255804	--	--	--	--	--	--	--	--	--	--
gene-LOC114255805	0.24	0.3	0.26	0.13	0.27	0.3	0.1	0.25	0.16	13	15	12	6	15	15	5	12	8	NW_021025371.1	1953260	1963982	-	LOC114255805	K13430 serine/threonine-protein kinase PBS1 [EC:2.7.11.1] | (RefSeq) serine/threonine-protein kinase PBS1 (A)	ko04626: Plant-pathogen interaction	GAV60459.1	TMK2_ARATH RecName: Full=Receptor-like kinase TMK2 {ECO:0000303|PubMed:23613767}; EC=2.7.11.1 {ECO:0000305}; AltName: Full=BARK1-like kinase 3 {ECO:0000303|PubMed:23921992}; AltName: Full=Leucine-rich repeat receptor-like kinases TMK2 {ECO:0000303|PubMed:23613767}; AltName: Full=Transmembrane kinase 2 {ECO:0000303|PubMed:23613767}; Flags: Precursor;	At1g24650	GO:0016021,integral component of membrane; GO:0005886,plasma membrane; GO:0005524,ATP binding; GO:0004675,transmembrane receptor protein serine/threonine kinase activity; GO:0007166,cell surface receptor signaling pathway; GO:0006468,protein phosphorylation; GO:0000166,nucleotide binding; GO:0003674,molecular_function; GO:0005488,binding; GO:0008144,drug binding; GO:0017076,purine nucleotide bind…	PF00069.25:Protein kinase domain	--	--	--
gene-LOC114255807	10.96	14.17	15.82	6.78	12.72	15.29	19.25	17.71	13.39	1322	1547	1605	688	1568	1656	2112	1836	1494	NW_021025371.1	2071260	2116041	+	LOC114255807	K12879 THO complex subunit 2 | (RefSeq) THO complex subunit 2 isoform X1 (A)	ko03013: RNA transport; ko03040: Spliceosome	XP_010649318.1	THOC2_ARATH RecName: Full=THO complex subunit 2; Short=AtTHO2; AltName: Full=Protein EMBRYO DEFECTIVE 2793;	At1g24706	GO:0016607,nuclear speck; GO:0005634,nucleus; GO:0000347,THO complex; GO:0000445,THO complex part of transcription export complex; GO:0003729,mRNA binding; GO:0003723,RNA binding; GO:1990428,miRNA transport; GO:0006406,mRNA export from nucleus; GO:0006397,mRNA processing; GO:0035196,production of miRNAs involved in gene silencing by miRNA; GO:0008380,RNA splicing; GO:0003674,molecular_function; G…	PF11262.8:Transcription factor/nuclear export subunit protein 2	--	--	--
gene-LOC114255808	0	0	0	0	0.22	0.05	0	0	0	0	0	0	0	10	2	0	0	0	NW_021025371.1	2117119	2120485	-	LOC114255808	K20044 phosphatidylinositol-binding clathrin assembly protein | (RefSeq) putative clathrin assembly protein At2g25430 (A)	--	XP_007045499.2	CAP4_ARATH RecName: Full=Putative clathrin assembly protein At1g03050;	At1g03050	GO:0005905,clathrin-coated pit; GO:0030136,clathrin-coated vesicle; GO:0005794,Golgi apparatus; GO:0005545,1-phosphatidylinositol binding; GO:0030276,clathrin binding; GO:0048268,clathrin coat assembly; GO:0006897,endocytosis; GO:0003674,molecular_function; GO:0005488,binding; GO:0005543,phospholipid binding; GO:0008289,lipid binding; GO:0035091,phosphatidylinositol binding; GO:0043167,ion bindin…	PF07651.16:ANTH domain	--	--	--
gene-LOC114255809	84.25	80.8	72.06	115.37	71.11	67.67	95.28	95.59	103.93	976	847	702	1124	842	704	1004	952	1114	NW_021025371.1	2222029	2225200	-	LOC114255809	--	--	XP_002268987.1	--	--	--	--	--	--	--
gene-LOC114255810	196.74	131.01	117.68	48.5	37.93	27.84	69.92	100.31	113	3415	2058	1718	708	673	434	1104	1497	1815	NW_021025371.1	2279844	2281666	+	LOC114255810	--	--	ARQ80478.1	GL52_ORYSJ RecName: Full=Germin-like protein 5-1; Flags: Precursor;	At1g09560	GO:0048046,apoplast; GO:0005618,cell wall; GO:0009506,plasmodesma; GO:0030145,manganese ion binding; GO:0045735,nutrient reservoir activity; GO:0010497,plasmodesmata-mediated intercellular transport; GO:2000280,regulation of root development; GO:0003674,molecular_function; GO:0005488,binding; GO:0046872,metal ion binding; GO:0043167,ion binding; GO:0043169,cation binding; GO:0046914,transition me…	PF00190.22:Cupin	--	--	--
gene-LOC114255811	18.05	9.86	16.78	4.86	4.45	5.35	18.5	23.79	38.67	1276	631	998	289	322	340	1190	1446	2530	NW_021025371.1	2319556	2328681	-	LOC114255811	K12120 phytochrome A | (RefSeq) phytochrome A (A)	ko04712: Circadian rhythm - plant	ARX70251.1	PHYA1_TOBAC RecName: Full=Phytochrome A1;	At1g09570	GO:0005622,intracellular; GO:0000155,phosphorelay sensor kinase activity; GO:0009881,photoreceptor activity; GO:0042803,protein homodimerization activity; GO:0009584,detection of visible light; GO:0018298,protein-chromophore linkage; GO:0017006,protein-tetrapyrrole linkage; GO:0009585,red, far-red light phototransduction; GO:0006355,regulation of transcription, DNA-templated; GO:0006351,transcrip…	PF00360.20:Phytochrome region	--	--	--
gene-LOC114255813	8.14	6.55	11.63	8.4	6.63	5.56	6.9	7.47	7.1	114	83	137	99	95	70	88	90	92	NW_021025371.1	2460178	2460968	-	LOC114255813	--	--	CDP17752.1	--	--	--	--	--	--	--
gene-LOC114255814	23.5	28.95	28.11	15.04	8.03	12.89	24.02	20.92	29.72	810	903	815	436	283	399	753	620	948	NW_021025371.1	2469978	2478764	-	LOC114255814	--	--	CDP17753.1	LAZH1_ARATH RecName: Full=Protein LAZ1 homolog 1 {ECO:0000303|PubMed:20830211}; AltName: Full=Lazarus1 homolog 1 {ECO:0000303|PubMed:20830211}; Flags: Precursor;	At5g26734	GO:0016021,integral component of membrane; GO:0005215,transporter activity; GO:0003674,molecular_function; GO:0005575,cellular_component; GO:0016020,membrane; GO:0031224,intrinsic component of membrane; GO:0044425,membrane part	PF03619.16:Organic solute transporter Ostalpha	--	--	--
gene-LOC114255815	0	0.06	0.07	0.1	0	0.13	0.16	0.13	0.06	0	2	2	3	0	4	5	4	2	NW_021025371.1	3586498	3588565	+	LOC114255815	K06672 cohesin loading factor subunit SCC2 | (RefSeq) sister chromatid cohesion protein SCC2 (A)	--	XP_018816828.1	SCC2_ARATH RecName: Full=Sister chromatid cohesion protein SCC2 {ECO:0000303|PubMed:19228337}; AltName: Full=Protein EMBRYO DEFECTIVE 2773 {ECO:0000303|PubMed:15266054}; AltName: Full=Protein SISTER-CHROMATID COHESION 2 {ECO:0000303|PubMed:19228337}; Short=AtSCC2 {ECO:0000303|PubMed:19228337};	At5g15540	GO:0000775,chromosome, centromeric region; GO:0005634,nucleus; GO:0003682,chromatin binding; GO:0046872,metal ion binding; GO:0051301,cell division; GO:0034508,centromere complex assembly; GO:0009793,embryo development ending in seed dormancy; GO:0051177,meiotic sister chromatid cohesion; GO:0010468,regulation of gene expression; GO:0007062,sister chromatid cohesion; GO:0003674,molecular_function…	PF12830.7:Sister chromatid cohesion C-terminus	--	--	--
gene-LOC114255817	0.09	0.1	0.05	0	0	0.05	0	0.05	0.05	2	2	1	0	0	1	0	1	1	NW_021025371.1	131748	134403	-	LOC114255817	--	--	XP_018845783.1	SEOB_ARATH RecName: Full=Protein SIEVE ELEMENT OCCLUSION B {ECO:0000303|PubMed:20932300}; Short=AtSEOb {ECO:0000303|PubMed:20932300}; AltName: Full=Protein SIEVE ELEMENT OCCLUSION-RELATED 1 {ECO:0000303|PubMed:22470058}; Short=AtSEOR1 {ECO:0000303|PubMed:22470058};	At3g01680	GO:0042803,protein homodimerization activity; GO:0043621,protein self-association; GO:0010088,phloem development; GO:0005515,protein binding; GO:0003674,molecular_function; GO:0005488,binding; GO:0046983,protein dimerization activity; GO:0042802,identical protein binding; GO:0009888,tissue development; GO:0008150,biological_process; GO:0010087,phloem or xylem histogenesis; GO:0032502,developmenta…	PF14576.6:Sieve element occlusion N-terminus	--	--	--
gene-LOC114255819	1.03	1.04	1.18	0.57	0.89	1.31	0.93	0.93	0.66	102	93	98	47	90	116	84	79	60	NW_021024577.1	372999	381473	-	LOC114255819	--	--	XP_022875360.1	--	At5g58880	GO:0016021,integral component of membrane; GO:0005575,cellular_component; GO:0016020,membrane; GO:0031224,intrinsic component of membrane; GO:0044425,membrane part	--	--	--	--
gene-LOC114255823	0.25	0.05	0.1	0	0.16	0.28	0.05	0.05	0	6	1	2	0	4	6	1	1	0	NW_021025371.1	513379	514734	+	LOC114255823	--	--	XP_020084906.1	--	At2g14980	--	PF02992.14:Transposase family tnp2	--	--	--
gene-LOC114255824	2.33	3.15	2.65	10.9	1.62	5.94	9.57	7.65	6.21	45	55	43	177	32	103	168	127	111	NW_021025371.1	615586	616675	-	LOC114255824	K09419 heat shock transcription factor, other eukaryote | (RefSeq) heat stress transcription factor B-1 isoform X1 (A)	--	XP_009797839.1	HSF24_SOLPE RecName: Full=Heat shock factor protein HSF24; AltName: Full=Heat shock transcription factor 24; Short=HSTF 24; AltName: Full=Heat stress transcription factor;	At4g36990	GO:0005634,nucleus; GO:0003700,DNA-binding transcription factor activity; GO:0043565,sequence-specific DNA binding; GO:0006351,transcription, DNA-templated; GO:0140110,transcription regulator activity; GO:0003674,molecular_function; GO:0003676,nucleic acid binding; GO:0003677,DNA binding; GO:0005488,binding; GO:0097159,organic cyclic compound binding; GO:1901363,heterocyclic compound binding; GO:…	PF00447.17:HSF-type DNA-binding	--	--	--
gene-LOC114255825	0	0	0	1.75	2.22	2.23	2.64	1.24	1.88	0	0	0	11	17	15	18	8	13	NW_021025371.1	623774	624324	+	LOC114255825	--	--	XP_015385725.1	--	--	--	PF12776.7:Myb/SANT-like DNA-binding domain	--	--	--
gene-LOC114255826	0.1	0.06	0	0	0	0	0	0	0.11	2	1	0	0	0	0	0	0	2	NW_021025371.1	693309	694627	+	LOC114255826	--	--	XP_002517852.1	RLT1_ARATH RecName: Full=Homeobox-DDT domain protein RLT1 {ECO:0000305}; AltName: Full=Protein HOMEOBOX-1 {ECO:0000305}; AltName: Full=Protein RINGLET 1 {ECO:0000303|PubMed:22694359};	At1g28420	GO:0005634,nucleus; GO:0003677,DNA binding; GO:0003700,DNA-binding transcription factor activity; GO:0009908,flower development; GO:0045892,negative regulation of transcription, DNA-templated; GO:0048510,regulation of timing of transition from vegetative to reproductive phase; GO:0006351,transcription, DNA-templated; GO:0003674,molecular_function; GO:0003676,nucleic acid binding; GO:0005488,bindi…	PF02791.17:DDT domain	DDT	TR	DDT
gene-LOC114255830	5.01	3.94	5.1	1.55	1.93	1.66	1.17	0.28	1.35	104	74	89	27	41	31	22	5	26	NW_021024577.1	725895	728288	+	LOC114255830	--	--	XP_018812797.1	--	At2g29660	--	PF00096.26:Zinc finger, C2H2 type	C2H2	TF	C2H2
gene-LOC114255831	0	0	0	0	0	0	0	0.03	0.05	0	0	0	0	0	0	0	1	2	NW_021025371.1	1322575	1394930	-	LOC114255831	K04460 serine/threonine-protein phosphatase 5 [EC:3.1.3.16] | (RefSeq) uncharacterized protein LOC110762319 (A)	--	XP_011095576.1	PPP7L_ARATH RecName: Full=Serine/threonine-protein phosphatase 7 long form homolog; EC=3.1.3.16; AltName: Full=Protein MAIN-LIKE 3 {ECO:0000303|PubMed:24635680};	At1g48120_1	GO:0005634,nucleus; GO:0046872,metal ion binding; GO:0004721,phosphoprotein phosphatase activity; GO:0003674,molecular_function; GO:0005488,binding; GO:0043167,ion binding; GO:0043169,cation binding; GO:0003824,catalytic activity; GO:0016787,hydrolase activity; GO:0016788,hydrolase activity, acting on ester bonds; GO:0016791,phosphatase activity; GO:0042578,phosphoric ester hydrolase activity; GO…	PF10536.9:Plant mobile domain	--	--	--
gene-LOC114255839	0	0	0	0	0.08	0.46	0	0	0	0	0	0	0	1	5	0	0	0	NW_021025371.1	2310556	2311716	+	LOC114255839	--	--	XP_020262956.1	--	--	--	PF03004.14:Plant transposase (Ptta/En/Spm family)	--	--	--
gene-LOC114255841	0	0	0	0	0	0	0	0.07	0	0	0	0	0	0	0	0	1	0	NW_021025371.1	2439158	2440078	+	LOC114255841	K08835 serine/threonine-protein kinase OSR1/STK39 [EC:2.7.11.1] | (RefSeq) serine/threonine-protein kinase BLUS1-like (A)	--	XP_020258404.1	ALPL_ARATH RecName: Full=Protein ALP1-like {ECO:0000305}; EC=3.1.-.-;	At1g24370_1	GO:0005634,nucleus; GO:0046872,metal ion binding; GO:0004518,nuclease activity; GO:0003674,molecular_function; GO:0005488,binding; GO:0043167,ion binding; GO:0043169,cation binding; GO:0003824,catalytic activity; GO:0016787,hydrolase activity; GO:0016788,hydrolase activity, acting on ester bonds; GO:0005622,intracellular; GO:0005575,cellular_component; GO:0005623,cell; GO:0043231,intracellular me…	PF04827.14:Plant transposon protein	--	--	--
gene-LOC114255843	0	0	0	0	0	0	0.09	0	0	0	0	0	0	0	0	1	0	0	NW_021025371.1	2572933	2574021	+	LOC114255843	--	--	XP_006469729.1	CRR38_ARATH RecName: Full=Cysteine-rich repeat secretory protein 38; Flags: Precursor;	At3g22060	GO:0005618,cell wall; GO:0005576,extracellular region; GO:0005773,vacuole; GO:0009737,response to abscisic acid; GO:0001101,response to acid chemical; GO:0008150,biological_process; GO:0009719,response to endogenous stimulus; GO:0009725,response to hormone; GO:0010033,response to organic substance; GO:0033993,response to lipid; GO:0042221,response to chemical; GO:0050896,response to stimulus; GO:…	PF01657.17:Salt stress response/antifungal	--	--	--
gene-LOC114255848	0.95	1.14	0.41	1.23	0.34	1.25	0.66	0.4	1.21	11	12	4	12	4	13	7	4	13	NW_021025371.1	129650	130305	-	LOC114255848	--	--	XP_021669141.1	SEOB_ARATH RecName: Full=Protein SIEVE ELEMENT OCCLUSION B {ECO:0000303|PubMed:20932300}; Short=AtSEOb {ECO:0000303|PubMed:20932300}; AltName: Full=Protein SIEVE ELEMENT OCCLUSION-RELATED 1 {ECO:0000303|PubMed:22470058}; Short=AtSEOR1 {ECO:0000303|PubMed:22470058};	At3g01680	GO:0042803,protein homodimerization activity; GO:0043621,protein self-association; GO:0010088,phloem development; GO:0005515,protein binding; GO:0003674,molecular_function; GO:0005488,binding; GO:0046983,protein dimerization activity; GO:0042802,identical protein binding; GO:0009888,tissue development; GO:0008150,biological_process; GO:0010087,phloem or xylem histogenesis; GO:0032502,developmenta…	PF14577.6:Sieve element occlusion C-terminus	--	--	--
gene-LOC114255849	0.06	0	0	0	0	0.13	0	0	0	1	0	0	0	0	2	0	0	0	NW_021025371.1	264780	271105	-	LOC114255849	--	--	--	--	--	--	--	--	--	--
gene-LOC114255850	7.13	10.34	8.77	12.82	5.82	15.32	2.32	2.09	4.76	115	151	119	174	96	222	34	29	71	NW_021025371.1	569610	570520	+	LOC114255850	--	--	XP_021641184.1	DOF35_ARATH RecName: Full=Dof zinc finger protein DOF3.5; Short=AtDOF3.5;	At3g52440	GO:0005634,nucleus; GO:0003677,DNA binding; GO:0003700,DNA-binding transcription factor activity; GO:0046872,metal ion binding; GO:0006355,regulation of transcription, DNA-templated; GO:0006351,transcription, DNA-templated; GO:0003674,molecular_function; GO:0003676,nucleic acid binding; GO:0005488,binding; GO:0097159,organic cyclic compound binding; GO:1901363,heterocyclic compound binding; GO:01…	PF02701.15:Dof domain, zinc finger	C2C2-Dof	TF	C2C2->C2C2-Dof
gene-LOC114255853	214.03	94.51	87.42	67.13	2.06	13.61	1.85	0.98	7.29	1016	406	349	268	10	58	8	4	32	NW_021025371.1	686569	688398	+	LOC114255853	--	--	--	--	--	--	--	--	--	--
gene-LOC114255854	0.12	0	0.22	0	0	0	0.07	0.07	0.07	2	0	3	0	0	0	1	1	1	NW_021025371.1	689992	692651	+	LOC114255854	K01937 CTP synthase [EC:6.3.4.2] | (RefSeq) CTP synthase (A)	ko00240: Pyrimidine metabolism; ko01100: Metabolic pathways; ko01240: Biosynthesis of cofactors	XP_022852738.1	--	At4g02120	GO:0005524,ATP binding; GO:0003883,CTP synthase activity; GO:0044210,'de novo' CTP biosynthetic process; GO:0006541,glutamine metabolic process; GO:0000166,nucleotide binding; GO:0003674,molecular_function; GO:0005488,binding; GO:0008144,drug binding; GO:0017076,purine nucleotide binding; GO:0030554,adenyl nucleotide binding; GO:0032553,ribonucleotide binding; GO:0032555,purine ribonucleotide bin…	PF00117.28:Glutamine amidotransferase class-I	--	--	--
gene-LOC114255857	0.06	0	0	0	0	0.03	0.06	0	0	2	0	0	0	0	1	2	0	0	NW_021025371.1	1873919	1878015	+	LOC114255857	--	--	--	--	--	--	--	--	--	--
gene-LOC114255859	0.42	0.42	0.05	0.15	0.78	0.28	0.23	0.1	0	10	9	1	3	19	6	5	2	0	NW_021025371.1	2028284	2029627	+	LOC114255859	--	--	XP_018837905.1	PUB21_ARATH RecName: Full=U-box domain-containing protein 21; EC=2.3.2.27; AltName: Full=Plant U-box protein 21; AltName: Full=RING-type E3 ubiquitin transferase PUB21 {ECO:0000305};	At5g37490	GO:0004842,ubiquitin-protein transferase activity; GO:0010200,response to chitin; GO:0003674,molecular_function; GO:0003824,catalytic activity; GO:0016740,transferase activity; GO:0019787,ubiquitin-like protein transferase activity; GO:0140096,catalytic activity, acting on a protein; GO:0008150,biological_process; GO:0042493,response to drug; GO:0010033,response to organic substance; GO:0010243,r…	PF11841.8:Domain of unknown function (DUF3361)	--	--	--
gene-LOC114255861	0.49	0.73	0.68	2.93	3.37	2.38	1.08	0.19	0.71	6	8	7	30	42	26	12	2	8	NW_021025371.1	2362105	2364459	-	LOC114255861	--	--	--	--	--	--	--	--	--	--
gene-LOC114255862	0	0.39	0	0	0	0	0.19	0.2	1.14	0	6	0	0	0	0	3	3	18	NW_021025371.1	2409252	2410309	-	LOC114255862	--	--	XP_010070115.1	--	--	--	--	--	--	--
gene-LOC114255863	0.06	0.17	0.14	0.25	0.33	0.47	0.3	0.21	0.2	2	5	4	7	11	14	9	6	6	NW_021025371.1	3076523	3078389	-	LOC114255863	K10664 E3 ubiquitin-protein ligase ATL6/9/15/31/42/55 [EC:2.3.2.27] | (RefSeq) E3 ubiquitin-protein ligase ATL6-like (A)	--	GAY38758.1	ATL6_ARATH RecName: Full=E3 ubiquitin-protein ligase ATL6; EC=2.3.2.27 {ECO:0000269|PubMed:15644464}; AltName: Full=RING-H2 finger protein ATL6; AltName: Full=RING-type E3 ubiquitin transferase ATL6 {ECO:0000305}; Flags: Precursor;	At3g05200	GO:0016021,integral component of membrane; GO:0005886,plasma membrane; GO:0046872,metal ion binding; GO:0061630,ubiquitin protein ligase activity; GO:0004842,ubiquitin-protein transferase activity; GO:0009816,defense response to bacterium, incompatible interaction; GO:0009814,defense response, incompatible interaction; GO:0043161,proteasome-mediated ubiquitin-dependent protein catabolic process; …	PF13639.6:Ring finger domain	--	--	--
gene-LOC114255864	1.89	1.71	2.51	4.27	2.91	4.24	1.43	1.73	1.31	61	50	68	116	96	123	42	48	39	NW_021025371.1	3108745	3110951	-	LOC114255864	K10664 E3 ubiquitin-protein ligase ATL6/9/15/31/42/55 [EC:2.3.2.27] | (RefSeq) E3 ubiquitin-protein ligase ATL6-like (A)	--	GAY38758.1	ATL6_ARATH RecName: Full=E3 ubiquitin-protein ligase ATL6; EC=2.3.2.27 {ECO:0000269|PubMed:15644464}; AltName: Full=RING-H2 finger protein ATL6; AltName: Full=RING-type E3 ubiquitin transferase ATL6 {ECO:0000305}; Flags: Precursor;	At3g05200	GO:0016021,integral component of membrane; GO:0005886,plasma membrane; GO:0046872,metal ion binding; GO:0061630,ubiquitin protein ligase activity; GO:0004842,ubiquitin-protein transferase activity; GO:0009816,defense response to bacterium, incompatible interaction; GO:0009814,defense response, incompatible interaction; GO:0043161,proteasome-mediated ubiquitin-dependent protein catabolic process; …	PF13639.6:Ring finger domain	--	--	--
gene-LOC114255865	0.92	0.24	0.35	3.2	2.63	3.85	0.93	1.71	0.99	25	6	8	73	73	94	23	40	25	NW_021025371.1	3255511	3257043	-	LOC114255865	K10664 E3 ubiquitin-protein ligase ATL6/9/15/31/42/55 [EC:2.3.2.27] | (RefSeq) E3 ubiquitin-protein ligase ATL6-like (A)	--	XP_010266641.1	ATL6_ARATH RecName: Full=E3 ubiquitin-protein ligase ATL6; EC=2.3.2.27 {ECO:0000269|PubMed:15644464}; AltName: Full=RING-H2 finger protein ATL6; AltName: Full=RING-type E3 ubiquitin transferase ATL6 {ECO:0000305}; Flags: Precursor;	At3g05200	GO:0016021,integral component of membrane; GO:0005886,plasma membrane; GO:0046872,metal ion binding; GO:0061630,ubiquitin protein ligase activity; GO:0004842,ubiquitin-protein transferase activity; GO:0009816,defense response to bacterium, incompatible interaction; GO:0009814,defense response, incompatible interaction; GO:0043161,proteasome-mediated ubiquitin-dependent protein catabolic process; …	PF13639.6:Ring finger domain	--	--	--
gene-LOC114255866	0.09	0.05	0	0	0	0	0	0	0.05	2	1	0	0	0	0	0	0	1	NW_021025371.1	3592175	3594025	+	LOC114255866	--	--	--	--	--	--	--	--	--	--
gene-LOC114255872	7.15	10.68	9.21	5.02	9.77	9.04	12.29	9.74	8	288	389	312	170	402	327	450	337	298	NW_021025372.1	32235	38118	+	LOC114255872	--	--	XP_002278240.2	--	At3g20490	--	PF12220.8:U1 small nuclear ribonucleoprotein of 70kDa MW N terminal	--	--	--
gene-LOC114255873	7.34	6.2	7.27	5.92	9.28	7.04	5.24	6.67	5.83	174	133	145	118	225	150	113	136	128	NW_021025372.1	41766	45108	+	LOC114255873	--	--	XP_002278340.1	--	At5g54930	--	PF02178.19:AT hook motif	--	--	--
gene-LOC114255874	1.96	1.8	1.54	1.09	2.97	5.96	1.4	1.42	1.57	77	64	51	36	119	210	50	48	57	NW_021025372.1	47613	78256	-	LOC114255874	--	--	XP_010644443.1	CID4_ARATH RecName: Full=Polyadenylate-binding protein-interacting protein 4; Short=PABP-interacting protein 4; Short=Poly(A)-binding protein-interacting protein 4; AltName: Full=PAM2-containing protein CID4; AltName: Full=Protein CTC-INTERACTING DOMAIN 4;	At5g54920	GO:0010494,cytoplasmic stress granule; GO:0003729,mRNA binding; GO:0010603,regulation of cytoplasmic mRNA processing body assembly; GO:0034063,stress granule assembly; GO:0003674,molecular_function; GO:0003676,nucleic acid binding; GO:0003723,RNA binding; GO:0005488,binding; GO:0097159,organic cyclic compound binding; GO:1901363,heterocyclic compound binding; GO:0006996,organelle organization; GO…	PF14438.6:Ataxin 2 SM domain	--	--	--
gene-LOC114255875	51	61.52	42.01	87.94	113.78	95.15	58.57	53.62	54.3	1699	1855	1177	2464	3875	2847	1775	1536	1674	NW_021025372.1	80119	87570	-	LOC114255875	K13201 nucleolysin TIA-1/TIAR | (RefSeq) oligouridylate-binding protein 1B (A)	--	XP_002280601.1	RBP45_NICPL RecName: Full=Polyadenylate-binding protein RBP45; Short=Poly(A)-binding protein RBP45; AltName: Full=RNA-binding protein 45; Short=NplRBP45;	At5g54900	GO:0005634,nucleus; GO:0008143,poly(A) binding; GO:0006397,mRNA processing; GO:0003674,molecular_function; GO:0003676,nucleic acid binding; GO:0003723,RNA binding; GO:0003727,single-stranded RNA binding; GO:0005488,binding; GO:0070717,poly-purine tract binding; GO:0097159,organic cyclic compound binding; GO:1901363,heterocyclic compound binding; GO:0008152,metabolic process; GO:0006139,nucleobase…	PF00076.22:RNA recognition motif. (a.k.a. RRM, RBD, or RNP domain)	--	--	--
gene-LOC114255876	32.71	37.72	30.69	54.24	35.62	45.32	29.41	24.2	51.89	1077	1124	850	1502	1199	1340	881	685	1581	NW_021025372.1	462259	464117	+	LOC114255876	K11820 N-hydroxythioamide S-beta-glucosyltransferase [EC:2.4.1.195] | (RefSeq) UDP-glycosyltransferase 74B1-like (A)	ko00380: Tryptophan metabolism; ko00966: Glucosinolate biosynthesis; ko01100: Metabolic pathways; ko01110: Biosynthesis of secondary metabolites; ko01210: 2-Oxocarboxylic acid metabolism	ALO19892.1	UGT1_GARJA RecName: Full=Crocetin glucosyltransferase, chloroplastic; EC=2.4.1.271; AltName: Full=UDP-glucose glucosyltransferase 1; Short=GjUGT1; AltName: Full=UDP-glycosyltransferase 75L6; Flags: Precursor;	At4g14090	GO:0009507,chloroplast; GO:0016758,transferase activity, transferring hexosyl groups; GO:0008152,metabolic process; GO:0003674,molecular_function; GO:0003824,catalytic activity; GO:0016740,transferase activity; GO:0016757,transferase activity, transferring glycosyl groups; GO:0008150,biological_process; GO:0005622,intracellular; GO:0005575,cellular_component; GO:0005623,cell; GO:0005737,cytoplasm…	PF00201.18:UDP-glucoronosyl and UDP-glucosyl transferase	--	--	--
gene-LOC114255877	2.27	0.96	0.75	30.1	14.32	21.61	141.36	119.08	131.68	68	26	19	759	439	582	3856	3070	3654	NW_021025372.1	499569	501262	+	LOC114255877	K13691 pathogen-inducible salicylic acid glucosyltransferase [EC:2.4.1.-] | (RefSeq) UDP-glycosyltransferase 74G1-like (A)	--	ALO19892.1	UGT1_GARJA RecName: Full=Crocetin glucosyltransferase, chloroplastic; EC=2.4.1.271; AltName: Full=UDP-glucose glucosyltransferase 1; Short=GjUGT1; AltName: Full=UDP-glycosyltransferase 75L6; Flags: Precursor;	At4g14090	GO:0009507,chloroplast; GO:0016758,transferase activity, transferring hexosyl groups; GO:0008152,metabolic process; GO:0003674,molecular_function; GO:0003824,catalytic activity; GO:0016740,transferase activity; GO:0016757,transferase activity, transferring glycosyl groups; GO:0008150,biological_process; GO:0005622,intracellular; GO:0005575,cellular_component; GO:0005623,cell; GO:0005737,cytoplasm…	PF00201.18:UDP-glucoronosyl and UDP-glucosyl transferase	--	--	--
gene-LOC114255878	0.37	0.18	0.29	0.96	0.36	4.97	0.67	1.37	4.16	9	4	6	20	9	110	15	29	95	NW_021025372.1	577408	579039	-	LOC114255878	--	--	XP_007043610.1	--	At4g32480	--	PF04720.12:PDDEXK-like family of unknown function	--	--	--
gene-LOC114255879	3.01	3.09	3.01	4.39	4.42	10.57	7.96	6.74	4.45	127	118	107	156	191	401	306	245	174	NW_021025372.1	621675	640137	-	LOC114255879	K00876 uridine kinase [EC:2.7.1.48] | (RefSeq) uridine kinase-like protein 1, chloroplastic (A)	ko00240: Pyrimidine metabolism; ko01100: Metabolic pathways	XP_011013077.1	UKL1_ARATH RecName: Full=Uridine kinase-like protein 1, chloroplastic; Includes: RecName: Full=Uridine kinase; Short=UK; EC=2.7.1.48; Includes: RecName: Full=Putative uracil phosphoribosyltransferase; Short=UPRTase; EC=2.4.2.9; AltName: Full=UMP pyrophosphorylase; Flags: Precursor;	At5g40870	GO:0009507,chloroplast; GO:0005737,cytoplasm; GO:0005829,cytosol; GO:0005524,ATP binding; GO:0005525,GTP binding; GO:0004845,uracil phosphoribosyltransferase activity; GO:0004849,uridine kinase activity; GO:0044211,CTP salvage; GO:0006206,pyrimidine nucleobase metabolic process; GO:2000904,regulation of starch metabolic process; GO:0044206,UMP salvage; GO:0000166,nucleotide binding; GO:0003674,mo…	PF14681.6:Uracil phosphoribosyltransferase	--	--	--
gene-LOC114255880	7.04	2.42	4.53	8.62	3.57	11.45	3.67	3.7	2.99	135	42	73	139	70	197	64	61	53	NW_021025372.1	657512	662577	-	LOC114255880	--	--	XP_002262897.1	Y3721_ARATH RecName: Full=Uncharacterized protein At3g27210;	At3g27210	GO:0005886,plasma membrane; GO:0005575,cellular_component; GO:0016020,membrane; GO:0005623,cell; GO:0044464,cell part; GO:0071944,cell periphery	--	--	--	--
gene-LOC114255881	0	0.02	0	0.02	0.08	0.09	0.02	0	0	0	1	0	1	4	4	1	0	0	NW_021025372.1	708222	711134	+	LOC114255881	K13436 pto-interacting protein 1 [EC:2.7.11.1] | (RefSeq) pto-interacting protein 1 (A)	ko04626: Plant-pathogen interaction	XP_019080817.1	LYK2_ARATH RecName: Full=Protein LYK2; AltName: Full=LysM domain receptor-like kinase 2; AltName: Full=LysM-containing receptor-like kinase 2; Flags: Precursor;	At3g01840	GO:0016021,integral component of membrane; GO:0005886,plasma membrane; GO:0005524,ATP binding; GO:0004675,transmembrane receptor protein serine/threonine kinase activity; GO:0007166,cell surface receptor signaling pathway; GO:0006468,protein phosphorylation; GO:0000166,nucleotide binding; GO:0003674,molecular_function; GO:0005488,binding; GO:0008144,drug binding; GO:0017076,purine nucleotide bind…	PF00069.25:Protein kinase domain	--	--	--
gene-LOC114255882	108.19	94.74	85.26	131.63	117.65	101.75	109.91	85.74	89.94	2150	1704	1425	2200	2390	1816	1987	1465	1654	NW_021025372.1	701786	705117	+	LOC114255882	K01783 ribulose-phosphate 3-epimerase [EC:5.1.3.1] | (RefSeq) ribulose-phosphate 3-epimerase, cytoplasmic isoform (A)	ko00030: Pentose phosphate pathway; ko00040: Pentose and glucuronate interconversions; ko00710: Carbon fixation in photosynthetic organisms; ko01100: Metabolic pathways; ko01110: Biosynthesis of secondary metabolites; ko01200: Carbon metabolism; ko01230: Biosynthesis of amino acids	XP_018849247.1	RPE1_ORYSJ RecName: Full=Ribulose-phosphate 3-epimerase, cytoplasmic isoform; EC=5.1.3.1; AltName: Full=Cyt-RPEase; AltName: Full=Pentose-5-phosphate 3-epimerase; Short=PPE; AltName: Full=RPEcyt; AltName: Full=Ribulose-5-phosphate-epimerase;	At1g63290	GO:0005829,cytosol; GO:0046872,metal ion binding; GO:0004750,ribulose-phosphate 3-epimerase activity; GO:0044262,cellular carbohydrate metabolic process; GO:0019323,pentose catabolic process; GO:0009052,pentose-phosphate shunt, non-oxidative branch; GO:0003674,molecular_function; GO:0005488,binding; GO:0043167,ion binding; GO:0043169,cation binding; GO:0003824,catalytic activity; GO:0016853,isome…	PF00834.19:Ribulose-phosphate 3 epimerase family	--	--	--
gene-LOC114255883	4.56	7.56	5.73	2.25	1.94	1.29	1.47	1.9	2.09	106	159	112	44	46	27	31	38	45	NW_021025372.1	741584	746161	+	LOC114255883	K00939 adenylate kinase [EC:2.7.4.3] | (RefSeq) probable adenylate kinase 7, mitochondrial (A)	ko00230: Purine metabolism; ko00730: Thiamine metabolism; ko01100: Metabolic pathways; ko01110: Biosynthesis of secondary metabolites; ko01240: Biosynthesis of cofactors	CDP16677.1	KAD7_ARATH RecName: Full=Probable adenylate kinase 7, mitochondrial; EC=2.7.4.3 {ECO:0000250|UniProtKB:P69441}; AltName: Full=ATP-AMP transphosphorylase 7; AltName: Full=ATP:AMP phosphotransferase; AltName: Full=Adenylate monophosphate kinase 7; Short=AMK7; Flags: Precursor;	At3g01820	GO:0005739,mitochondrion; GO:0004017,adenylate kinase activity; GO:0005524,ATP binding; GO:0003674,molecular_function; GO:0003824,catalytic activity; GO:0016301,kinase activity; GO:0016740,transferase activity; GO:0016772,transferase activity, transferring phosphorus-containing groups; GO:0016776,phosphotransferase activity, phosphate group as acceptor; GO:0019205,nucleobase-containing compound k…	PF00406.22:Adenylate kinase	--	--	--
gene-LOC114255884	5.03	5.99	4.65	12.08	2.77	4.46	2.47	1.99	6.23	103	111	80	208	58	82	46	35	118	NW_021025372.1	746726	748238	-	LOC114255884	--	--	XP_018822079.1	--	At3g01810_2	--	--	--	--	--
gene-LOC114255885	0	0	0	0	0	0	0	0	0.13	0	0	0	0	0	0	0	0	2	NW_021024577.1	1150398	1151579	-	LOC114255885	--	--	CAN78294.1	RNHX1_ARATH RecName: Full=Putative ribonuclease H protein At1g65750; EC=3.1.26.4;	At2g16680	GO:0046872,metal ion binding; GO:0003676,nucleic acid binding; GO:0004523,RNA-DNA hybrid ribonuclease activity; GO:0003674,molecular_function; GO:0005488,binding; GO:0043167,ion binding; GO:0043169,cation binding; GO:0097159,organic cyclic compound binding; GO:1901363,heterocyclic compound binding; GO:0003824,catalytic activity; GO:0004518,nuclease activity; GO:0004519,endonuclease activity; GO:0…	PF13966.6:zinc-binding in reverse transcriptase	--	--	--
gene-LOC114255886	18	19.09	16.83	7.86	7.36	8.79	15.64	11.48	12.36	768	737	604	282	321	337	607	421	488	NW_021025372.1	777029	786044	-	LOC114255886	K00231 protoporphyrinogen/coproporphyrinogen III oxidase [EC:1.3.3.4 1.3.3.15] | (RefSeq) protoporphyrinogen oxidase, mitochondrial isoform X1 (A)	ko00860: Porphyrin and chlorophyll metabolism; ko01100: Metabolic pathways; ko01110: Biosynthesis of secondary metabolites; ko01240: Biosynthesis of cofactors	XP_002263321.1	PPOM_TOBAC RecName: Full=Protoporphyrinogen oxidase, mitochondrial; EC=1.3.3.4; AltName: Full=PX-2; AltName: Full=Protoporphyrinogen IX oxidase isozyme II; Short=PPO II; Short=PPX II;	At5g14220	GO:0005739,mitochondrion; GO:0004729,oxygen-dependent protoporphyrinogen oxidase activity; GO:0006782,protoporphyrinogen IX biosynthetic process; GO:0003674,molecular_function; GO:0003824,catalytic activity; GO:0016491,oxidoreductase activity; GO:0016627,oxidoreductase activity, acting on the CH-CH group of donors; GO:0016634,oxidoreductase activity, acting on the CH-CH group of donors, oxygen as…	PF01593.24:Flavin containing amine oxidoreductase	--	--	--
gene-LOC114255887	2.85	3.38	3.14	1.48	1.62	1.3	6.66	4.25	4.37	110	118	102	48	64	45	234	141	156	NW_021025372.1	808586	811889	+	LOC114255887	--	--	CAN68422.1	--	At5g14230	--	PF12796.7:Ankyrin repeats (3 copies)	--	--	--
gene-LOC114255888	18.82	24.87	20.13	17.75	16.96	17	24.01	24.86	25.86	1384	1655	1245	1098	1275	1123	1606	1572	1760	NW_021025372.1	871966	887586	-	LOC114255888	--	--	CDP16668.1	TPLAT_ARATH RecName: Full=Protein TPLATE;	At3g01780	GO:0009504,cell plate; GO:0005737,cytoplasm; GO:0005856,cytoskeleton; GO:0005829,cytosol; GO:0005634,nucleus; GO:0009524,phragmoplast; GO:0005886,plasma membrane; GO:0009506,plasmodesma; GO:0042802,identical protein binding; GO:0006897,endocytosis; GO:0009555,pollen development; GO:0005515,protein binding; GO:0003674,molecular_function; GO:0005488,binding; GO:0016192,vesicle-mediated transport; G…	PF07718.12:Coatomer beta C-terminal region	--	--	--
gene-LOC114255889	18.56	25.06	19.12	18.24	18.52	15.25	18.53	20.07	20.59	599	732	519	495	611	442	544	557	615	NW_021025372.1	864448	871636	+	LOC114255889	K12177 COP9 signalosome complex subunit 3 | (RefSeq) COP9 signalosome complex subunit 3 (A)	--	XP_002263731.1	CSN3_ARATH RecName: Full=COP9 signalosome complex subunit 3; Short=Signalosome subunit 3; AltName: Full=Protein FUSCA 11;	At5g14250	GO:0008180,COP9 signalosome; GO:0005829,cytosol; GO:0007275,multicellular organism development; GO:0010971,positive regulation of G2/M transition of mitotic cell cycle; GO:0000338,protein deneddylation; GO:0009585,red, far-red light phototransduction; GO:0006511,ubiquitin-dependent protein catabolic process; GO:0008150,biological_process; GO:0032501,multicellular organismal process; GO:0032502,de…	PF01399.27:PCI domain	--	--	--
gene-LOC114255891	42.07	45.23	37.13	49.16	27.44	30.07	32.48	35.21	34.43	927	902	688	911	618	595	651	667	702	NW_021025372.1	1150602	1157936	+	LOC114255891	K12881 THO complex subunit 4 | (RefSeq) THO complex subunit 4A isoform X1 (A)	ko03013: RNA transport; ko03015: mRNA surveillance pathway; ko03040: Spliceosome	GAV62702.1	THO4B_ARATH RecName: Full=THO complex subunit 4B; AltName: Full=ALYREF homolog 2; Short=AtALY2;	At5g59950	GO:0005654,nucleoplasm; GO:0003729,mRNA binding; GO:0051028,mRNA transport; GO:0003674,molecular_function; GO:0003676,nucleic acid binding; GO:0003723,RNA binding; GO:0005488,binding; GO:0097159,organic cyclic compound binding; GO:1901363,heterocyclic compound binding; GO:0006403,RNA localization; GO:0006810,transport; GO:0008150,biological_process; GO:0015931,nucleobase-containing compound trans…	PF00076.22:RNA recognition motif. (a.k.a. RRM, RBD, or RNP domain)	--	--	--
gene-LOC114255892	30.95	25.08	25.09	79.84	78.17	32.79	32.89	26.29	70.74	330	242	225	716	852	314	319	241	698	NW_021025372.1	1174525	1175126	-	LOC114255892	K11254 histone H4 | (RefSeq) histone H4 (A)	--	WP_072354057.1	H41_WHEAT RecName: Full=Histone H4 variant TH011;	At1g07660	GO:0009507,chloroplast; GO:0005829,cytosol; GO:0005730,nucleolus; GO:0000786,nucleosome; GO:0005886,plasma membrane; GO:0009506,plasmodesma; GO:0009579,thylakoid; GO:0005774,vacuolar membrane; GO:0003677,DNA binding; GO:0046982,protein heterodimerization activity; GO:0006334,nucleosome assembly; GO:0009414,response to water deprivation; GO:0003674,molecular_function; GO:0003676,nucleic acid bindi…	PF15511.6:Centromere kinetochore component CENP-T histone fold	--	--	--
gene-LOC114255893	158.42	118.66	81.9	30.4	32.36	5	94.53	96.13	117.06	1518	1029	660	245	317	43	824	792	1038	NW_021025372.1	1184983	1187890	+	LOC114255893	--	--	PIM99797.1	ATPY_SOLTU RecName: Full=ATP synthase 6 kDa subunit, mitochondrial; Flags: Fragment;	At3g46430	GO:0005743,mitochondrial inner membrane; GO:0045263,proton-transporting ATP synthase complex, coupling factor F(o); GO:0015992,NA; GO:0005622,intracellular; GO:0005575,cellular_component; GO:0016020,membrane; GO:0005739,mitochondrion; GO:0005623,cell; GO:0005737,cytoplasm; GO:0005740,mitochondrial envelope; GO:0043231,intracellular membrane-bounded organelle; GO:0019866,organelle inner membrane; …	--	--	--	--
gene-LOC114255894	12.75	4.62	9.97	3.09	8.02	7.63	10.01	11.09	7.76	1039	341	683	212	668	558	742	777	585	NW_021025372.1	1194172	1203222	-	LOC114255894	K01469 5-oxoprolinase (ATP-hydrolysing) [EC:3.5.2.9] | (RefSeq) 5-oxoprolinase (A)	ko00480: Glutathione metabolism; ko01100: Metabolic pathways	AEY85030.1	OPLA_ARATH RecName: Full=5-oxoprolinase; EC=3.5.2.9; AltName: Full=5-oxo-L-prolinase; Short=5-OPase; AltName: Full=Protein OXOPROLINASE 1; AltName: Full=Pyroglutamase;	At5g37830	GO:0005737,cytoplasm; GO:0005829,cytosol; GO:0009506,plasmodesma; GO:0017168,5-oxoprolinase (ATP-hydrolyzing) activity; GO:0005524,ATP binding; GO:0006751,glutathione catabolic process; GO:0003674,molecular_function; GO:0003824,catalytic activity; GO:0016787,hydrolase activity; GO:0016810,hydrolase activity, acting on carbon-nitrogen (but not peptide) bonds; GO:0016812,hydrolase activity, acting …	PF02538.14:Hydantoinase B/oxoprolinase	--	--	--
gene-LOC114255895	0.04	0.04	0.18	0.37	0.15	0.52	0.34	0.09	0.5	1	1	4	8	4	12	8	2	12	NW_021025372.1	1191017	1192910	-	LOC114255895	--	--	--	--	--	--	--	--	--	--
gene-LOC114255896	41.96	50.42	61.84	108.28	69.04	39.83	57.39	54.65	95.07	217	236	269	471	365	185	270	243	455	NW_021025372.1	1233132	1233423	+	LOC114255896	--	--	XP_022865283.1	OST4A_ORYSJ RecName: Full=Dolichyl-diphosphooligosaccharide--protein glycosyltransferase subunit 4A;	At3g12590	GO:0005789,endoplasmic reticulum membrane; GO:0016021,integral component of membrane; GO:0005622,intracellular; GO:0005575,cellular_component; GO:0016020,membrane; GO:0005623,cell; GO:0005737,cytoplasm; GO:0005783,endoplasmic reticulum; GO:0043231,intracellular membrane-bounded organelle; GO:0012505,endomembrane system; GO:0031984,organelle subcompartment; GO:0042175,nuclear outer membrane-endopl…	PF10215.9:Oligosaccaryltransferase	--	--	--
gene-LOC114255897	733.13	785.38	625.51	366.06	373.13	779.39	547.3	634.93	913.5	29464	28565	21142	12373	15329	28130	20009	21939	33972	NW_021025372.1	1291067	1294729	+	LOC114255897	K03283 heat shock 70kDa protein 1/2/6/8 | (RefSeq) heat shock cognate 70 kDa protein 2 (A)	ko03040: Spliceosome; ko04141: Protein processing in endoplasmic reticulum; ko04144: Endocytosis	WP_039310754.1	HSP72_SOLLC RecName: Full=Heat shock cognate 70 kDa protein 2;	At3g12580	GO:0005524,ATP binding; GO:0000166,nucleotide binding; GO:0003674,molecular_function; GO:0005488,binding; GO:0008144,drug binding; GO:0017076,purine nucleotide binding; GO:0030554,adenyl nucleotide binding; GO:0032553,ribonucleotide binding; GO:0032555,purine ribonucleotide binding; GO:0032559,adenyl ribonucleotide binding; GO:0035639,purine ribonucleoside triphosphate binding; GO:0036094,small m…	PF00012.20:Hsp70 protein	--	--	--
gene-LOC114255899	6.01	7.17	7.05	5.71	9.24	8.92	11.27	12.85	11.51	75	81	74	60	118	100	128	138	133	NW_021024577.1	1238710	1254904	+	LOC114255899	--	--	XP_010650902.1	Y5872_ARATH RecName: Full=SMR domain-containing protein At5g58720 {ECO:0000305}; AltName: Full=PRL1-interacting protein PIPC {ECO:0000303|PubMed:10220464};	At5g58720	--	--	--	--	--
gene-LOC114255900	0.32	0.92	0.46	0.16	0.54	0.72	0.6	0.48	0.41	19	50	23	8	33	39	33	25	23	NW_021025372.1	1456623	1464271	-	LOC114255900	--	--	--	--	--	--	--	--	--	--
gene-LOC114255901	0.31	0.24	0.15	0.33	0.34	0.17	0.27	0.44	0.51	10	7	4	9	11	5	8	12	15	NW_021025372.1	1654906	1661716	+	LOC114255901	--	--	--	--	--	--	--	--	--	--
gene-LOC114255902	30.63	24.27	25.83	21.87	43.58	47.22	18.02	33.47	16.78	643	461	456	386	935	890	344	604	326	NW_021025372.1	1838253	1849829	+	LOC114255902	K09264 MADS-box transcription factor, plant | (RefSeq) developmental protein SEPALLATA 1 isoform X1 (A)	--	CBI27678.3	AGL9_PETHY RecName: Full=Agamous-like MADS-box protein AGL9 homolog; AltName: Full=Floral homeotic protein FBP2; AltName: Full=Floral-binding protein 2;	At1g24260	GO:0005634,nucleus; GO:0003700,DNA-binding transcription factor activity; GO:0046983,protein dimerization activity; GO:0000977,RNA polymerase II regulatory region sequence-specific DNA binding; GO:0045944,positive regulation of transcription by RNA polymerase II; GO:0006351,transcription, DNA-templated; GO:0140110,transcription regulator activity; GO:0003674,molecular_function; GO:0005515,protein…	PF00319.18:SRF-type transcription factor (DNA-binding and dimerisation domain)	MADS-MIKC	TF	MADS->MADS-MIKC
gene-LOC114255903	57.31	42.97	48.1	98.78	88.59	80.32	62.32	77.84	76.27	1210	821	854	1754	1912	1523	1197	1413	1490	NW_021025372.1	1946203	1949587	+	LOC114255903	--	--	ACH87180.1	--	At1g27290	GO:0016021,integral component of membrane; GO:0005575,cellular_component; GO:0016020,membrane; GO:0031224,intrinsic component of membrane; GO:0044425,membrane part	PF12084.8:Protein of unknown function (DUF3561)	--	--	--
gene-LOC114255904	5.96	4.17	5.23	12.74	10.51	21.15	11.5	12.34	5.51	381	241	281	685	687	1214	669	678	326	NW_021025372.1	2052629	2066052	+	LOC114255904	K21596 calmodulin-binding transcription activator | (RefSeq) calmodulin-binding transcription activator 4 (A)	--	POF02870.1	CMTA4_ARATH RecName: Full=Calmodulin-binding transcription activator 4 {ECO:0000303|PubMed:11925432}; Short=AtCAMTA4 {ECO:0000303|PubMed:11925432}; AltName: Full=AtFIN21 {ECO:0000303|PubMed:11162426}; AltName: Full=Ethylene-induced calmodulin-binding protein 4 {ECO:0000312|EMBL:AAR98747.1}; Short=EICBP4 {ECO:0000312|EMBL:AAR98747.1}; AltName: Full=Ethylene-induced calmodulin-binding protein d {EC…	At1g67310	GO:0005829,cytosol; GO:0005634,nucleus; GO:0005516,calmodulin binding; GO:0043565,sequence-specific DNA binding; GO:0001077,proximal promoter DNA-binding transcription activator activity, RNA polymerase II-specific; GO:0045944,positive regulation of transcription by RNA polymerase II; GO:0006355,regulation of transcription, DNA-templated; GO:0005515,protein binding; GO:0003674,molecular_function;…	PF03859.16:CG-1 domain	CAMTA	TF	CAMTA
gene-LOC114255905	143.89	168.51	142.24	94.61	79.96	90.04	76.52	82.22	119.39	2123	2250	1765	1174	1206	1193	1027	1043	1630	NW_021025372.1	2079359	2082151	-	LOC114255905	--	--	XP_006438006.1	NTF2B_ARATH RecName: Full=Nuclear transport factor 2B {ECO:0000303|PubMed:16428596}; Short=AtNTF2b {ECO:0000303|PubMed:16428596}; Short=NTF-2;	At1g27970	GO:0005737,cytoplasm; GO:0005635,nuclear envelope; GO:0005634,nucleus; GO:0006606,protein import into nucleus; GO:0008104,protein localization; GO:0006810,transport; GO:0006886,intracellular protein transport; GO:0006913,nucleocytoplasmic transport; GO:0008150,biological_process; GO:0015031,protein transport; GO:0015833,peptide transport; GO:0017038,protein import; GO:0033036,macromolecule locali…	PF02136.20:Nuclear transport factor 2 (NTF2) domain	--	--	--
gene-LOC114255906	42.63	52.33	61.93	43.19	27.4	20.66	40.51	49.28	66.88	487	541	595	415	320	212	421	484	707	NW_021025372.1	2070846	2077109	-	LOC114255906	--	--	XP_010044826.1	NTF2A_ARATH RecName: Full=Nuclear transport factor 2A {ECO:0000303|PubMed:16428596}; Short=AtNTF2a {ECO:0000303|PubMed:16428596}; Contains: RecName: Full=Nuclear transport factor 2A, N-terminally processed;	At1g27310	GO:0005737,cytoplasm; GO:0005635,nuclear envelope; GO:0005634,nucleus; GO:0006606,protein import into nucleus; GO:0008104,protein localization; GO:0006810,transport; GO:0006886,intracellular protein transport; GO:0006913,nucleocytoplasmic transport; GO:0008150,biological_process; GO:0015031,protein transport; GO:0015833,peptide transport; GO:0017038,protein import; GO:0033036,macromolecule locali…	PF02136.20:Nuclear transport factor 2 (NTF2) domain	--	--	--
gene-LOC114255908	0.34	0.28	0.41	0.31	0.25	0.14	0.05	0.3	0.32	8	6	8	6	6	3	1	6	7	NW_021025372.1	2078182	2079567	+	LOC114255908	--	--	--	--	--	--	--	--	--	--
gene-LOC114255909	17.49	24.58	22.6	16.51	18.48	27.54	36.81	33.84	32.58	1408	1791	1530	1118	1521	1991	2696	2342	2427	NW_021025372.1	2086461	2094145	-	LOC114255909	K14489 arabidopsis histidine kinase 2/3/4 (cytokinin receptor) [EC:2.7.13.3] | (RefSeq) histidine kinase 3 (A)	ko04075: Plant hormone signal transduction	XP_021633482.1	AHK3_ARATH RecName: Full=Histidine kinase 3; EC=2.7.13.3; AltName: Full=Arabidopsis histidine kinase 3; Short=AtHK3; AltName: Full=Protein AUTHENTIC HIS-KINASE 3; AltName: Full=Protein ORESARA 12;	At1g27320	GO:0005789,endoplasmic reticulum membrane; GO:0016021,integral component of membrane; GO:0005886,plasma membrane; GO:0009884,cytokinin receptor activity; GO:0000155,phosphorelay sensor kinase activity; GO:0004673,protein histidine kinase activity; GO:0043424,protein histidine kinase binding; GO:0071215,cellular response to abscisic acid stimulus; GO:0070417,cellular response to cold; GO:0016036,c…	PF03924.13:CHASE domain	Others	TR	Others
gene-LOC114255910	0.12	0.23	0.11	0.03	0.09	0.03	0.09	0.13	0.09	9	15	7	2	7	2	6	8	6	NW_021025372.1	2134026	2138239	-	LOC114255910	--	--	--	--	--	--	--	--	--	--
gene-LOC114255914	0.6	0.42	0.18	0.45	0.66	0.17	0.17	0.53	0.49	8	5	2	5	9	2	2	6	6	NW_021025372.1	505124	509829	+	LOC114255914	K00924 kinase [EC:2.7.1.-] | (RefSeq) shaggy-related protein kinase theta (A)	--	OVA14138.1	KSG8_ARATH RecName: Full=Shaggy-related protein kinase theta; EC=2.7.11.1; AltName: Full=ASK-theta; AltName: Full=Shaggy-related protein kinase 32; Short=AtSK32;	At4g00720	GO:0005829,cytosol; GO:0005634,nucleus; GO:0005524,ATP binding; GO:0016301,kinase activity; GO:0004674,protein serine/threonine kinase activity; GO:0046777,protein autophosphorylation; GO:0009741,response to brassinosteroid; GO:0000166,nucleotide binding; GO:0003674,molecular_function; GO:0005488,binding; GO:0008144,drug binding; GO:0017076,purine nucleotide binding; GO:0030554,adenyl nucleotide …	PF00069.25:Protein kinase domain	--	--	--
gene-LOC114255919	0	0	0.1	0	0	0	0	0	0	0	0	2	0	0	0	0	0	0	NW_021025372.1	1569574	1596917	-	LOC114255919	--	--	KYP33579.1	RRPO_OENBE RecName: Full=RNA-directed DNA polymerase homolog; EC=2.7.7.48; AltName: Full=Reverse transcriptase homolog;	At2g05610	GO:0005739,mitochondrion; GO:0003968,RNA-directed 5'-3' RNA polymerase activity; GO:0003964,RNA-directed DNA polymerase activity; GO:0003674,molecular_function; GO:0003824,catalytic activity; GO:0016740,transferase activity; GO:0016772,transferase activity, transferring phosphorus-containing groups; GO:0016779,nucleotidyltransferase activity; GO:0034062,5'-3' RNA polymerase activity; GO:0097747,R…	PF17921.1:Integrase zinc binding domain	--	--	--
gene-LOC114255920	0.08	0.46	0.2	0	0.25	0.28	0.83	0.2	0.63	1	5	2	0	3	3	9	2	7	NW_021025372.1	1696157	1697590	+	LOC114255920	K08287 dual-specificity kinase [EC:2.7.12.1] | (RefSeq) serine/threonine-protein kinase AFC2-like isoform X1 (A)	--	CDP12704.1	AFC2_ARATH RecName: Full=Serine/threonine-protein kinase AFC2; EC=2.7.12.1;	At4g24740	GO:0005524,ATP binding; GO:0004672,protein kinase activity; GO:0004674,protein serine/threonine kinase activity; GO:0004712,protein serine/threonine/tyrosine kinase activity; GO:0006397,mRNA processing; GO:0046777,protein autophosphorylation; GO:0000166,nucleotide binding; GO:0003674,molecular_function; GO:0005488,binding; GO:0008144,drug binding; GO:0017076,purine nucleotide binding; GO:0030554,…	PF00069.25:Protein kinase domain	--	--	--
gene-LOC114255921	4.78	9.36	8.79	20.42	13.49	7.63	3.81	6.63	12.32	62	110	96	223	179	89	45	74	148	NW_021025372.1	1950834	1963278	-	LOC114255921	--	--	XP_021644306.1	--	At3g27030	--	PF11820.8:Protein of unknown function (DUF3339)	--	--	--
gene-LOC114255925	0.58	0.64	0.31	0.31	1.14	0.35	0.41	0.8	0.46	11	11	5	5	22	6	7	13	8	NW_021025372.1	2065885	2068836	+	LOC114255925	--	--	POF02871.1	--	--	--	--	--	--	--
gene-LOC114255927	2.27	2.24	2.31	0.1	0.79	0.18	0.27	0.09	2.1	28	25	24	1	10	2	3	1	24	NW_021025372.1	641329	642250	-	LOC114255927	--	--	CDP16681.1	UCC1_ARATH RecName: Full=Uclacyanin 1 {ECO:0000303|PubMed:9761472}; Flags: Precursor;	At3g27200	GO:0031225,anchored component of membrane; GO:0046658,anchored component of plasma membrane; GO:0009055,electron transfer activity; GO:0046872,metal ion binding; GO:0003674,molecular_function; GO:0003824,catalytic activity; GO:0016491,oxidoreductase activity; GO:0005488,binding; GO:0043167,ion binding; GO:0043169,cation binding; GO:0005575,cellular_component; GO:0016020,membrane; GO:0031224,intri…	PF02298.17:Plastocyanin-like domain	--	--	--
gene-LOC114255928	0.04	0	0	0.1	0	0.05	0.05	0	0	1	0	0	2	0	1	1	0	0	NW_021025372.1	643700	648496	-	LOC114255928	K01052 lysosomal acid lipase/cholesteryl ester hydrolase [EC:3.1.1.13] | (RefSeq) triacylglycerol lipase 2-like isoform X1 (A)	ko00100: Steroid biosynthesis	XP_019225811.1	LIP2_ARATH RecName: Full=Triacylglycerol lipase 2; EC=3.1.1.3; Flags: Precursor;	At5g14180	GO:0005576,extracellular region; GO:0016298,lipase activity; GO:0004806,triglyceride lipase activity; GO:0002213,defense response to insect; GO:0016042,lipid catabolic process; GO:0003674,molecular_function; GO:0003824,catalytic activity; GO:0016787,hydrolase activity; GO:0016788,hydrolase activity, acting on ester bonds; GO:0052689,carboxylic ester hydrolase activity; GO:0006952,defense response…	PF04083.16:Partial alpha/beta-hydrolase lipase region	--	--	--
gene-LOC114255929	0.08	0.82	0.2	0.49	2.41	0.18	0.09	0.1	0.18	1	9	2	5	30	2	1	1	2	NW_021025372.1	714654	715340	-	LOC114255929	K13448 calcium-binding protein CML | (RefSeq) calcium-binding protein CML38-like (A)	ko04626: Plant-pathogen interaction	XP_006369852.1	--	--	--	--	--	--	--
gene-LOC114255934	24.38	22.62	35.19	16.59	58.55	50.67	72.38	92.66	41.85	187	157	227	107	459	349	505	611	297	NW_021025372.1	2158777	2160082	+	LOC114255934	--	--	--	--	--	--	--	--	--	--
gene-LOC114255939	0.81	0.11	0.36	0.36	0	0	0.22	0	0	8	1	3	3	0	0	2	0	0	NW_021025374.1	40548	45807	-	LOC114255939	--	--	--	--	--	--	--	--	--	--
gene-LOC114255940	2.56	2.03	2.93	3.39	2.5	2.9	2.65	2.64	3.39	53	38	51	59	53	54	50	47	65	NW_021025375.1	34616	41158	-	LOC114255940	K13336 peroxin-3 | (RefSeq) peroxisome biogenesis protein 3-2 (A)	ko04146: Peroxisome	XP_019156790.1	PEX32_ARATH RecName: Full=Peroxisome biogenesis protein 3-2; AltName: Full=Peroxin-3-2; Short=AtPEX3-2;	At1g48640_1	GO:0005779,integral component of peroxisomal membrane; GO:0007031,peroxisome organization; GO:0015031,protein transport; GO:0006996,organelle organization; GO:0008150,biological_process; GO:0009987,cellular process; GO:0016043,cellular component organization; GO:0071840,cellular component organization or biogenesis; GO:0008104,protein localization; GO:0006810,transport; GO:0015833,peptide transpo…	PF04882.12:Peroxin-3	--	--	--
gene-LOC114255942	9.77	12.25	11.28	20.21	19.48	12.83	13.23	11.37	13.64	134	152	130	233	273	158	165	134	173	NW_021025375.1	223435	229027	+	LOC114255942	--	--	XP_009795519.1	--	At1g79660	GO:0016021,integral component of membrane; GO:0005575,cellular_component; GO:0016020,membrane; GO:0031224,intrinsic component of membrane; GO:0044425,membrane part	--	--	--	--
gene-LOC114255943	0.88	3.92	1.55	0.54	2.82	0.16	0.39	0.29	1.97	25	101	37	13	82	4	10	7	52	NW_021025375.1	413636	419201	-	LOC114255943	K09285 AP2-like factor, ANT lineage | (RefSeq) AP2-like ethylene-responsive transcription factor At1g16060 (A)	--	PNT46325.1	AP2L1_ARATH RecName: Full=AP2-like ethylene-responsive transcription factor At1g16060;	At1g16060	GO:0005634,nucleus; GO:0003677,DNA binding; GO:0003700,DNA-binding transcription factor activity; GO:0000981,DNA-binding transcription factor activity, RNA polymerase II-specific; GO:0009873,ethylene-activated signaling pathway; GO:0007275,multicellular organism development; GO:0010187,negative regulation of seed germination; GO:1901959,positive regulation of cutin biosynthetic process; GO:004572…	PF00847.20:AP2 domain	AP2/ERF-AP2	TF	AP2/ERF->AP2/ERF-AP2
gene-LOC114255945	218.68	142.85	220.82	49.14	34.15	81.19	37.76	33.76	104.72	7429	4392	6309	1404	1186	2477	1167	986	3292	NW_021025375.1	469759	472421	-	LOC114255945	K22683 aspartyl protease family protein [EC:3.4.23.-] | (RefSeq) aspartyl protease family protein 2-like (A)	--	XP_021830098.1	ASPA_ARATH RecName: Full=Aspartyl protease family protein At5g10770; EC=3.4.23.- {ECO:0000305}; Flags: Precursor;	At1g79720	GO:0031225,anchored component of membrane; GO:0005886,plasma membrane; GO:0004190,aspartic-type endopeptidase activity; GO:0030163,protein catabolic process; GO:0006508,proteolysis; GO:0003674,molecular_function; GO:0003824,catalytic activity; GO:0004175,endopeptidase activity; GO:0008233,peptidase activity; GO:0070011,peptidase activity, acting on L-amino acid peptides; GO:0016787,hydrolase acti…	PF14543.6:Xylanase inhibitor N-terminal	--	--	--
gene-LOC114255946	7.75	8.28	8.33	6.13	7.58	12.64	11.82	11.43	10.09	269	260	243	179	269	394	373	341	324	NW_021025375.1	512712	520779	+	LOC114255946	--	--	CDO98250.1	--	At2g24100	--	--	--	--	--
gene-LOC114255947	4.62	4.81	7.48	11.89	9.05	5.99	4.37	5.07	5.75	86	81	117	186	172	100	74	81	99	NW_021025375.1	521480	527846	-	LOC114255947	--	--	CDO98249.1	HDR1_ORYSI RecName: Full=Protein HEADING DATE REPRESSOR 1 {ECO:0000250|UniProtKB:Q6K678};	At1g80940	GO:0005634,nucleus; GO:0005622,intracellular; GO:0005575,cellular_component; GO:0005623,cell; GO:0043231,intracellular membrane-bounded organelle; GO:0043226,organelle; GO:0043227,membrane-bounded organelle; GO:0043229,intracellular organelle; GO:0044424,intracellular part; GO:0044464,cell part	--	--	--	--
gene-LOC114255948	3.65	2.43	4.05	1.58	4.3	1.26	5.59	5.44	2.77	181	109	169	66	218	56	252	232	127	NW_021025375.1	568267	586531	-	LOC114255948	--	--	KVH98094.1	--	--	--	--	--	--	--
gene-LOC114255949	0.33	0.67	0.39	0.39	0.32	0.21	0.56	0.38	0.45	7	13	7	7	7	4	11	7	9	NW_021025375.1	626097	634459	-	LOC114255949	K05287 GPI ethanolamine phosphate transferase 2/3 subunit F | (RefSeq) uncharacterized protein C1450.15 (A)	ko00563: Glycosylphosphatidylinositol (GPI)-anchor biosynthesis; ko01100: Metabolic pathways	XP_006427670.1	--	At1g16050	GO:0005789,endoplasmic reticulum membrane; GO:0016021,integral component of membrane; GO:0006506,GPI anchor biosynthetic process; GO:0008152,metabolic process; GO:0006464,cellular protein modification process; GO:0006497,protein lipidation; GO:0006505,GPI anchor metabolic process; GO:0006629,lipid metabolic process; GO:0006643,membrane lipid metabolic process; GO:0006644,phospholipid metabolic pr…	PF06699.11:GPI biosynthesis protein family Pig-F	--	--	--
gene-LOC114255951	1.15	1.12	1.33	3	3.02	1.83	0.94	1.3	0.85	35	31	34	77	94	50	26	34	24	NW_021025375.1	694769	696489	+	LOC114255951	K20716 mitogen-activated protein kinase kinase kinase 17/18 | (RefSeq) mitogen-activated protein kinase kinase kinase 18-like (A)	ko04016: MAPK signaling pathway - plant	XP_017219773.1	M3K17_ARATH RecName: Full=Mitogen-activated protein kinase kinase kinase 17 {ECO:0000303|PubMed:25720833}; EC=2.7.11.25 {ECO:0000250|UniProtKB:Q9ZVP5, ECO:0000255|PROSITE-ProRule:PRU00159};	At3g50310	GO:0005737,cytoplasm; GO:0005634,nucleus; GO:0005524,ATP binding; GO:0004709,MAP kinase kinase kinase activity; GO:0004674,protein serine/threonine kinase activity; GO:0004702,NA; GO:0009738,abscisic acid-activated signaling pathway; GO:0032147,activation of protein kinase activity; GO:0007346,regulation of mitotic cell cycle; GO:0009737,response to abscisic acid; GO:0006970,response to osmotic s…	PF00069.25:Protein kinase domain	--	--	--
gene-LOC114255953	0	0	0.79	0.49	0	0	0	0.1	0.09	0	0	8	5	0	0	0	1	1	NW_021024577.1	1717954	1718634	-	LOC114255953	K07466 replication factor A1 | (RefSeq) replication protein A 70 kDa DNA-binding subunit A (A)	ko03030: DNA replication; ko03420: Nucleotide excision repair; ko03430: Mismatch repair; ko03440: Homologous recombination	KVH94036.1	RFA1A_ARATH RecName: Full=Replication protein A 70 kDa DNA-binding subunit A; Short=AtRPA70A; AltName: Full=AtRPA1-3; AltName: Full=Replication factor A protein 1A; AltName: Full=Replication protein A 1A; Short=AtRPA1A;	At2g06510	GO:0000790,nuclear chromatin; GO:0003677,DNA binding; GO:0046872,metal ion binding; GO:0051026,chiasma assembly; GO:0006281,DNA repair; GO:0006260,DNA replication; GO:0048232,male gamete generation; GO:0007141,male meiosis I; GO:0009555,pollen development; GO:0007131,reciprocal meiotic recombination; GO:0003674,molecular_function; GO:0003676,nucleic acid binding; GO:0005488,binding; GO:0097159,or…	PF08646.10:Replication factor-A C terminal domain	--	--	--
gene-LOC114255956	0.09	0.05	0.11	0.05	0.04	0.05	0	0	0	2	1	2	1	1	1	0	0	0	NW_021025375.1	699655	702877	-	LOC114255956	K20716 mitogen-activated protein kinase kinase kinase 17/18 | (RefSeq) mitogen-activated protein kinase kinase kinase 18-like (A)	ko04016: MAPK signaling pathway - plant	XP_021619005.1	M3K17_ARATH RecName: Full=Mitogen-activated protein kinase kinase kinase 17 {ECO:0000303|PubMed:25720833}; EC=2.7.11.25 {ECO:0000250|UniProtKB:Q9ZVP5, ECO:0000255|PROSITE-ProRule:PRU00159};	At3g50310	GO:0005737,cytoplasm; GO:0005634,nucleus; GO:0005524,ATP binding; GO:0004709,MAP kinase kinase kinase activity; GO:0004674,protein serine/threonine kinase activity; GO:0004702,NA; GO:0009738,abscisic acid-activated signaling pathway; GO:0032147,activation of protein kinase activity; GO:0007346,regulation of mitotic cell cycle; GO:0009737,response to abscisic acid; GO:0006970,response to osmotic s…	PF00069.25:Protein kinase domain	--	--	--
gene-LOC114255957	0.86	0.48	0.51	1.85	0.68	0.19	0	0.5	0.28	10	5	5	18	8	2	0	5	3	NW_021025375.1	732458	733111	+	LOC114255957	K20716 mitogen-activated protein kinase kinase kinase 17/18 | (RefSeq) mitogen-activated protein kinase kinase kinase 18-like (A)	ko04016: MAPK signaling pathway - plant	XP_009604127.1	M3K18_ARATH RecName: Full=Mitogen-activated protein kinase kinase kinase 18 {ECO:0000303|PubMed:26443375}; EC=2.7.11.25 {ECO:0000255|PROSITE-ProRule:PRU00159, ECO:0000269|PubMed:25680457, ECO:0000269|PubMed:26443375};	At3g50310	GO:0005737,cytoplasm; GO:0005634,nucleus; GO:0005524,ATP binding; GO:0004709,MAP kinase kinase kinase activity; GO:0004672,protein kinase activity; GO:0004674,protein serine/threonine kinase activity; GO:0004702,NA; GO:0009738,abscisic acid-activated signaling pathway; GO:0032147,activation of protein kinase activity; GO:1902457,negative regulation of stomatal opening; GO:0009789,positive regulat…	PF00069.25:Protein kinase domain	--	--	--
gene-LOC114255958	0.13	0.14	0.05	0	0	0	0	0	0	3	3	1	0	0	0	0	0	0	NW_021025375.1	736612	739890	-	LOC114255958	K20716 mitogen-activated protein kinase kinase kinase 17/18 | (RefSeq) mitogen-activated protein kinase kinase kinase 18-like (A)	ko04016: MAPK signaling pathway - plant	XP_009802290.1	M3K17_ARATH RecName: Full=Mitogen-activated protein kinase kinase kinase 17 {ECO:0000303|PubMed:25720833}; EC=2.7.11.25 {ECO:0000250|UniProtKB:Q9ZVP5, ECO:0000255|PROSITE-ProRule:PRU00159};	At3g50310	GO:0005737,cytoplasm; GO:0005634,nucleus; GO:0005524,ATP binding; GO:0004709,MAP kinase kinase kinase activity; GO:0004674,protein serine/threonine kinase activity; GO:0004702,NA; GO:0009738,abscisic acid-activated signaling pathway; GO:0032147,activation of protein kinase activity; GO:0007346,regulation of mitotic cell cycle; GO:0009737,response to abscisic acid; GO:0006970,response to osmotic s…	PF00069.25:Protein kinase domain	--	--	--
gene-LOC114255959	0	0.24	0	0.13	0.32	0	0	0	0	0	2	0	1	3	0	0	0	0	NW_021025375.1	93461	95203	-	LOC114255959	K01110 phosphatidylinositol-3,4,5-trisphosphate 3-phosphatase and dual-specificity protein phosphatase PTEN [EC:3.1.3.16 3.1.3.48 3.1.3.67] | (RefSeq) phosphatidylinositol 3,4,5-trisphosphate 3-phosphatase and protein-tyrosine-phosphatase PTEN1 (A)	ko00562: Inositol phosphate metabolism; ko01100: Metabolic pathways; ko04070: Phosphatidylinositol signaling system	XP_022774539.1	PTEN1_ARATH RecName: Full=Phosphatidylinositol 3,4,5-trisphosphate 3-phosphatase and protein-tyrosine-phosphatase PTEN1 {ECO:0000305}; EC=3.1.3.48 {ECO:0000255|PROSITE-ProRule:PRU10044, ECO:0000269|PubMed:12368500}; EC=3.1.3.67 {ECO:0000269|PubMed:12368500}; AltName: Full=Protein PHOSPHATASE AND TENSIN HOMOLOG 1 {ECO:0000303|PubMed:21864294}; Short=AtPTEN1 {ECO:0000303|PubMed:12368500};	At5g39400	GO:0016791,phosphatase activity; GO:0052866,phosphatidylinositol phosphate phosphatase activity; GO:0016314,phosphatidylinositol-3,4,5-trisphosphate 3-phosphatase activity; GO:0004725,protein tyrosine phosphatase activity; GO:0008138,protein tyrosine/serine/threonine phosphatase activity; GO:0046856,phosphatidylinositol dephosphorylation; GO:0009555,pollen development; GO:0003674,molecular_functi…	--	--	--	--
gene-LOC114255962	0.12	0.07	0	0	0	0	0.13	0	0.13	2	1	0	0	0	0	2	0	2	NW_021024577.1	1782361	1784049	-	LOC114255962	K17604 zinc finger SWIM domain-containing protein 3 | (RefSeq) uncharacterized protein LOC110770586 (A)	--	OVA19140.1	--	At3g05850	GO:0008270,zinc ion binding; GO:0003674,molecular_function; GO:0005488,binding; GO:0046872,metal ion binding; GO:0043167,ion binding; GO:0043169,cation binding; GO:0046914,transition metal ion binding	PF10551.9:MULE transposase domain	--	--	--
gene-LOC114255963	0	0	0	0	0	0.04	0	0	0	0	0	0	0	0	1	0	0	0	NW_021025375.1	636409	638159	-	LOC114255963	--	--	--	--	--	--	--	--	--	--
gene-LOC114255964	0.16	0.47	0.38	0.7	0.58	0.89	0.47	0.93	0.52	3	8	6	11	11	15	8	15	9	NW_021025376.1	26328	30904	-	LOC114255964	--	--	--	--	--	--	--	--	--	--
gene-LOC114255965	0.08	0.02	0.18	0.1	0.24	0.2	0.17	0.15	0.34	6	1	11	6	17	13	11	9	22	NW_021025376.1	87761	111931	+	LOC114255965	--	--	XP_021665982.1	--	At3g47900	GO:0003676,nucleic acid binding; GO:0036459,thiol-dependent ubiquitinyl hydrolase activity; GO:0016579,protein deubiquitination; GO:0003674,molecular_function; GO:0005488,binding; GO:0097159,organic cyclic compound binding; GO:1901363,heterocyclic compound binding; GO:0003824,catalytic activity; GO:0008234,cysteine-type peptidase activity; GO:0008233,peptidase activity; GO:0070011,peptidase activ…	PF00443.29:Ubiquitin carboxyl-terminal hydrolase	--	--	--
gene-LOC114255966	0	0	0	0	0	0	0	0.17	0.81	0	0	0	0	0	0	0	1	5	NW_021024577.1	2014880	2015724	+	LOC114255966	--	--	KDO52131.1	--	At3g50800	--	PF14009.6:Domain of unknown function (DUF4228)	--	--	--
gene-LOC114255967	0.07	0.06	0.06	0.11	0.04	0.18	0.17	0.13	0.17	7	5	5	9	4	16	15	11	15	NW_021025376.1	112124	118225	+	LOC114255967	--	--	--	--	--	--	--	--	--	--
gene-LOC114255969	0	0.05	0	0.15	0.04	0	0.09	0	0.04	0	1	0	3	1	0	2	0	1	NW_021025376.1	163731	166889	+	LOC114255969	K00430 peroxidase [EC:1.11.1.7] | (RefSeq) peroxidase 72-like (A)	ko00940: Phenylpropanoid biosynthesis; ko01100: Metabolic pathways; ko01110: Biosynthesis of secondary metabolites	XP_011025859.1	PER72_ARATH RecName: Full=Peroxidase 72; Short=Atperox P72; EC=1.11.1.7; AltName: Full=ATP6a; AltName: Full=PRXR8; Flags: Precursor;	At5g66390	GO:0005576,extracellular region; GO:0020037,heme binding; GO:0046872,metal ion binding; GO:0004601,peroxidase activity; GO:0042744,hydrogen peroxide catabolic process; GO:0009809,lignin biosynthetic process; GO:0006979,response to oxidative stress; GO:0003674,molecular_function; GO:0005488,binding; GO:0046906,tetrapyrrole binding; GO:0048037,cofactor binding; GO:0097159,organic cyclic compound bi…	PF00141.23:Peroxidase	--	--	--
gene-LOC114255970	2.86	2.49	2.11	3.14	2.5	4	1.38	1.46	1.78	66	52	41	61	59	83	29	29	38	NW_021025376.1	175193	180774	+	LOC114255970	K02935 large subunit ribosomal protein L7/L12 | (RefSeq) uncharacterized protein LOC110759107 (A)	ko03010: Ribosome	XP_009771823.1	RK12_GUITH RecName: Full=50S ribosomal protein L12, chloroplastic {ECO:0000255|HAMAP-Rule:MF_00368};	At4g36420	GO:0009507,chloroplast; GO:0005840,ribosome; GO:0003735,structural constituent of ribosome; GO:0006412,translation; GO:0003674,molecular_function; GO:0005198,structural molecule activity; GO:0008152,metabolic process; GO:0006518,peptide metabolic process; GO:0006807,nitrogen compound metabolic process; GO:0008150,biological_process; GO:0009058,biosynthetic process; GO:0009059,macromolecule biosyn…	PF00542.19:Ribosomal protein L7/L12 C-terminal domain	--	--	--
gene-LOC114255971	5.7	4.07	4.07	5.79	9.53	8.91	10.34	8.67	6.93	240	155	144	205	410	337	396	314	270	NW_021025376.1	201365	236562	-	LOC114255971	K18204 D-2-hydroxyglutarate dehydrogenase [EC:1.1.99.39] | (RefSeq) D-2-hydroxyglutarate dehydrogenase, mitochondrial isoform X1 (A)	--	XP_010649093.1	D2HDH_ARATH RecName: Full=D-2-hydroxyglutarate dehydrogenase, mitochondrial; Short=AtD-2HGDH; EC=1.1.99.39; Flags: Precursor;	At4g36400	GO:0005739,mitochondrion; GO:0051990,(R)-2-hydroxyglutarate dehydrogenase activity; GO:0047545,2-hydroxyglutarate dehydrogenase activity; GO:0004458,D-lactate dehydrogenase (cytochrome) activity; GO:0071949,FAD binding; GO:0019516,lactate oxidation; GO:0006807,nitrogen compound metabolic process; GO:0009853,photorespiration; GO:0022904,respiratory electron transport chain; GO:0003674,molecular_fu…	PF02913.19:FAD linked oxidases, C-terminal domain	--	--	--
gene-LOC114255973	1.41	0.83	2.03	1.88	1.87	1.57	2.61	2.37	2.65	34	18	41	38	46	34	57	49	59	NW_021025376.1	181936	191146	+	LOC114255973	K15115 solute carrier family 25 (mitochondrial folate transporter), member 32 | (RefSeq) folate transporter 1, chloroplastic (A)	--	XP_019229552.1	FOLT1_ARATH RecName: Full=Folate transporter 1, chloroplastic; Short=AtFOLT1;	At5g66380	GO:0009507,chloroplast; GO:0009941,chloroplast envelope; GO:0031969,chloroplast membrane; GO:0016021,integral component of membrane; GO:0015230,FAD transmembrane transporter activity; GO:0006839,mitochondrial transport; GO:0003674,molecular_function; GO:0005215,transporter activity; GO:0022857,transmembrane transporter activity; GO:0008509,anion transmembrane transporter activity; GO:0008514,orga…	PF00153.27:Mitochondrial carrier protein	--	--	--
gene-LOC114255974	24.14	24.81	22.63	30.86	34.77	34.82	32.45	31.49	30.01	345	321	272	371	508	447	422	387	397	NW_021025376.1	192154	195938	-	LOC114255974	K10688 ubiquitin-conjugating enzyme E2 W [EC:2.3.2.25] | (RefSeq) probable ubiquitin-conjugating enzyme E2 18 (A)	ko04120: Ubiquitin mediated proteolysis	NP_001237276.1	UBC16_ARATH RecName: Full=Probable ubiquitin-conjugating enzyme E2 16; EC=2.3.2.23; AltName: Full=E2 ubiquitin-conjugating enzyme 16; AltName: Full=Ubiquitin carrier protein 16;	At1g75440	GO:0005737,cytoplasm; GO:0005634,nucleus; GO:0005524,ATP binding; GO:0061630,ubiquitin protein ligase activity; GO:0031625,ubiquitin protein ligase binding; GO:0043161,proteasome-mediated ubiquitin-dependent protein catabolic process; GO:0000209,protein polyubiquitination; GO:0000166,nucleotide binding; GO:0003674,molecular_function; GO:0005488,binding; GO:0008144,drug binding; GO:0017076,purine …	PF00179.26:Ubiquitin-conjugating enzyme	--	--	--
gene-LOC114255975	0.04	0.04	0.14	0.05	0.19	0.17	0.38	0.04	0.04	1	1	3	1	5	4	9	1	1	NW_021025376.1	273874	283497	+	LOC114255975	K08960 casein kinase 1, epsilon [EC:2.7.11.1] | (RefSeq) casein kinase 1-like protein 3 isoform X1 (A)	--	OVA19386.1	CKL4_ARATH RecName: Full=Casein kinase 1-like protein 4 {ECO:0000305}; EC=2.7.11.1 {ECO:0000269|PubMed:23897926}; AltName: Full=Protein CASEIN KINASE I-LIKE 4 {ECO:0000303|PubMed:16126836}; Short=CK1.4 {ECO:0000303|PubMed:23897926};	At4g28860	GO:0005737,cytoplasm; GO:0005634,nucleus; GO:0005524,ATP binding; GO:0004674,protein serine/threonine kinase activity; GO:0009785,blue light signaling pathway; GO:0006897,endocytosis; GO:0018105,peptidyl-serine phosphorylation; GO:0009640,photomorphogenesis; GO:0046777,protein autophosphorylation; GO:0008360,regulation of cell shape; GO:0009637,response to blue light; GO:0000166,nucleotide bindin…	PF00521.20:DNA gyrase/topoisomerase IV, subunit A	--	--	--
gene-LOC114255976	0.34	0.6	0.23	0.12	0.29	0.11	0.54	0.57	0.58	7	11	4	2	6	2	10	10	11	NW_021025376.1	276245	277592	+	LOC114255976	K03164 DNA topoisomerase II [EC:5.6.2.2] | (RefSeq) DNA topoisomerase 2 isoform X1 (A)	--	OVA19386.1	TOP2_ARATH RecName: Full=DNA topoisomerase 2; EC=5.99.1.3; AltName: Full=DNA topoisomerase II;	At3g23890	GO:0005634,nucleus; GO:0005524,ATP binding; GO:0003677,DNA binding; GO:0003916,DNA topoisomerase activity; GO:0003918,DNA topoisomerase type II (ATP-hydrolyzing) activity; GO:0046872,metal ion binding; GO:0006265,DNA topological change; GO:0044774,mitotic DNA integrity checkpoint; GO:0000712,resolution of meiotic recombination intermediates; GO:0000819,sister chromatid segregation; GO:0000166,nuc…	PF00521.20:DNA gyrase/topoisomerase IV, subunit A	--	--	--
gene-LOC114255977	0	0.25	0.27	0	0.23	0	0.25	0	0.25	0	1	1	0	1	0	1	0	1	NW_021025376.1	285264	286258	+	LOC114255977	--	--	--	--	--	--	--	--	--	--
gene-LOC114255978	0	0.06	0	0.07	0	0.06	0	0	0.31	0	1	0	1	0	1	0	0	5	NW_021025376.1	286770	290509	+	LOC114255978	K15429 tRNA (guanine37-N1)-methyltransferase [EC:2.1.1.228] | (RefSeq) tRNA (guanine(37)-N1)-methyltransferase 1 (A)	--	XP_022880248.1	TRM51_VITVI RecName: Full=tRNA (guanine(37)-N1)-methyltransferase 1 {ECO:0000255|HAMAP-Rule:MF_03152}; EC=2.1.1.228 {ECO:0000255|HAMAP-Rule:MF_03152}; AltName: Full=M1G-methyltransferase 1 {ECO:0000255|HAMAP-Rule:MF_03152}; AltName: Full=tRNA [GM37] methyltransferase 1 {ECO:0000255|HAMAP-Rule:MF_03152}; AltName: Full=tRNA methyltransferase 5 homolog 1 {ECO:0000255|HAMAP-Rule:MF_03152};	At4g27340	GO:0005759,mitochondrial matrix; GO:0005634,nucleus; GO:0052906,tRNA (guanine(37)-N(1))-methyltransferase activity; GO:0003674,molecular_function; GO:0003824,catalytic activity; GO:0008168,methyltransferase activity; GO:0008173,RNA methyltransferase activity; GO:0008175,tRNA methyltransferase activity; GO:0008757,S-adenosylmethionine-dependent methyltransferase activity; GO:0009019,tRNA (guanine-…	PF02475.16:Met-10+ like-protein	--	--	--
gene-LOC114255982	1.13	0.97	1	0.88	1.98	1.19	0.18	0.5	0.11	55	43	41	36	99	52	8	21	5	NW_021025377.1	405951	408706	-	LOC114255982	K13430 serine/threonine-protein kinase PBS1 [EC:2.7.11.1] | (RefSeq) serine/threonine-protein kinase PBS1 isoform X1 (A)	ko04626: Plant-pathogen interaction	CDP02334.1	Y5389_ARATH RecName: Full=Probable receptor-like protein kinase At5g38990; EC=2.7.11.-; Flags: Precursor;	At5g38990	GO:0016021,integral component of membrane; GO:0005524,ATP binding; GO:0004674,protein serine/threonine kinase activity; GO:0000166,nucleotide binding; GO:0003674,molecular_function; GO:0005488,binding; GO:0008144,drug binding; GO:0017076,purine nucleotide binding; GO:0030554,adenyl nucleotide binding; GO:0032553,ribonucleotide binding; GO:0032555,purine ribonucleotide binding; GO:0032559,adenyl r…	PF00069.25:Protein kinase domain	--	--	--
gene-LOC114255983	0.31	0.68	0	0	0	0	0	0.72	1	1	2	0	0	0	0	0	2	3	NW_021025377.1	404780	405046	+	LOC114255983	--	--	--	--	--	--	--	--	--	--
gene-LOC114255986	0	0	0	0	0	0.21	0	0	0	0	0	0	0	0	3	0	0	0	NW_021025377.1	86551	87834	+	LOC114255986	K17604 zinc finger SWIM domain-containing protein 3 | (RefSeq) protein FAR1-RELATED SEQUENCE 8-like (A)	--	OMO75987.1	FRS4_ARATH RecName: Full=Protein FAR1-RELATED SEQUENCE 4;	At1g76320	GO:0005634,nucleus; GO:0003700,DNA-binding transcription factor activity; GO:0008270,zinc ion binding; GO:0010018,far-red light signaling pathway; GO:0042753,positive regulation of circadian rhythm; GO:0045893,positive regulation of transcription, DNA-templated; GO:0009585,red, far-red light phototransduction; GO:0140110,transcription regulator activity; GO:0003674,molecular_function; GO:0005488,…	PF10551.9:MULE transposase domain	--	--	--
gene-LOC114255987	0	0.08	0.09	0.34	0	0.24	0.16	0	0.23	0	1	1	4	0	3	2	0	3	NW_021025377.1	412404	413192	-	LOC114255987	K13430 serine/threonine-protein kinase PBS1 [EC:2.7.11.1] | (RefSeq) serine/threonine-protein kinase PBS1 isoform X1 (A)	ko04626: Plant-pathogen interaction	XP_010660578.1	Y5900_ARATH RecName: Full=Putative receptor-like protein kinase At5g39000; EC=2.7.11.-; Flags: Precursor;	At5g39000	GO:0016021,integral component of membrane; GO:0005524,ATP binding; GO:0004674,protein serine/threonine kinase activity; GO:0000166,nucleotide binding; GO:0003674,molecular_function; GO:0005488,binding; GO:0008144,drug binding; GO:0017076,purine nucleotide binding; GO:0030554,adenyl nucleotide binding; GO:0032553,ribonucleotide binding; GO:0032555,purine ribonucleotide binding; GO:0032559,adenyl r…	PF07714.17:Protein tyrosine kinase	--	--	--
gene-LOC114255989	0	0	0	0	0.1	0	0	0.24	0	0	0	0	0	1	0	0	2	0	NW_021025377.1	54497	55151	+	LOC114255989	--	--	--	--	--	--	--	--	--	--
gene-LOC114255990	0	0	0.16	0	0.06	0	0	0.15	0	0	0	2	0	1	0	0	2	0	NW_021025377.1	55286	57208	+	LOC114255990	K07766 diphosphoinositol-polyphosphate diphosphatase [EC:3.6.1.52] | (RefSeq) nudix hydrolase 18, mitochondrial-like (A)	--	GAV60483.1	NUD17_ARATH RecName: Full=Nudix hydrolase 17, mitochondrial; Short=AtNUDT17; EC=3.6.1.-; Flags: Precursor;	At2g01670	GO:0005737,cytoplasm; GO:0005739,mitochondrion; GO:0005634,nucleus; GO:0016818,hydrolase activity, acting on acid anhydrides, in phosphorus-containing anhydrides; GO:0046872,metal ion binding; GO:0003674,molecular_function; GO:0003824,catalytic activity; GO:0016787,hydrolase activity; GO:0016817,hydrolase activity, acting on acid anhydrides; GO:0005488,binding; GO:0043167,ion binding; GO:0043169,…	PF00293.28:NUDIX domain	--	--	--
gene-LOC114255992	0	0	0	0	0.48	0.11	0	0	0	0	0	0	0	5	1	0	0	0	NW_021025378.1	107427	108000	+	LOC114255992	K05387 glutamate receptor, ionotropic, plant | (RefSeq) glutamate receptor 3.4-like (A)	--	XP_021633197.1	GLR34_ARATH RecName: Full=Glutamate receptor 3.4; Short=AtGLR4; AltName: Full=Ligand-gated ion channel 3.4; Flags: Precursor;	At1g05200	GO:0009507,chloroplast; GO:0016021,integral component of membrane; GO:0005886,plasma membrane; GO:0009536,plastid; GO:0005262,calcium channel activity; GO:0008066,glutamate receptor activity; GO:0004970,ionotropic glutamate receptor activity; GO:0015276,ligand-gated ion channel activity; GO:0006816,calcium ion transport; GO:0019722,calcium-mediated signaling; GO:0071311,cellular response to aceta…	PF01094.28:Receptor family ligand binding region	--	--	--
gene-LOC114255993	0	0.23	0.12	0.62	0.2	0.12	0	0.12	0	0	2	1	5	2	1	0	1	0	NW_021025378.1	176967	177723	-	LOC114255993	K21777 G2/mitotic-specific cyclin-B, other | (RefSeq) G2/mitotic-specific cyclin S13-7-like isoform X1 (A)	--	CDP06215.1	CCN1_ANTMA RecName: Full=G2/mitotic-specific cyclin-1;	At5g06150	GO:0005634,nucleus; GO:0007049,cell cycle; GO:0051301,cell division; GO:0008150,biological_process; GO:0009987,cellular process; GO:0005622,intracellular; GO:0005575,cellular_component; GO:0005623,cell; GO:0043231,intracellular membrane-bounded organelle; GO:0043226,organelle; GO:0043227,membrane-bounded organelle; GO:0043229,intracellular organelle; GO:0044424,intracellular part; GO:0044464,cell…	PF02984.19:Cyclin, C-terminal domain	--	--	--
gene-LOC114255995	0.25	0.03	0.23	0.3	0.47	0.66	0.09	0.07	0	9	1	7	9	17	21	3	2	0	NW_021025381.1	182678	188389	+	LOC114255995	--	--	PON96845.1	--	--	GO:0005524,ATP binding; GO:0030247,polysaccharide binding; GO:0004672,protein kinase activity; GO:0000166,nucleotide binding; GO:0003674,molecular_function; GO:0005488,binding; GO:0008144,drug binding; GO:0017076,purine nucleotide binding; GO:0030554,adenyl nucleotide binding; GO:0032553,ribonucleotide binding; GO:0032555,purine ribonucleotide binding; GO:0032559,adenyl ribonucleotide binding; GO…	PF13947.6:Wall-associated receptor kinase galacturonan-binding	--	--	--
gene-LOC114255996	0.12	0	0.19	0	0	0	0	0	0	3	0	4	0	0	0	0	0	0	NW_021025381.1	37210	38867	-	LOC114255996	--	--	--	--	--	--	--	--	--	--
gene-LOC114255997	0	0	0	0	0	0.32	0	0	0	0	0	0	0	0	2	0	0	0	NW_021025381.1	298503	299345	-	LOC114255997	--	--	--	--	--	--	--	--	--	--
gene-LOC114255998	0.29	0	0.09	0.34	0.63	0.88	3.15	3.16	0.54	4	0	1	4	9	11	40	38	7	NW_021025381.1	16174	16962	-	LOC114255998	--	--	EEF48967.1	AT21A_ARATH RecName: Full=Putative RING-H2 finger protein ATL21A; EC=2.3.2.27 {ECO:0000305}; AltName: Full=RING-type E3 ubiquitin transferase ATL21A {ECO:0000305}; Flags: Precursor;	--	GO:0016021,integral component of membrane; GO:0046872,metal ion binding; GO:0030247,polysaccharide binding; GO:0061630,ubiquitin protein ligase activity; GO:0043161,proteasome-mediated ubiquitin-dependent protein catabolic process; GO:0003674,molecular_function; GO:0005488,binding; GO:0043167,ion binding; GO:0043169,cation binding; GO:0001871,pattern binding; GO:0030246,carbohydrate binding; GO:0…	PF13947.6:Wall-associated receptor kinase galacturonan-binding	--	--	--
gene-LOC114255999	0	0	0	0	0	0	0	0.65	0	0	0	0	0	0	0	0	6	0	NW_021025381.1	193922	194527	-	LOC114255999	--	--	XP_021822576.1	--	At1g20390	GO:0003676,nucleic acid binding; GO:0004523,RNA-DNA hybrid ribonuclease activity; GO:0015074,DNA integration; GO:0003674,molecular_function; GO:0005488,binding; GO:0097159,organic cyclic compound binding; GO:1901363,heterocyclic compound binding; GO:0003824,catalytic activity; GO:0004518,nuclease activity; GO:0004519,endonuclease activity; GO:0004521,endoribonuclease activity; GO:0004540,ribonucl…	PF00665.26:Integrase core domain	--	--	--
gene-LOC114256000	1.84	1.72	0.82	0.63	1.07	1.98	0.31	0.36	0.13	59	50	22	17	35	57	9	10	4	NW_021025381.1	269769	271580	-	LOC114256000	K23541 Ca2+/H+ antiporter, TMEM165/GDT1 family | (RefSeq) putative pentatricopeptide repeat-containing protein At3g23330 (A)	--	XP_002272240.1	PP231_ARATH RecName: Full=Pentatricopeptide repeat-containing protein At3g14730;	At3g14730	GO:0043231,intracellular membrane-bounded organelle; GO:0004519,endonuclease activity; GO:0003723,RNA binding; GO:0009451,RNA modification; GO:0003674,molecular_function; GO:0003824,catalytic activity; GO:0004518,nuclease activity; GO:0016787,hydrolase activity; GO:0016788,hydrolase activity, acting on ester bonds; GO:0003676,nucleic acid binding; GO:0005488,binding; GO:0097159,organic cyclic com…	PF13041.6:PPR repeat family	--	--	--
gene-LOC114256001	2.18	1.4	0.59	0.25	0.21	0.31	3.63	1.47	2.51	31	18	7	3	3	4	47	18	33	NW_021025381.1	291809	294148	-	LOC114256001	--	--	XP_018814704.1	ETOL1_ARATH RecName: Full=ETO1-like protein 1; AltName: Full=Ethylene overproducer 1-like protein 1;	At4g02680	GO:0005622,intracellular; GO:0009873,ethylene-activated signaling pathway; GO:0016567,protein ubiquitination; GO:0010364,regulation of ethylene biosynthetic process; GO:0000160,phosphorelay signal transduction system; GO:0007165,signal transduction; GO:0035556,intracellular signal transduction; GO:0007154,cell communication; GO:0008150,biological_process; GO:0009719,response to endogenous stimulu…	PF07719.17:Tetratricopeptide repeat	--	--	--
gene-LOC114256002	0.04	0.06	0	0	0.02	0.02	0	0	0.02	2	3	0	0	1	1	0	0	1	NW_021025383.1	622325	625417	-	LOC114256002	K05681 ATP-binding cassette, subfamily G (WHITE), member 2 | (RefSeq) ABC transporter G family member 9-like (A)	ko02010: ABC transporters	POE76484.1	AB10G_ARATH RecName: Full=ABC transporter G family member 10; Short=ABC transporter ABCG.10; Short=AtABCG10; AltName: Full=Probable white-brown complex homolog protein 10; Short=AtWBC10;	At1g53270	GO:0016021,integral component of membrane; GO:0005886,plasma membrane; GO:0005524,ATP binding; GO:0042626,ATPase activity, coupled to transmembrane movement of substances; GO:0000166,nucleotide binding; GO:0003674,molecular_function; GO:0005488,binding; GO:0008144,drug binding; GO:0017076,purine nucleotide binding; GO:0030554,adenyl nucleotide binding; GO:0032553,ribonucleotide binding; GO:003255…	PF01061.24:ABC-2 type transporter	--	--	--
gene-LOC114256003	1.32	1.28	1.62	0.67	2	1.31	1.6	1.45	1.18	58	51	60	25	90	52	64	55	48	NW_021025383.1	614195	622389	+	LOC114256003	K13416 brassinosteroid insensitive 1-associated receptor kinase 1 [EC:2.7.10.1 2.7.11.1] | (RefSeq) BRASSINOSTEROID INSENSITIVE 1-associated receptor kinase 1-like (A)	ko04016: MAPK signaling pathway - plant; ko04075: Plant hormone signal transduction; ko04626: Plant-pathogen interaction	CDP05995.1	CRPK1_ARATH RecName: Full=Cold-responsive protein kinase 1 {ECO:0000303|PubMed:28344081}; EC=2.7.11.1 {ECO:0000255|PROSITE-ProRule:PRU00159, ECO:0000269|PubMed:28344081};	At1g16670	GO:0005886,plasma membrane; GO:0005524,ATP binding; GO:0004674,protein serine/threonine kinase activity; GO:0033160,positive regulation of protein import into nucleus, translocation; GO:0046777,protein autophosphorylation; GO:0009409,response to cold; GO:0050826,response to freezing; GO:0009625,response to insect; GO:0002237,response to molecule of bacterial origin; GO:0000166,nucleotide binding;…	PF00069.25:Protein kinase domain	--	--	--
gene-LOC114256005	1.3	2.43	4.4	1.78	3.23	2.78	4.17	3.84	2.48	13	22	37	15	33	25	38	33	23	NW_021025383.1	675325	678474	+	LOC114256005	K03163 DNA topoisomerase I [EC:5.6.2.1] | (RefSeq) DNA topoisomerase 1 beta-like (A)	--	BAP76305.1	TOP1_DAUCA RecName: Full=DNA topoisomerase 1; EC=5.99.1.2; AltName: Full=DNA topoisomerase I;	At5g55310	GO:0005694,chromosome; GO:0005634,nucleus; GO:0003677,DNA binding; GO:0003917,DNA topoisomerase type I activity; GO:0006265,DNA topological change; GO:0003674,molecular_function; GO:0003676,nucleic acid binding; GO:0005488,binding; GO:0097159,organic cyclic compound binding; GO:1901363,heterocyclic compound binding; GO:0003824,catalytic activity; GO:0003916,DNA topoisomerase activity; GO:0016853,…	PF02919.15:Eukaryotic DNA topoisomerase I, DNA binding fragment	--	--	--
gene-LOC114256006	20	16.71	20.54	22.06	20.74	24.32	20.05	19.8	20.41	1021	772	882	947	1082	1115	931	869	964	NW_021025383.1	681444	690089	+	LOC114256006	K12741 heterogeneous nuclear ribonucleoprotein A1/A3 | (RefSeq) UBP1-associated protein 2C (A)	ko03040: Spliceosome	XP_010277758.1	UBA2C_ARATH RecName: Full=UBP1-associated protein 2C;	At3g15010	GO:0005730,nucleolus; GO:0005634,nucleus; GO:0003729,mRNA binding; GO:0008219,cell death; GO:0006952,defense response; GO:0009693,ethylene biosynthetic process; GO:0010150,leaf senescence; GO:0003674,molecular_function; GO:0003676,nucleic acid binding; GO:0003723,RNA binding; GO:0005488,binding; GO:0097159,organic cyclic compound binding; GO:1901363,heterocyclic compound binding; GO:0008150,biolo…	PF00076.22:RNA recognition motif. (a.k.a. RRM, RBD, or RNP domain)	--	--	--
gene-LOC114256007	10.95	6.3	10.86	9.22	10.99	16.31	9.31	10.35	7.6	459	239	383	325	471	614	355	373	295	NW_021025383.1	703948	711563	+	LOC114256007	--	--	XP_022717209.1	--	At2g31130	--	--	--	--	--
gene-LOC114256008	0.17	0.23	0	0.17	0.27	0	0.27	0	0.04	5	6	0	4	8	0	7	0	1	NW_021025383.1	711958	716362	-	LOC114256008	K23877 xyloglucan O-acetyltransferase | (RefSeq) protein ALTERED XYLOGLUCAN 4 (A)	--	XP_019153990.1	TBL31_ARATH RecName: Full=Protein trichome birefringence-like 31;	At1g73140	GO:0005794,Golgi apparatus; GO:0016021,integral component of membrane; GO:1990538,xylan O-acetyltransferase activity; GO:0045492,xylan biosynthetic process; GO:0003674,molecular_function; GO:0003824,catalytic activity; GO:0008374,O-acyltransferase activity; GO:0016407,acetyltransferase activity; GO:0016413,O-acetyltransferase activity; GO:0016740,transferase activity; GO:0016746,transferase activ…	PF13839.6:GDSL/SGNH-like Acyl-Esterase family found in Pmr5 and Cas1p	--	--	--
gene-LOC114256009	8.88	8.55	9.18	8.11	10.8	9.63	7.83	8.07	7.8	476	415	414	366	592	464	382	372	387	NW_021025383.1	730757	735091	-	LOC114256009	K22184 bromodomain-containing protein 9 | (RefSeq) LOW QUALITY PROTEIN: bromodomain-containing protein DDB_G0270170-like (A)	--	XP_002283002.1	GTE4_ARATH RecName: Full=Transcription factor GTE4; AltName: Full=Bromodomain-containing protein GTE4; AltName: Full=Protein GLOBAL TRANSCRIPTION FACTOR GROUP E4;	At1g06230	GO:0005634,nucleus; GO:0009294,DNA mediated transformation; GO:0045931,positive regulation of mitotic cell cycle; GO:0006355,regulation of transcription, DNA-templated; GO:0048364,root development; GO:0006351,transcription, DNA-templated; GO:0008150,biological_process; GO:0009292,genetic transfer; GO:0009987,cellular process; GO:0044764,multi-organism cellular process; GO:0051704,multi-organism p…	PF17035.5:Bromodomain extra-terminal - transcription regulation	--	--	--
gene-LOC114256012	0.86	1.77	3.01	2.05	2.11	4.67	2.85	4.09	2.33	14	26	41	28	35	68	42	57	35	NW_021025383.1	888156	892321	-	LOC114256012	--	--	XP_002282987.1	YCF45_PORPU RecName: Full=Uncharacterized protein ycf45; AltName: Full=ORF565;	At1g73170	GO:0009507,chloroplast; GO:0005524,ATP binding; GO:0003676,nucleic acid binding; GO:0000166,nucleotide binding; GO:0003674,molecular_function; GO:0005488,binding; GO:0008144,drug binding; GO:0017076,purine nucleotide binding; GO:0030554,adenyl nucleotide binding; GO:0032553,ribonucleotide binding; GO:0032555,purine ribonucleotide binding; GO:0032559,adenyl ribonucleotide binding; GO:0035639,purin…	--	--	--	--
gene-LOC114256015	0	0	0	0	0.16	0	0	0	0	0	0	0	0	2	0	0	0	0	NW_021025383.1	696180	697087	+	LOC114256015	--	--	XP_019230576.1	--	--	--	--	--	--	--
gene-LOC114256016	0.08	0	0	0.09	0	0	0.42	0	0.33	1	0	0	1	0	0	5	0	4	NW_021025383.1	37765	39013	-	LOC114256016	--	--	--	--	--	--	--	--	--	--
gene-LOC114256018	0.15	0	0	0.27	0	0.25	1.67	0.53	0.66	2	0	0	3	0	3	20	6	8	NW_021025383.1	41234	43127	-	LOC114256018	--	--	--	--	--	--	--	--	--	--
gene-LOC114256020	0	0.03	0.03	0	0.02	0	0	0	0	0	1	1	0	1	0	0	0	0	NW_021025383.1	639013	641511	+	LOC114256020	--	--	OMO84740.1	--	--	GO:0008270,zinc ion binding; GO:0006355,regulation of transcription, DNA-templated; GO:0003674,molecular_function; GO:0005488,binding; GO:0046872,metal ion binding; GO:0043167,ion binding; GO:0043169,cation binding; GO:0046914,transition metal ion binding; GO:0008152,metabolic process; GO:0006139,nucleobase-containing compound metabolic process; GO:0006351,transcription, DNA-templated; GO:0006725…	--	--	--	--
gene-LOC114256021	1.3	0.96	1.2	0.42	1.33	0.44	1.67	0.87	0.81	66	44	51	18	69	20	77	38	38	NW_021025384.1	273696	283383	-	LOC114256021	K19001 ATP-dependent DNA helicase | (RefSeq) ATP-dependent DNA helicase DDM1 (A)	--	XP_012072038.1	DDM1_ARATH RecName: Full=ATP-dependent DNA helicase DDM1; EC=3.6.4.12; AltName: Full=Protein CHROMATIN REMODELING 1 {ECO:0000303|PubMed:16547115}; Short=AtCHR1; Short=CHR01; AltName: Full=Protein DECREASED DNA METHYLATION 1; Short=AtDDM1; AltName: Full=Protein SOMNIFEROUS 1; AltName: Full=SWI/SNF2-related matrix-associated actin-dependent regulator of chromatin DDM1;	At5g66750	GO:0000786,nucleosome; GO:0005634,nucleus; GO:0005524,ATP binding; GO:0004003,ATP-dependent DNA helicase activity; GO:0016887,ATPase activity; GO:0003677,DNA binding; GO:0009294,DNA mediated transformation; GO:0006344,maintenance of chromatin silencing; GO:0006346,methylation-dependent chromatin silencing; GO:0090241,negative regulation of histone H4 acetylation; GO:0051574,positive regulation of…	PF00176.23:SNF2 family N-terminal domain	SNF2	TR	SNF2
gene-LOC114256022	6.39	8.45	7.68	4.36	6.86	13.6	13.94	10.73	9	392	469	396	225	430	749	778	566	511	NW_021025384.1	301303	307775	-	LOC114256022	K05666 ATP-binding cassette, subfamily C (CFTR/MRP), member 2 | (RefSeq) ABC transporter C family member 10-like (A)	ko02010: ABC transporters	XP_022733085.1	YZR3_ARATH RecName: Full=RanBP2-type zinc finger protein At1g67325;	At1g67320_1	GO:0046872,metal ion binding; GO:0003729,mRNA binding; GO:0003674,molecular_function; GO:0005488,binding; GO:0043167,ion binding; GO:0043169,cation binding; GO:0003676,nucleic acid binding; GO:0003723,RNA binding; GO:0097159,organic cyclic compound binding; GO:1901363,heterocyclic compound binding	PF00641.18:Zn-finger in Ran binding protein and others	--	--	--
gene-LOC114256023	0	0.12	0	0.39	0.96	0.73	1.56	0.51	1.06	0	1	0	3	9	6	13	4	9	NW_021024578.1	48434	48950	-	LOC114256023	--	--	--	--	--	--	--	--	--	--
gene-LOC114256024	1.33	1.18	1.43	0.75	1.53	3.6	3.33	1.98	3.17	40	32	36	19	47	97	91	51	88	NW_021025384.1	359201	365560	-	LOC114256024	--	--	CDP02034.1	TAUE3_ARATH RecName: Full=Sulfite exporter TauE/SafE family protein 3 {ECO:0000312|EMBL:AEC07746.1};	At2g25740_1	GO:0016021,integral component of membrane; GO:0005575,cellular_component; GO:0016020,membrane; GO:0031224,intrinsic component of membrane; GO:0044425,membrane part	PF01925.19:Sulfite exporter TauE/SafE	--	--	--
gene-LOC114256025	0.6	0.49	1.15	1.24	0.39	0.72	0.84	0.89	0.22	15	11	24	26	10	16	19	19	5	NW_021025384.1	356468	365746	+	LOC114256025	--	--	--	--	--	--	--	--	--	--
gene-LOC114256026	46.95	59.65	58.45	52.84	63.41	61.44	63.18	62.29	64.73	1762	2026	1845	1668	2433	2071	2157	2010	2248	NW_021025384.1	369332	376981	-	LOC114256026	K11093 U1 small nuclear ribonucleoprotein 70kDa | (RefSeq) U1 small nuclear ribonucleoprotein 70 kDa (A)	ko03040: Spliceosome	KVI08840.1	RU17_ARATH RecName: Full=U1 small nuclear ribonucleoprotein 70 kDa; Short=U1 snRNP 70 kDa; Short=U1-70K; Short=snRNP70;	At3g50670	GO:0000243,commitment complex; GO:0016607,nuclear speck; GO:0005634,nucleus; GO:0071011,precatalytic spliceosome; GO:0005685,U1 snRNP; GO:0071004,U2-type prespliceosome; GO:0003729,mRNA binding; GO:0030619,U1 snRNA binding; GO:0000398,mRNA splicing, via spliceosome; GO:0003674,molecular_function; GO:0003676,nucleic acid binding; GO:0003723,RNA binding; GO:0005488,binding; GO:0097159,organic cycli…	PF00076.22:RNA recognition motif. (a.k.a. RRM, RBD, or RNP domain)	--	--	--
gene-LOC114256027	0.93	2.16	2.71	0	0.04	0.48	0.29	0.25	0.42	43	90	105	0	2	20	12	10	18	NW_021025384.1	379416	401087	-	LOC114256027	K13430 serine/threonine-protein kinase PBS1 [EC:2.7.11.1] | (RefSeq) serine/threonine-protein kinase PBS1 (A)	ko04626: Plant-pathogen interaction	XP_022854131.1	PERK4_ARATH RecName: Full=Proline-rich receptor-like protein kinase PERK4; EC=2.7.11.1; AltName: Full=Proline-rich extensin-like receptor kinase 4; Short=AtPERK4;	At2g18470	GO:0016021,integral component of membrane; GO:0005622,intracellular; GO:0005886,plasma membrane; GO:0005524,ATP binding; GO:0004672,protein kinase activity; GO:0004675,transmembrane receptor protein serine/threonine kinase activity; GO:0009738,abscisic acid-activated signaling pathway; GO:0019722,calcium-mediated signaling; GO:0007166,cell surface receptor signaling pathway; GO:0048364,root devel…	PF07714.17:Protein tyrosine kinase	--	--	--
gene-LOC114256028	1.86	1.54	1.08	1.79	2.65	2.05	1.4	0.99	1.42	88	66	43	71	128	87	60	40	62	NW_021025384.1	403335	409289	-	LOC114256028	--	--	PIN16634.1	FB341_ARATH RecName: Full=F-box protein At5g49610;	At5g49610	GO:0016567,protein ubiquitination; GO:0008152,metabolic process; GO:0006464,cellular protein modification process; GO:0006807,nitrogen compound metabolic process; GO:0008150,biological_process; GO:0009987,cellular process; GO:0019538,protein metabolic process; GO:0032446,protein modification by small protein conjugation; GO:0036211,protein modification process; GO:0043170,macromolecule metabolic …	PF13964.6:Kelch motif	--	--	--
gene-LOC114256029	0.68	0.76	0.12	0.23	0.19	0.44	0.97	0.23	0	7	7	1	2	2	4	9	2	0	NW_021024578.1	1006553	1007247	-	LOC114256029	--	--	--	--	--	--	--	--	--	--
gene-LOC114256031	23.34	22.55	23.85	27.25	28.58	27.63	19.33	22.74	20.38	604	528	519	593	756	642	455	506	488	NW_021025384.1	436184	439399	-	LOC114256031	--	--	KVI00097.1	FB341_ARATH RecName: Full=F-box protein At5g49610;	At5g49610	GO:0016567,protein ubiquitination; GO:0008152,metabolic process; GO:0006464,cellular protein modification process; GO:0006807,nitrogen compound metabolic process; GO:0008150,biological_process; GO:0009987,cellular process; GO:0019538,protein metabolic process; GO:0032446,protein modification by small protein conjugation; GO:0036211,protein modification process; GO:0043170,macromolecule metabolic …	--	--	--	--
gene-LOC114256032	0	0.1	0	0	0	0	0.1	0	0	0	1	0	0	0	0	1	0	0	NW_021025384.1	439773	440578	+	LOC114256032	--	--	--	--	--	--	--	--	--	--
gene-LOC114256033	100.69	118.15	130.48	145.97	112.53	121.03	121.35	116.69	150.48	3863	4102	4210	4710	4413	4170	4235	3849	5342	NW_021025384.1	488591	492305	-	LOC114256033	--	--	XP_019173089.1	AN32_ARATH RecName: Full=Acidic leucine-rich nuclear phosphoprotein 32-related protein; AltName: Full=ANP32/acidic nuclear phosphoprotein-like protein;	At3g50690	GO:0005634,nucleus; GO:0042393,histone binding; GO:0043486,histone exchange; GO:0006913,nucleocytoplasmic transport; GO:0006334,nucleosome assembly; GO:0005515,protein binding; GO:0003674,molecular_function; GO:0005488,binding; GO:0051276,chromosome organization; GO:0034728,nucleosome organization; GO:0006325,chromatin organization; GO:0006338,chromatin remodeling; GO:0006996,organelle organizati…	PF14580.6:Leucine-rich repeat	--	--	--
gene-LOC114256034	5.19	4.08	4.01	3.57	5.26	5.15	2.96	2.76	2.5	83	59	54	48	86	74	43	38	37	NW_021025384.1	548768	556108	-	LOC114256034	--	--	XP_019182657.1	--	At5g65650	--	PF06708.11:Protein of unknown function (DUF1195)	--	--	--
gene-LOC114256035	8.81	10.85	9.76	6.33	7.53	9.34	7.79	5.44	4.98	394	439	367	238	344	375	317	209	206	NW_021025384.1	663342	674729	+	LOC114256035	K07542 GPI mannosyltransferase 2 [EC:2.4.1.-] | (RefSeq) GPI mannosyltransferase 2 isoform X1 (A)	ko00563: Glycosylphosphatidylinositol (GPI)-anchor biosynthesis; ko01100: Metabolic pathways	XP_002283435.1	--	At1g11880	GO:0005789,endoplasmic reticulum membrane; GO:0016021,integral component of membrane; GO:0031501,mannosyltransferase complex; GO:0004584,dolichyl-phosphate-mannose-glycolipid alpha-mannosyltransferase activity; GO:0000030,mannosyltransferase activity; GO:0006506,GPI anchor biosynthetic process; GO:0003674,molecular_function; GO:0003824,catalytic activity; GO:0016740,transferase activity; GO:00167…	PF04188.13:Mannosyltransferase (PIG-V)	--	--	--
gene-LOC114256036	0	0	0	0	0	0.25	0	0.07	0	0	0	0	0	0	4	0	1	0	NW_021024578.1	420782	422546	+	LOC114256036	K23541 Ca2+/H+ antiporter, TMEM165/GDT1 family | (RefSeq) putative pentatricopeptide repeat-containing protein At3g23330 (A)	--	XP_018815820.1	PP348_ARATH RecName: Full=Pentatricopeptide repeat-containing protein At4g33990; AltName: Full=Protein EMBRYO DEFECTIVE 2758;	At4g33990	GO:0043231,intracellular membrane-bounded organelle; GO:0004519,endonuclease activity; GO:0003723,RNA binding; GO:0008270,zinc ion binding; GO:0009451,RNA modification; GO:0003674,molecular_function; GO:0003824,catalytic activity; GO:0004518,nuclease activity; GO:0016787,hydrolase activity; GO:0016788,hydrolase activity, acting on ester bonds; GO:0003676,nucleic acid binding; GO:0005488,binding; …	PF01535.20:PPR repeat	--	--	--
gene-LOC114256038	16.19	18.48	15.23	40.05	11.49	20.87	21.64	18.21	20.64	273	282	216	568	198	316	332	264	322	NW_021025384.1	754340	758326	+	LOC114256038	--	--	XP_021646928.1	OP24A_ARATH RecName: Full=Outer envelope pore protein 24A, chloroplastic; AltName: Full=Chloroplastic outer envelope pore protein of 24 kDa A;	At1g45170	GO:0034426,etioplast membrane; GO:0031359,integral component of chloroplast outer membrane; GO:0009536,plastid; GO:0046930,pore complex; GO:0015288,porin activity; GO:0022843,voltage-gated cation channel activity; GO:0034765,regulation of ion transmembrane transport; GO:0003674,molecular_function; GO:0005215,transporter activity; GO:0022857,transmembrane transporter activity; GO:0015267,channel a…	--	--	--	--
gene-LOC114256039	6.2	10.2	7.38	23.47	6.55	8.79	4.49	5.9	8.99	88	131	88	280	95	112	58	72	118	NW_021025384.1	763312	793660	+	LOC114256039	--	--	XP_010649172.1	--	--	--	PF11779.8:Small subunit of serine palmitoyltransferase-like	--	--	--
gene-LOC114256040	4.02	4.99	4.59	1.03	0.64	2.19	0.86	1.05	0.98	98	110	94	21	16	48	19	22	22	NW_021025384.1	802409	809921	-	LOC114256040	K12831 splicing factor 3B subunit 4 | (RefSeq) splicing factor 3B subunit 4 (A)	ko03040: Spliceosome	XP_002271291.1	PABP2_ARATH RecName: Full=Polyadenylate-binding protein 2; Short=PABP-2; Short=Poly(A)-binding protein 2;	At2g18510	GO:0005829,cytosol; GO:0005634,nucleus; GO:0003729,mRNA binding; GO:0003743,translation initiation factor activity; GO:0000184,nuclear-transcribed mRNA catabolic process, nonsense-mediated decay; GO:1900151,regulation of nuclear-transcribed mRNA catabolic process, deadenylation-dependent decay; GO:0060211,regulation of nuclear-transcribed mRNA poly(A) tail shortening; GO:0006446,regulation of tra…	PF00076.22:RNA recognition motif. (a.k.a. RRM, RBD, or RNP domain)	--	--	--
gene-LOC114256041	2.06	1.33	1.02	1.64	1.61	4.17	1.17	1.8	1.26	60	35	25	40	48	109	31	45	34	NW_021025384.1	817399	819040	-	LOC114256041	K20291 conserved oligomeric Golgi complex subunit 4 | (RefSeq) pentatricopeptide repeat-containing protein At4g01400, mitochondrial isoform X1 (A)	--	XP_007202370.2	PP352_ARATH RecName: Full=Pentatricopeptide repeat-containing protein At4g36680, mitochondrial; Flags: Precursor;	At4g36680	GO:0005739,mitochondrion; GO:0004519,endonuclease activity; GO:0003729,mRNA binding; GO:0003723,RNA binding; GO:0080156,mitochondrial mRNA modification; GO:0003674,molecular_function; GO:0003824,catalytic activity; GO:0004518,nuclease activity; GO:0016787,hydrolase activity; GO:0016788,hydrolase activity, acting on ester bonds; GO:0003676,nucleic acid binding; GO:0005488,binding; GO:0097159,organ…	PF13041.6:PPR repeat family	--	--	--
gene-LOC114256042	25.94	31.65	33.3	25.91	36.46	29.49	36.99	31.44	38.62	1094	1208	1181	919	1572	1117	1419	1140	1507	NW_021025384.1	852591	858519	-	LOC114256042	K12837 splicing factor U2AF 65 kDa subunit | (RefSeq) splicing factor U2af large subunit B isoform X1 (A)	ko03040: Spliceosome	XP_022887798.1	U2A2B_NICPL RecName: Full=Splicing factor U2af large subunit B; AltName: Full=NpU2AF65b; AltName: Full=U2 auxiliary factor 65 kDa subunit B; AltName: Full=U2 small nuclear ribonucleoprotein auxiliary factor large subunit B; Short=U2 snRNP auxiliary factor large subunit B;	At4g36690	GO:0005634,nucleus; GO:0003723,RNA binding; GO:0006397,mRNA processing; GO:0008380,RNA splicing; GO:0003674,molecular_function; GO:0003676,nucleic acid binding; GO:0005488,binding; GO:0097159,organic cyclic compound binding; GO:1901363,heterocyclic compound binding; GO:0008152,metabolic process; GO:0006139,nucleobase-containing compound metabolic process; GO:0006396,RNA processing; GO:0006725,cel…	PF00076.22:RNA recognition motif. (a.k.a. RRM, RBD, or RNP domain)	--	--	--
gene-LOC114256043	0.04	0	0.11	0.09	0.13	0.19	0.36	0.2	0.27	2	0	5	4	7	9	17	9	13	NW_021025384.1	921376	925633	+	LOC114256043	K13466 EIX receptor 1/2 | (RefSeq) LRR receptor-like serine/threonine-protein kinase FLS2 (A)	ko04626: Plant-pathogen interaction	XP_017970366.1	RLP14_ARATH RecName: Full=Receptor-like protein 14 {ECO:0000303|PubMed:18434605}; Short=AtRLP14 {ECO:0000303|PubMed:18434605}; Flags: Precursor;	At1g74180	GO:0009507,chloroplast; GO:0016021,integral component of membrane; GO:0005622,intracellular; GO:0005575,cellular_component; GO:0005623,cell; GO:0005737,cytoplasm; GO:0043231,intracellular membrane-bounded organelle; GO:0009536,plastid; GO:0043226,organelle; GO:0043227,membrane-bounded organelle; GO:0043229,intracellular organelle; GO:0044424,intracellular part; GO:0044444,cytoplasmic part; GO:004…	PF13855.6:Leucine rich repeat	--	--	--
gene-LOC114256045	1.45	2.15	1.61	0.87	0.56	1.56	1.81	1.79	1.43	93	125	87	47	37	90	106	99	85	NW_021025384.1	961535	969006	+	LOC114256045	K13525 transitional endoplasmic reticulum ATPase | (RefSeq) cell division control protein 48 homolog D (A)	ko04141: Protein processing in endoplasmic reticulum	OAY75769.1	CD48D_ARATH RecName: Full=Cell division control protein 48 homolog D; Short=AtCDC48d; AltName: Full=Transitional endoplasmic reticulum ATPase D;	At3g53230	GO:0005856,cytoskeleton; GO:0005829,cytosol; GO:0005794,Golgi apparatus; GO:0005730,nucleolus; GO:0005654,nucleoplasm; GO:0009524,phragmoplast; GO:0005886,plasma membrane; GO:0005524,ATP binding; GO:0016787,hydrolase activity; GO:0007049,cell cycle; GO:0051301,cell division; GO:0045732,positive regulation of protein catabolic process; GO:0015031,protein transport; GO:0046686,response to cadmium i…	PF02359.18:Cell division protein 48 (CDC48), N-terminal domain	--	--	--
gene-LOC114256047	3.87	3.64	4.45	1.42	5.39	6.83	10.77	7.27	6.05	94	80	91	29	134	149	238	152	136	NW_021025384.1	1039216	1043916	-	LOC114256047	--	--	CBI34876.3	RST1_ARATH RecName: Full=Protein RST1; AltName: Full=Protein RESURRECTION 1;	At3g27670	GO:0016021,integral component of membrane; GO:0005886,plasma membrane; GO:0043447,alkane biosynthetic process; GO:0006723,cuticle hydrocarbon biosynthetic process; GO:0006952,defense response; GO:0009793,embryo development ending in seed dormancy; GO:0006629,lipid metabolic process; GO:0048316,seed development; GO:0008152,metabolic process; GO:0008150,biological_process; GO:0009058,biosynthetic p…	PF12530.8:Protein of unknown function (DUF3730)	--	--	--
gene-LOC114256048	0.25	0.17	0.37	0.11	0.3	0.51	0.03	0.07	0.07	8	5	10	3	10	15	1	2	2	NW_021025384.1	1149771	1165361	-	LOC114256048	K01285 lysosomal Pro-X carboxypeptidase [EC:3.4.16.2] | (RefSeq) lysosomal Pro-X carboxypeptidase (A)	--	XP_002281618.1	EDA2_ARATH RecName: Full=Probable serine protease EDA2; EC=3.4.-.-; AltName: Full=Protein EMBRYO SAC DEVELOPMENT ARREST 2; Flags: Precursor;	At5g65760	GO:0005576,extracellular region; GO:0008239,dipeptidyl-peptidase activity; GO:0008236,serine-type peptidase activity; GO:0009561,megagametogenesis; GO:0006508,proteolysis; GO:0003674,molecular_function; GO:0003824,catalytic activity; GO:0004177,aminopeptidase activity; GO:0008233,peptidase activity; GO:0008238,exopeptidase activity; GO:0070011,peptidase activity, acting on L-amino acid peptides; …	PF05577.12:Serine carboxypeptidase S28	--	--	--
gene-LOC114256049	0	0.07	0	0	0	0	0	0	0	0	2	0	0	0	0	0	0	0	NW_021025384.1	1140778	1142599	-	LOC114256049	--	--	--	--	--	--	--	--	--	--
gene-LOC114256051	6.23	11.16	8.76	5.23	6.07	2.53	8.74	7.59	10.85	296	480	350	209	295	108	378	310	477	NW_021025384.1	1304058	1307670	-	LOC114256051	--	--	XP_010654126.1	Y5162_ARATH RecName: Full=Uncharacterized protein At5g41620;	At3g11590	GO:0009507,chloroplast; GO:0005886,plasma membrane; GO:0005622,intracellular; GO:0005575,cellular_component; GO:0005623,cell; GO:0005737,cytoplasm; GO:0043231,intracellular membrane-bounded organelle; GO:0009536,plastid; GO:0043226,organelle; GO:0043227,membrane-bounded organelle; GO:0043229,intracellular organelle; GO:0044424,intracellular part; GO:0044444,cytoplasmic part; GO:0044464,cell part;…	--	--	--	--
gene-LOC114256052	2.46	3.63	1.74	7.03	5.2	5.95	4.2	3.36	4.38	74	99	44	178	160	161	115	87	122	NW_021025384.1	1367882	1387341	+	LOC114256052	K15095 (+)-neomenthol dehydrogenase [EC:1.1.1.208] | (RefSeq) (+)-neomenthol dehydrogenase-like (A)	ko01110: Biosynthesis of secondary metabolites	XP_018828663.1	SDR2B_ARATH RecName: Full=Short-chain dehydrogenase/reductase 2b; Short=AtSDR2b; EC=1.1.1.-;	At2g24190	GO:0005829,cytosol; GO:0008106,alcohol dehydrogenase (NADP+) activity; GO:0055114,oxidation-reduction process; GO:0003674,molecular_function; GO:0003824,catalytic activity; GO:0004033,aldo-keto reductase (NADP) activity; GO:0016491,oxidoreductase activity; GO:0016614,oxidoreductase activity, acting on CH-OH group of donors; GO:0016616,oxidoreductase activity, acting on the CH-OH group of donors, …	PF00106.25:short chain dehydrogenase	--	--	--
gene-LOC114256054	2.24	3.43	2.83	1.52	2.65	3.72	2.68	2.81	2.01	124	172	132	71	150	185	135	134	103	NW_021025384.1	1391331	1417509	-	LOC114256054	K12607 CCR4-NOT transcription complex subunit 10 | (RefSeq) CCR4-NOT transcription complex subunit 10 (A)	ko03018: RNA degradation	XP_002282408.1	--	At5g35440	--	PF07719.17:Tetratricopeptide repeat	--	--	--
gene-LOC114256055	5.46	8.42	6.71	2.24	5.75	0.73	0.98	0.93	4.07	116	162	120	40	125	14	19	17	80	NW_021025384.1	1741611	1750011	+	LOC114256055	K11153 retinol dehydrogenase 12 [EC:1.1.1.300] | (RefSeq) short-chain dehydrogenase TIC 32, chloroplastic-like (A)	ko01100: Metabolic pathways; ko01240: Biosynthesis of cofactors	XP_015897468.1	TIC32_PEA RecName: Full=Short-chain dehydrogenase TIC 32, chloroplastic; EC=1.1.1.-; AltName: Full=Translocon at the inner envelope membrane of chloroplasts 32; Short=PsTIC32;	At5g02540	GO:0009706,chloroplast inner membrane; GO:0005516,calmodulin binding; GO:0016491,oxidoreductase activity; GO:0015031,protein transport; GO:0005515,protein binding; GO:0003674,molecular_function; GO:0005488,binding; GO:0003824,catalytic activity; GO:0008104,protein localization; GO:0006810,transport; GO:0008150,biological_process; GO:0015833,peptide transport; GO:0033036,macromolecule localization…	PF00106.25:short chain dehydrogenase	--	--	--
gene-LOC114256056	0.12	0	0	0.14	0.12	0	0.13	0	0	1	0	0	1	1	0	1	0	0	NW_021025384.1	104283	105864	-	LOC114256056	--	--	--	--	--	--	--	--	--	--
gene-LOC114256058	0.13	0.5	0.21	0	0.04	0	0	0.05	0.1	3	10	4	0	1	0	0	1	2	NW_021025384.1	573444	575337	+	LOC114256058	--	--	NP_001279994.1	OFP7_ARATH RecName: Full=Transcription repressor OFP7; AltName: Full=Ovate family protein 7; Short=AtOFP7;	At2g18500	GO:0005634,nucleus; GO:0005886,plasma membrane; GO:0045892,negative regulation of transcription, DNA-templated; GO:0006351,transcription, DNA-templated; GO:0008152,metabolic process; GO:0006139,nucleobase-containing compound metabolic process; GO:0006355,regulation of transcription, DNA-templated; GO:0006725,cellular aromatic compound metabolic process; GO:0006807,nitrogen compound metabolic proc…	PF04844.13:Transcriptional repressor, ovate	OFP	TF	OFP
gene-LOC114256059	0	0	0	0	0	0	0.13	0.05	0.17	0	0	0	0	0	0	3	1	4	NW_021025384.1	739058	741091	+	LOC114256059	--	--	XP_018841220.1	GSTT3_ARATH RecName: Full=Glutathione S-transferase T3; Short=AtGSTT3; EC=2.5.1.18; AltName: Full=GST class-theta member 3; AltName: Full=Glutathione S-transferase 10C;	At2g16140	GO:0005737,cytoplasm; GO:0005634,nucleus; GO:0004364,glutathione transferase activity; GO:0006749,glutathione metabolic process; GO:0009407,toxin catabolic process; GO:0003674,molecular_function; GO:0003824,catalytic activity; GO:0016740,transferase activity; GO:0016765,transferase activity, transferring alkyl or aryl (other than methyl) groups; GO:0006790,sulfur compound metabolic process; GO:00…	PF14303.6:No apical meristem-associated C-terminal domain	--	--	--
gene-LOC114256060	0	0	0	0	0	0	0.23	0.49	0.83	0	0	0	0	0	0	3	6	11	NW_021025384.1	750466	752453	-	LOC114256060	--	--	--	--	--	--	--	--	--	--
gene-LOC114256061	26.95	25.36	21.44	120.4	62.36	70.78	16.62	16.1	17.52	148	126	99	556	350	349	83	76	89	NW_021025384.1	753446	754185	-	LOC114256061	--	--	--	--	--	--	--	--	--	--
gene-LOC114256062	1.7	1.01	1.3	1.66	0.54	2.1	3.68	1.56	2.17	28	15	18	23	9	31	55	22	33	NW_021025384.1	1025715	1027647	-	LOC114256062	--	--	XP_020414413.1	RST1_ARATH RecName: Full=Protein RST1; AltName: Full=Protein RESURRECTION 1;	At3g27670	GO:0016021,integral component of membrane; GO:0005886,plasma membrane; GO:0043447,alkane biosynthetic process; GO:0006723,cuticle hydrocarbon biosynthetic process; GO:0006952,defense response; GO:0009793,embryo development ending in seed dormancy; GO:0006629,lipid metabolic process; GO:0048316,seed development; GO:0008152,metabolic process; GO:0008150,biological_process; GO:0009058,biosynthetic p…	--	--	--	--
gene-LOC114256064	4.67	8.85	6.67	1.99	4.06	2	2.5	3.34	6.16	109	187	131	39	97	42	53	67	133	NW_021025384.1	1045651	1046968	+	LOC114256064	K01726 gamma-carbonic anhydrase [EC:4.2.1.-] | (RefSeq) gamma carbonic anhydrase-like 2, mitochondrial (A)	--	KZV44546.1	GCAL1_ARATH RecName: Full=Gamma carbonic anhydrase-like 1, mitochondrial; Short=AtCAL1; Short=GAMMA CAL1; Flags: Precursor;	At5g63510	GO:0031966,mitochondrial membrane; GO:0046872,metal ion binding; GO:0003674,molecular_function; GO:0005488,binding; GO:0043167,ion binding; GO:0043169,cation binding; GO:0005622,intracellular; GO:0005575,cellular_component; GO:0016020,membrane; GO:0005739,mitochondrion; GO:0005623,cell; GO:0005737,cytoplasm; GO:0005740,mitochondrial envelope; GO:0043231,intracellular membrane-bounded organelle; G…	PF00132.24:Bacterial transferase hexapeptide (six repeats)	--	--	--
gene-LOC114256068	0.31	0.76	0.18	0.64	1.13	0.34	0.59	0.8	0.75	4	9	2	7	15	4	7	9	9	NW_021025384.1	1782032	1782766	-	LOC114256068	--	--	KVH90579.1	--	--	GO:0016021,integral component of membrane; GO:0005575,cellular_component; GO:0016020,membrane; GO:0031224,intrinsic component of membrane; GO:0044425,membrane part	--	--	--	--
gene-LOC114256070	3.93	4.22	4.48	0.77	1.53	0.18	2.6	2.75	1.74	73	71	70	12	29	3	44	44	30	NW_021025384.1	144175	148347	+	LOC114256070	K14493 gibberellin receptor GID1 [EC:3.-.-.-] | (RefSeq) gibberellin receptor GID1B-like (A)	ko04075: Plant hormone signal transduction	XP_002285054.1	HIDM_GLYEC RecName: Full=2-hydroxyisoflavanone dehydratase; EC=3.1.1.1; EC=4.2.1.105; AltName: Full=Carboxylesterase HIDM;	At1g19190	GO:0033987,2-hydroxyisoflavanone dehydratase activity; GO:0052689,carboxylic ester hydrolase activity; GO:0009813,flavonoid biosynthetic process; GO:0009717,isoflavonoid biosynthetic process; GO:0046287,isoflavonoid metabolic process; GO:0003674,molecular_function; GO:0003824,catalytic activity; GO:0016829,lyase activity; GO:0016835,carbon-oxygen lyase activity; GO:0016836,hydro-lyase activity; G…	PF07859.13:alpha/beta hydrolase fold	--	--	--
gene-LOC114256071	0	0.05	0	0	0	0.09	0	0	0	0	1	0	0	0	2	0	0	0	NW_021025384.1	253745	255151	+	LOC114256071	--	--	XP_020412767.1	--	At1g20390	GO:0003676,nucleic acid binding; GO:0004523,RNA-DNA hybrid ribonuclease activity; GO:0015074,DNA integration; GO:0003674,molecular_function; GO:0005488,binding; GO:0097159,organic cyclic compound binding; GO:1901363,heterocyclic compound binding; GO:0003824,catalytic activity; GO:0004518,nuclease activity; GO:0004519,endonuclease activity; GO:0004521,endoribonuclease activity; GO:0004540,ribonucl…	PF17921.1:Integrase zinc binding domain	--	--	--
gene-LOC114256076	0	0	0	0	0	0.14	0.28	0.3	0	0	0	0	0	0	1	2	2	0	NW_021025384.1	1022963	1023403	-	LOC114256076	K09533 DnaJ homolog subfamily C member 13 | (RefSeq) dnaJ homolog subfamily C GRV2 isoform X1 (A)	--	XP_002324964.2	GRV2_ARATH RecName: Full=DnaJ homolog subfamily C GRV2; AltName: Full=Protein GRAVITROPISM DEFECTIVE 2; AltName: Full=Protein GREEN FLUORESCENT SEED 2; AltName: Full=Protein KATAMARI2;	At2g26890	GO:0005829,cytosol; GO:0005783,endoplasmic reticulum; GO:0010008,endosome membrane; GO:0005794,Golgi apparatus; GO:0043231,intracellular membrane-bounded organelle; GO:0005770,late endosome; GO:0031902,late endosome membrane; GO:0005802,trans-Golgi network; GO:0005774,vacuolar membrane; GO:0005773,vacuole; GO:0009660,amyloplast organization; GO:0051301,cell division; GO:0045022,early endosome to …	--	--	--	--
gene-LOC114256079	0.96	0.43	0.84	0.1	0.32	0.16	0.68	0.63	0.74	59	24	43	5	20	9	38	33	42	NW_021025384.1	1486149	1513017	-	LOC114256079	K11138 telomere-associated protein RIF1 | (RefSeq) uncharacterized protein LOC110752675 isoform X1 (A)	--	XP_010656472.1	--	--	--	PF12231.8:Rap1-interacting factor 1 N terminal	--	--	--
gene-LOC114256080	0	0	0	0	0	0	0	0.31	0	0	0	0	0	0	0	0	2	0	NW_021024578.1	1196519	1196947	+	LOC114256080	--	--	XP_019703428.1	--	At2g10780	GO:0003676,nucleic acid binding; GO:0003964,RNA-directed DNA polymerase activity; GO:0003674,molecular_function; GO:0005488,binding; GO:0097159,organic cyclic compound binding; GO:1901363,heterocyclic compound binding; GO:0003824,catalytic activity; GO:0016740,transferase activity; GO:0016772,transferase activity, transferring phosphorus-containing groups; GO:0016779,nucleotidyltransferase activi…	PF00385.24:Chromo (CHRromatin Organisation MOdifier) domain	--	--	--
gene-LOC114256081	0	0	0	0	0	0	0	0	0.18	0	0	0	0	0	0	0	0	5	NW_021025384.1	1777412	1779770	-	LOC114256081	K17604 zinc finger SWIM domain-containing protein 3 | (RefSeq) uncharacterized protein LOC110770586 (A)	--	XP_008348834.2	--	At3g05850	GO:0008270,zinc ion binding; GO:0003674,molecular_function; GO:0005488,binding; GO:0046872,metal ion binding; GO:0043167,ion binding; GO:0043169,cation binding; GO:0046914,transition metal ion binding	PF03108.15:MuDR family transposase	--	--	--
gene-LOC114256083	0.73	0.76	0.62	0.04	0.2	0.08	0.54	0.61	0.78	43	41	31	2	12	4	29	31	43	NW_021025385.1	71783	87795	-	LOC114256083	--	--	XP_022736677.1	BAD1_ARATH RecName: Full=Ankyrin repeat-containing protein BDA1 {ECO:0000305}; AltName: Full=Protein BIAN DA 1 {ECO:0000303|PubMed:22740615};	At1g14480	GO:0016021,integral component of membrane; GO:0005886,plasma membrane; GO:0045087,innate immune response; GO:0009751,response to salicylic acid; GO:0002376,immune system process; GO:0006952,defense response; GO:0006950,response to stress; GO:0006955,immune response; GO:0008150,biological_process; GO:0050896,response to stimulus; GO:0001101,response to acid chemical; GO:0042493,response to drug; G…	PF12796.7:Ankyrin repeats (3 copies)	--	--	--
gene-LOC114256086	1.63	5.29	4.44	2.84	1.97	2.02	0.84	0.78	3.72	17	50	39	25	21	19	8	7	36	NW_021024496.1	427242	430912	-	LOC114256086	K10418 dynein light chain LC8-type | (RefSeq) dynein light chain 2, cytoplasmic (A)	--	XP_019184583.1	DYL1_CHLRE RecName: Full=Dynein 8 kDa light chain, flagellar outer arm;	At4g15930	GO:0005930,axoneme; GO:0097014,ciliary plasm; GO:0030286,dynein complex; GO:0005874,microtubule; GO:0031514,motile cilium; GO:0003774,motor activity; GO:0007017,microtubule-based process; GO:0044458,motile cilium assembly; GO:0003674,molecular_function; GO:0003824,catalytic activity; GO:0017111,nucleoside-triphosphatase activity; GO:0016462,pyrophosphatase activity; GO:0016787,hydrolase activity;…	PF01221.18:Dynein light chain type 1	--	--	--
gene-LOC114256090	0	0.08	0	0	0	0	0	0	0	0	1	0	0	0	0	0	0	0	NW_021024578.1	1384474	1385244	+	LOC114256090	K17604 zinc finger SWIM domain-containing protein 3 | (RefSeq) protein FAR1-RELATED SEQUENCE 5-like (A)	--	XP_019073869.1	FRS5_ARATH RecName: Full=Protein FAR1-RELATED SEQUENCE 5;	At4g38180	GO:0005634,nucleus; GO:0008270,zinc ion binding; GO:0006355,regulation of transcription, DNA-templated; GO:0003674,molecular_function; GO:0005488,binding; GO:0046872,metal ion binding; GO:0043167,ion binding; GO:0043169,cation binding; GO:0046914,transition metal ion binding; GO:0008152,metabolic process; GO:0006139,nucleobase-containing compound metabolic process; GO:0006351,transcription, DNA-t…	PF10551.9:MULE transposase domain	--	--	--
gene-LOC114256091	0	0.2	0.16	0	0.04	0.05	0.1	0.05	0	0	4	3	0	1	1	2	1	0	NW_021025386.1	1111670	1125443	+	LOC114256091	K01213 galacturan 1,4-alpha-galacturonidase [EC:3.2.1.67] | (RefSeq) polygalacturonase At1g48100 (A)	ko00040: Pentose and glucuronate interconversions; ko01100: Metabolic pathways	XP_017609252.1	PGLR3_ARATH RecName: Full=Probable polygalacturonase At3g15720; Short=PG; EC=3.2.1.15; AltName: Full=Pectinase At3g15720; Flags: Precursor;	At5g39910	GO:0031225,anchored component of membrane; GO:0046658,anchored component of plasma membrane; GO:0005576,extracellular region; GO:0009505,plant-type cell wall; GO:0004650,polygalacturonase activity; GO:0005975,carbohydrate metabolic process; GO:0071555,cell wall organization; GO:0003674,molecular_function; GO:0003824,catalytic activity; GO:0004553,hydrolase activity, hydrolyzing O-glycosyl compoun…	PF00295.17:Glycosyl hydrolases family 28	--	--	--
gene-LOC114256093	0.05	0	0	0	0.05	0	0	0	0	1	0	0	0	1	0	0	0	0	NW_021025386.1	1349585	1351682	-	LOC114256093	K23877 xyloglucan O-acetyltransferase | (RefSeq) protein ALTERED XYLOGLUCAN 4-like (A)	--	XP_010272016.1	TBL22_ARATH RecName: Full=Protein ALTERED XYLOGLUCAN 4-like; AltName: Full=Protein trichome birefringence-like 22;	At3g28150	GO:0005794,Golgi apparatus; GO:0016021,integral component of membrane; GO:0016413,O-acetyltransferase activity; GO:0010411,xyloglucan metabolic process; GO:0003674,molecular_function; GO:0003824,catalytic activity; GO:0008374,O-acyltransferase activity; GO:0016407,acetyltransferase activity; GO:0016740,transferase activity; GO:0016746,transferase activity, transferring acyl groups; GO:0016747,tra…	PF13839.6:GDSL/SGNH-like Acyl-Esterase family found in Pmr5 and Cas1p	--	--	--
gene-LOC114256099	0.13	0.38	0.22	0.19	0.25	0.03	0.1	0.07	0.2	4	11	6	5	8	1	3	2	6	NW_021024578.1	1401107	1404434	+	LOC114256099	K13430 serine/threonine-protein kinase PBS1 [EC:2.7.11.1] | (RefSeq) serine/threonine-protein kinase PBS1 (A)	ko04626: Plant-pathogen interaction	CDO97882.1	PUB34_ARATH RecName: Full=U-box domain-containing protein 34; AltName: Full=Plant U-box protein 34; Includes: RecName: Full=E3 ubiquitin ligase; EC=2.3.2.27; AltName: Full=RING-type E3 ubiquitin transferase {ECO:0000305}; Includes: RecName: Full=Serine/threonine-protein kinase; EC=2.7.11.-;	At5g26150	GO:0005524,ATP binding; GO:0004674,protein serine/threonine kinase activity; GO:0004842,ubiquitin-protein transferase activity; GO:0000166,nucleotide binding; GO:0003674,molecular_function; GO:0005488,binding; GO:0008144,drug binding; GO:0017076,purine nucleotide binding; GO:0030554,adenyl nucleotide binding; GO:0032553,ribonucleotide binding; GO:0032555,purine ribonucleotide binding; GO:0032559,…	PF00069.25:Protein kinase domain	--	--	--
gene-LOC114256103	11.06	6.24	6.99	15.38	9.21	13.88	10.47	10.53	6.74	94	48	50	110	80	106	81	77	53	NW_021025386.1	2811800	2835473	-	LOC114256103	K02206 cyclin-dependent kinase 2 [EC:2.7.11.22] | (RefSeq) cell division control protein 2 homolog isoform X1 (A)	--	XP_021604817.1	CDC2A_ANTMA RecName: Full=Cell division control protein 2 homolog A; EC=2.7.11.22; EC=2.7.11.23;	At3g48750	GO:0005524,ATP binding; GO:0004693,cyclin-dependent protein serine/threonine kinase activity; GO:0008353,RNA polymerase II CTD heptapeptide repeat kinase activity; GO:0007049,cell cycle; GO:0051301,cell division; GO:0000166,nucleotide binding; GO:0003674,molecular_function; GO:0005488,binding; GO:0008144,drug binding; GO:0017076,purine nucleotide binding; GO:0030554,adenyl nucleotide binding; GO:…	PF00069.25:Protein kinase domain	--	--	--
gene-LOC114256104	0.1	0.14	0.12	0.08	0.1	0.36	0.25	0.64	0.35	3	4	3	2	3	10	7	17	10	NW_021024578.1	1356	7192	-	LOC114256104	K14376 poly(A) polymerase [EC:2.7.7.19] | (RefSeq) nuclear poly(A) polymerase 4 (A)	ko03015: mRNA surveillance pathway	XP_008794101.1	PAPS2_ARATH RecName: Full=Nuclear poly(A) polymerase 2 {ECO:0000303|PubMed:18479511}; Short=PAP(II) {ECO:0000305}; Short=Poly(A) polymerase II {ECO:0000305}; EC=2.7.7.19 {ECO:0000269|PubMed:15297145}; AltName: Full=Polynucleotide adenylyltransferase 2 {ECO:0000305};	At2g25850	GO:0005737,cytoplasm; GO:0005634,nucleus; GO:0005524,ATP binding; GO:0046872,metal ion binding; GO:0004652,polynucleotide adenylyltransferase activity; GO:0003723,RNA binding; GO:0006378,mRNA polyadenylation; GO:0043631,RNA polyadenylation; GO:0000166,nucleotide binding; GO:0003674,molecular_function; GO:0005488,binding; GO:0008144,drug binding; GO:0017076,purine nucleotide binding; GO:0030554,ad…	--	--	--	--
gene-LOC114256105	7.1	5.39	5.03	5.21	4.68	5.47	5.18	3.96	3.86	457	314	272	282	308	316	303	219	230	NW_021025386.1	3123316	3134286	+	LOC114256105	K17605 serine/threonine-protein phosphatase 2A activator | (RefSeq) serine/threonine-protein phosphatase 2A activator (A)	--	XP_010273024.1	--	At4g08960	GO:0005737,cytoplasm; GO:0003755,peptidyl-prolyl cis-trans isomerase activity; GO:0019211,phosphatase activator activity; GO:0003674,molecular_function; GO:0003824,catalytic activity; GO:0016853,isomerase activity; GO:0016859,cis-trans isomerase activity; GO:0140096,catalytic activity, acting on a protein; GO:0008047,enzyme activator activity; GO:0098772,molecular function regulator; GO:0019208,p…	PF03095.15:Phosphotyrosyl phosphate activator (PTPA) protein	--	--	--
gene-LOC114256107	0	0	0.09	0	0.07	0.08	0.08	0.17	0.08	0	0	1	0	1	1	1	2	1	NW_021025386.1	3367372	3369166	+	LOC114256107	K02151 V-type H+-transporting ATPase subunit F | (RefSeq) V-type proton ATPase subunit F (A)	ko00190: Oxidative phosphorylation; ko01100: Metabolic pathways; ko04145: Phagosome	XP_004233261.1	VATF_ARATH RecName: Full=V-type proton ATPase subunit F; Short=V-ATPase subunit F; AltName: Full=V-ATPase 14 kDa subunit; AltName: Full=Vacuolar H(+)-ATPase subunit F; AltName: Full=Vacuolar proton pump subunit F;	At4g02620	GO:0005794,Golgi apparatus; GO:0016020,membrane; GO:0005886,plasma membrane; GO:0033180,proton-transporting V-type ATPase, V1 domain; GO:0005774,vacuolar membrane; GO:0005773,vacuole; GO:0042625,ATPase coupled ion transmembrane transporter activity; GO:0046961,proton-transporting ATPase activity, rotational mechanism; GO:0015991,ATP hydrolysis coupled proton transport; GO:0003674,molecular_functi…	PF01990.17:ATP synthase (F/14-kDa) subunit	--	--	--
gene-LOC114256109	0	0	0.03	0	0	0	0	0	0	0	0	1	0	0	0	0	0	0	NW_021025386.1	4195675	4198634	-	LOC114256109	--	--	XP_019173877.1	--	At3g29732	--	PF02992.14:Transposase family tnp2	--	--	--
gene-LOC114256110	0	0.6	0	0	0	0	0	0	0	0	4	0	0	0	0	0	0	0	NW_021025386.1	4281924	4283278	+	LOC114256110	K09838 zeaxanthin epoxidase [EC:1.14.15.21] | (RefSeq) zeaxanthin epoxidase, chloroplastic (A)	ko00906: Carotenoid biosynthesis; ko01100: Metabolic pathways; ko01110: Biosynthesis of secondary metabolites	AJB84624.1	ABA2_PRUAR RecName: Full=Zeaxanthin epoxidase, chloroplastic; EC=1.14.15.21; AltName: Full=PA-ZE; Flags: Precursor;	At5g67030	GO:0009507,chloroplast; GO:0016020,membrane; GO:0071949,FAD binding; GO:0009540,zeaxanthin epoxidase [overall] activity; GO:0009688,abscisic acid biosynthetic process; GO:0000166,nucleotide binding; GO:0003674,molecular_function; GO:0005488,binding; GO:0036094,small molecule binding; GO:0043167,ion binding; GO:0043168,anion binding; GO:0048037,cofactor binding; GO:0050660,flavin adenine dinucleot…	--	--	--	--
gene-LOC114256111	0.64	0.43	0.34	0.5	1.24	1.06	0.19	0.37	0.27	18	11	8	12	36	27	5	9	7	NW_021025386.1	4426295	4427893	+	LOC114256111	K03798 cell division protease FtsH [EC:3.4.24.-] | (RefSeq) ATP-dependent zinc metalloprotease FTSH 6, chloroplastic-like (A)	--	XP_002282063.1	PP449_ARATH RecName: Full=Pentatricopeptide repeat-containing protein At5g66520;	At5g66520	GO:0009507,chloroplast; GO:0004519,endonuclease activity; GO:0003723,RNA binding; GO:0008270,zinc ion binding; GO:1900865,chloroplast RNA modification; GO:0016554,cytidine to uridine editing; GO:0003674,molecular_function; GO:0003824,catalytic activity; GO:0004518,nuclease activity; GO:0016787,hydrolase activity; GO:0016788,hydrolase activity, acting on ester bonds; GO:0003676,nucleic acid bindin…	PF01535.20:PPR repeat	--	--	--
gene-LOC114256112	101.12	138.06	105.07	104.67	41.35	57.67	69.97	79.92	78.51	3036	3751	2653	2643	1269	1555	1911	2063	2181	NW_021025386.1	42242	46355	+	LOC114256112	K07374 tubulin alpha | (RefSeq) tubulin alpha-3 chain-like isoform X1 (A)	ko04145: Phagosome	XP_010257632.1	TBA3_ARATH RecName: Full=Tubulin alpha-3 chain;	At5g19770	GO:0005737,cytoplasm; GO:0005874,microtubule; GO:0005525,GTP binding; GO:0003924,GTPase activity; GO:0005200,structural constituent of cytoskeleton; GO:0007017,microtubule-based process; GO:0000166,nucleotide binding; GO:0001882,nucleoside binding; GO:0001883,purine nucleoside binding; GO:0003674,molecular_function; GO:0005488,binding; GO:0017076,purine nucleotide binding; GO:0019001,guanyl nucle…	PF00091.25:Tubulin/FtsZ family, GTPase domain	--	--	--
gene-LOC114256113	3.32	2.43	2.61	0.93	0.53	1.21	0.26	0.31	0.07	98	65	65	23	16	32	7	8	2	NW_021025386.1	52743	82131	+	LOC114256113	K13699 abhydrolase domain-containing protein 5 [EC:2.3.1.51] | (RefSeq) 1-acylglycerol-3-phosphate O-acyltransferase (A)	--	XP_010651378.1	PPH_ARATH RecName: Full=Pheophytinase, chloroplastic; EC=3.1.1.-; AltName: Full=Pheophytin pheophorbide hydrolase; AltName: Full=Protein CO-REGULATED WITH NYE1; Flags: Precursor;	At5g19850_2	GO:0009507,chloroplast; GO:0009570,chloroplast stroma; GO:0009535,chloroplast thylakoid membrane; GO:0080124,pheophytinase activity; GO:0015996,chlorophyll catabolic process; GO:0003674,molecular_function; GO:0003824,catalytic activity; GO:0016787,hydrolase activity; GO:0016788,hydrolase activity, acting on ester bonds; GO:0052689,carboxylic ester hydrolase activity; GO:0008152,metabolic process;…	PF12697.7:Alpha/beta hydrolase family	--	--	--
gene-LOC114256114	8.75	6.74	9.97	5.54	5.35	10.84	8.31	6.81	6.33	402	280	385	214	251	447	347	269	269	NW_021025386.1	89784	93173	-	LOC114256114	--	--	PIN11830.1	--	At4g08810	--	PF10250.9:GDP-fucose protein O-fucosyltransferase	--	--	--
gene-LOC114256115	0.96	0.5	0.88	0.81	0.67	2.03	1.31	1.01	0.75	62	29	48	44	44	118	77	56	45	NW_021025386.1	151947	166482	-	LOC114256115	K17604 zinc finger SWIM domain-containing protein 3 | (RefSeq) uncharacterized protein LOC110770586 (A)	--	XP_016537347.1	--	At3g06940	GO:0008270,zinc ion binding; GO:0003674,molecular_function; GO:0005488,binding; GO:0046872,metal ion binding; GO:0043167,ion binding; GO:0043169,cation binding; GO:0046914,transition metal ion binding	PF03108.15:MuDR family transposase	--	--	--
gene-LOC114256116	0.65	0.16	0.53	0.82	0.73	1.51	0.62	0.9	0.92	32	7	22	34	37	67	28	38	42	NW_021025386.1	242586	248347	-	LOC114256116	K17604 zinc finger SWIM domain-containing protein 3 | (RefSeq) uncharacterized protein LOC110770586 (A)	--	XP_016537347.1	--	At3g06940	GO:0008270,zinc ion binding; GO:0003674,molecular_function; GO:0005488,binding; GO:0046872,metal ion binding; GO:0043167,ion binding; GO:0043169,cation binding; GO:0046914,transition metal ion binding	PF10551.9:MULE transposase domain	--	--	--
gene-LOC114256117	0	0.15	0.11	0	0	0.05	0.03	0	0	0	6	4	0	0	2	1	0	0	NW_021025386.1	267096	271253	-	LOC114256117	--	--	XP_018818088.1	IQM2_ARATH RecName: Full=IQ domain-containing protein IQM2 {ECO:0000305}; AltName: Full=IQ motif-containing protein 2 {ECO:0000303|Ref.3};	At3g13600	GO:0005737,cytoplasm; GO:0005634,nucleus; GO:0005622,intracellular; GO:0005575,cellular_component; GO:0005623,cell; GO:0044424,intracellular part; GO:0044464,cell part; GO:0043231,intracellular membrane-bounded organelle; GO:0043226,organelle; GO:0043227,membrane-bounded organelle; GO:0043229,intracellular organelle	--	--	--	--
gene-LOC114256118	0.86	1.15	1.27	0.21	0.2	0.03	0.45	0.18	1.37	34	41	42	7	8	1	16	6	50	NW_021025386.1	418855	423294	+	LOC114256118	K19892 glucan endo-1,3-beta-glucosidase 4 [EC:3.2.1.39] | (RefSeq) glucan endo-1,3-beta-glucosidase 4 (A)	ko00500: Starch and sucrose metabolism; ko01100: Metabolic pathways	GAV60496.1	E134_ARATH RecName: Full=Glucan endo-1,3-beta-glucosidase 4; EC=3.2.1.39; AltName: Full=(1->3)-beta-glucan endohydrolase 4; Short=(1->3)-beta-glucanase 4; AltName: Full=Beta-1,3-endoglucanase 4; Short=Beta-1,3-glucanase 4; Flags: Precursor;	At3g13560	GO:0031225,anchored component of membrane; GO:0046658,anchored component of plasma membrane; GO:0005886,plasma membrane; GO:0042973,glucan endo-1,3-beta-D-glucosidase activity; GO:0004553,hydrolase activity, hydrolyzing O-glycosyl compounds; GO:0030247,polysaccharide binding; GO:0005975,carbohydrate metabolic process; GO:0006952,defense response; GO:0003674,molecular_function; GO:0003824,catalyti…	PF00332.18:Glycosyl hydrolases family 17	--	--	--
gene-LOC114256119A274:AA274:A288	12.28	13.41	13.58	5.55	5.88	6.75	11.9	10.17	15.08	995	983	925	378	487	491	877	708	1130	NW_021025386.1	473358	525219	+	LOC114256119	--	--	XP_015878808.1	AEE18_ARATH RecName: Full=Probable acyl-activating enzyme 18, peroxisomal; EC=6.2.1.-;	At1g55320	GO:0005777,peroxisome; GO:0016874,ligase activity; GO:0009850,auxin metabolic process; GO:0006631,fatty acid metabolic process; GO:0003674,molecular_function; GO:0003824,catalytic activity; GO:0008152,metabolic process; GO:0008150,biological_process; GO:0009987,cellular process; GO:0010817,regulation of hormone levels; GO:0042445,hormone metabolic process; GO:0044237,cellular metabolic process; G…	PF00501.28:AMP-binding enzyme	--	--	--
gene-LOC114256120	2.19	0.39	0.94	0.94	1.71	0.78	0	0.2	0	25	4	9	9	20	8	0	2	0	NW_021024578.1	50656	51521	-	LOC114256120	--	--	--	--	--	--	--	--	--	--
gene-LOC114256121	8.61	7.15	8.85	21.19	23.05	22.84	13.02	12	10.22	141	106	122	292	386	336	194	169	155	NW_021025386.1	565024	571216	+	LOC114256121	K07976 Rab family, other | (RefSeq) ras-related protein RABA6a-like (A)	--	XP_002281955.1	RAA6A_ARATH RecName: Full=Ras-related protein RABA6a; Short=AtRABA6a;	At1g73640	GO:0005768,endosome; GO:0005886,plasma membrane; GO:0005525,GTP binding; GO:0003924,GTPase activity; GO:0015031,protein transport; GO:0000166,nucleotide binding; GO:0001882,nucleoside binding; GO:0001883,purine nucleoside binding; GO:0003674,molecular_function; GO:0005488,binding; GO:0017076,purine nucleotide binding; GO:0019001,guanyl nucleotide binding; GO:0032549,ribonucleoside binding; GO:003…	PF00071.22:Ras family	--	--	--
gene-LOC114256122	35.21	15.34	23.74	24.39	33.03	22.4	16.5	16.64	18.16	903	356	512	526	866	516	385	367	431	NW_021025386.1	574691	583713	-	LOC114256122	--	--	XP_010663676.1	--	At1g18180	GO:0005737,cytoplasm; GO:0016021,integral component of membrane; GO:0016627,oxidoreductase activity, acting on the CH-CH group of donors; GO:0006629,lipid metabolic process; GO:0003674,molecular_function; GO:0003824,catalytic activity; GO:0016491,oxidoreductase activity; GO:0008152,metabolic process; GO:0008150,biological_process; GO:0044238,primary metabolic process; GO:0071704,organic substance…	PF06966.12:Protein of unknown function (DUF1295)	--	--	--
gene-LOC114256123	70.94	80.2	66.86	88.86	49.97	86.92	53.19	54.28	55.53	2768	2832	2194	2916	1993	3046	1888	1821	2005	NW_021024578.1	346521	356485	+	LOC114256123	--	--	XP_006338180.1	--	At1g70770	--	PF10151.9:TMEM214, C-terminal, caspase 4 activator	--	--	--
gene-LOC114256124	20.63	29.63	30.46	16.59	6.13	8.35	19.9	15.74	17.48	1653	2148	2052	1118	502	601	1450	1084	1296	NW_021025386.1	590003	609958	-	LOC114256124	K04424 sterile alpha motif and leucine zipper containing kinase AZK [EC:2.7.11.25] | (RefSeq) serine/threonine-protein kinase EDR1 (A)	--	XP_003634285.1	SIS8_ARATH RecName: Full=Probable serine/threonine-protein kinase SIS8 {ECO:0000305}; EC=2.7.11.1 {ECO:0000305}; AltName: Full=MAPKK kinase SIS8 {ECO:0000305}; AltName: Full=Protein SUGAR INSENSITIVE 8 {ECO:0000303|PubMed:24320620};	At1g73660	GO:0005634,nucleus; GO:0005524,ATP binding; GO:0004672,protein kinase activity; GO:0004674,protein serine/threonine kinase activity; GO:0004712,protein serine/threonine/tyrosine kinase activity; GO:0004871,NA; GO:0035556,intracellular signal transduction; GO:0006468,protein phosphorylation; GO:0009651,response to salt stress; GO:0010182,sugar mediated signaling pathway; GO:0000166,nucleotide bind…	PF14381.6:Ethylene-responsive protein kinase Le-CTR1	--	--	--
gene-LOC114256125	1.91	0.93	1.47	2.27	2.26	1.88	1.42	1.44	4.13	34	15	22	34	41	30	23	22	68	NW_021025386.1	588000	589457	-	LOC114256125	K14826 FK506-binding nuclear protein [EC:5.2.1.8] | (RefSeq) peptidyl-prolyl cis-trans isomerase FKBP43 (A)	--	CAN76041.1	FK172_ARATH RecName: Full=Peptidyl-prolyl cis-trans isomerase FKBP17-2, chloroplastic; Short=PPIase FKBP17-2; EC=5.2.1.8; AltName: Full=FK506-binding protein 17-2; Short=AtFKBP17-2; AltName: Full=Immunophilin FKBP17-2; AltName: Full=Rotamase; Flags: Precursor;	At1g18170	GO:0009507,chloroplast; GO:0009543,chloroplast thylakoid lumen; GO:0009535,chloroplast thylakoid membrane; GO:0005737,cytoplasm; GO:0005528,FK506 binding; GO:0003755,peptidyl-prolyl cis-trans isomerase activity; GO:0061077,chaperone-mediated protein folding; GO:0003674,molecular_function; GO:0005488,binding; GO:0005527,macrolide binding; GO:0008144,drug binding; GO:0097159,organic cyclic compound…	PF00254.28:FKBP-type peptidyl-prolyl cis-trans isomerase	--	--	--
gene-LOC114256126	63.36	52.09	58.13	70	39.6	72.19	45.89	54.72	53.52	1891	1407	1459	1757	1208	1935	1246	1404	1478	NW_021025386.1	661262	664403	-	LOC114256126	K11275 histone H1/5 | (RefSeq) histone H1-like (A)	--	XP_022850381.1	HMGYA_ARATH RecName: Full=HMG-Y-related protein A; Short=AtHMGA; AltName: Full=High mobility group A protein;	At1g48620	GO:0005730,nucleolus; GO:0000786,nucleosome; GO:0005634,nucleus; GO:0003677,DNA binding; GO:0006334,nucleosome assembly; GO:0006355,regulation of transcription, DNA-templated; GO:0003674,molecular_function; GO:0003676,nucleic acid binding; GO:0005488,binding; GO:0097159,organic cyclic compound binding; GO:1901363,heterocyclic compound binding; GO:0051276,chromosome organization; GO:0006333,chroma…	PF00538.19:linker histone H1 and H5 family	--	--	--
gene-LOC114256127	18.89	24.63	22.72	14.01	19	12.21	23.81	20.25	19.97	779	919	788	486	801	452	893	718	762	NW_021025386.1	723635	731337	+	LOC114256127	K04371 mitogen-activated protein kinase 1/3 [EC:2.7.11.24] | (RefSeq) mitogen-activated protein kinase 16 (A)	--	PIN14165.1	MPK9_ARATH RecName: Full=Mitogen-activated protein kinase 9; Short=AtMPK9; Short=MAP kinase 9; EC=2.7.11.24;	At3g18040	GO:0005829,cytosol; GO:0005739,mitochondrion; GO:0005634,nucleus; GO:0005524,ATP binding; GO:0004707,MAP kinase activity; GO:0009738,abscisic acid-activated signaling pathway; GO:0010468,regulation of gene expression; GO:0000166,nucleotide binding; GO:0003674,molecular_function; GO:0005488,binding; GO:0008144,drug binding; GO:0017076,purine nucleotide binding; GO:0030554,adenyl nucleotide binding…	PF00069.25:Protein kinase domain	--	--	--
gene-LOC114256128	0.49	0.57	0.48	0	0.05	0.03	0.36	0.22	1.03	18	19	15	0	2	1	12	7	35	NW_021025386.1	775853	779627	-	LOC114256128	--	--	KVI11507.1	Y3720_ARATH RecName: Full=UPF0481 protein At3g47200;	At4g31980_2	GO:0016021,integral component of membrane; GO:0005886,plasma membrane; GO:0005575,cellular_component; GO:0016020,membrane; GO:0031224,intrinsic component of membrane; GO:0044425,membrane part; GO:0005623,cell; GO:0044464,cell part; GO:0071944,cell periphery	PF03140.15:Plant protein of unknown function	--	--	--
gene-LOC114256129	0.21	0.35	0.5	0.19	0.1	0.29	2.07	1.03	1.3	4	6	8	3	2	5	36	17	23	NW_021025386.1	1153659	1163835	-	LOC114256129	K01640 hydroxymethylglutaryl-CoA lyase [EC:4.1.3.4] | (RefSeq) hydroxymethylglutaryl-CoA lyase, mitochondrial-like isoform X1 (A)	ko00072: Synthesis and degradation of ketone bodies; ko00280: Valine, leucine and isoleucine degradation; ko00650: Butanoate metabolism; ko01100: Metabolic pathways; ko01110: Biosynthesis of secondary metabolites; ko04146: Peroxisome	XP_018810578.1	HMGCL_ARATH RecName: Full=Hydroxymethylglutaryl-CoA lyase, mitochondrial; Short=HL; Short=HMG-CoA lyase; EC=4.1.3.4; AltName: Full=3-hydroxy-3-methylglutarate-CoA lyase;	At2g26800	GO:0005759,mitochondrial matrix; GO:0005739,mitochondrion; GO:0004419,hydroxymethylglutaryl-CoA lyase activity; GO:0046872,metal ion binding; GO:0046951,ketone body biosynthetic process; GO:0003674,molecular_function; GO:0003824,catalytic activity; GO:0016829,lyase activity; GO:0016830,carbon-carbon lyase activity; GO:0016833,oxo-acid-lyase activity; GO:0005488,binding; GO:0043167,ion binding; GO…	PF00682.19:HMGL-like	--	--	--
gene-LOC114256130	2.83	1.63	2.21	4.05	3.6	2.11	1.41	1.8	2.26	73	38	48	88	95	49	33	40	54	NW_021025386.1	1304589	1314727	+	LOC114256130	--	--	XP_019161517.1	RNHX1_ARATH RecName: Full=Putative ribonuclease H protein At1g65750; EC=3.1.26.4;	At3g01410	GO:0046872,metal ion binding; GO:0003676,nucleic acid binding; GO:0004523,RNA-DNA hybrid ribonuclease activity; GO:0003674,molecular_function; GO:0005488,binding; GO:0043167,ion binding; GO:0043169,cation binding; GO:0097159,organic cyclic compound binding; GO:1901363,heterocyclic compound binding; GO:0003824,catalytic activity; GO:0004518,nuclease activity; GO:0004519,endonuclease activity; GO:0…	PF13456.6:Reverse transcriptase-like	--	--	--
gene-LOC114256131	5.69	3.5	4.07	9.93	1.77	5.21	11.78	7.73	11.2	113	63	68	166	36	93	213	132	206	NW_021024578.1	356477	369292	-	LOC114256131	--	--	XP_002284666.1	NDHL_ARATH RecName: Full=NAD(P)H-quinone oxidoreductase subunit L, chloroplastic; EC=1.6.5.- {ECO:0000305}; AltName: Full=NAD(P)H dehydrogenase subunit L {ECO:0000303|PubMed:21785130}; Short=NDH subunit L {ECO:0000305}; Short=NDH-L {ECO:0000305}; AltName: Full=NADH-plastoquinone oxidoreductase subunit L {ECO:0000305}; AltName: Full=Protein CHLORORESPIRATORY REDUCTION 23 {ECO:0000303|PubMed:183881…	At1g70760	GO:0009535,chloroplast thylakoid membrane; GO:0016021,integral component of membrane; GO:0010598,NAD(P)H dehydrogenase complex (plastoquinone); GO:0042651,thylakoid membrane; GO:0016655,oxidoreductase activity, acting on NAD(P)H, quinone or similar compound as acceptor; GO:0048038,quinone binding; GO:0010258,NADH dehydrogenase complex (plastoquinone) assembly; GO:0009773,photosynthetic electron t…	PF10716.9:NADH dehydrogenase transmembrane subunit	--	--	--
gene-LOC114256132	0.65	0.78	0.97	1.1	0.8	2.42	0.78	1.46	0.71	12	13	15	17	15	40	13	23	12	NW_021025386.1	1317147	1319522	+	LOC114256132	--	--	XP_002275276.3	--	At5g14910	GO:0046872,metal ion binding; GO:0030001,metal ion transport; GO:0003674,molecular_function; GO:0005488,binding; GO:0043167,ion binding; GO:0043169,cation binding; GO:0006810,transport; GO:0006811,ion transport; GO:0006812,cation transport; GO:0008150,biological_process; GO:0051179,localization; GO:0051234,establishment of localization	PF00403.26:Heavy-metal-associated domain	--	--	--
gene-LOC114256133	0	0	0.04	0	0.13	0.04	0	0	0	0	0	1	0	4	1	0	0	0	NW_021025386.1	1355857	1362903	-	LOC114256133	K23877 xyloglucan O-acetyltransferase | (RefSeq) protein ALTERED XYLOGLUCAN 4-like (A)	--	XP_021299087.1	TBL22_ARATH RecName: Full=Protein ALTERED XYLOGLUCAN 4-like; AltName: Full=Protein trichome birefringence-like 22;	At3g28150	GO:0005794,Golgi apparatus; GO:0016021,integral component of membrane; GO:0016413,O-acetyltransferase activity; GO:0010411,xyloglucan metabolic process; GO:0003674,molecular_function; GO:0003824,catalytic activity; GO:0008374,O-acyltransferase activity; GO:0016407,acetyltransferase activity; GO:0016740,transferase activity; GO:0016746,transferase activity, transferring acyl groups; GO:0016747,tra…	PF13839.6:GDSL/SGNH-like Acyl-Esterase family found in Pmr5 and Cas1p	--	--	--
gene-LOC114256134	0.32	0.35	0.53	0.23	0.69	0.85	0.42	0.59	0.21	5	5	7	3	11	12	6	8	3	NW_021025386.1	1393242	1395620	+	LOC114256134	--	--	XP_002275276.3	--	At5g14910	GO:0046872,metal ion binding; GO:0030001,metal ion transport; GO:0003674,molecular_function; GO:0005488,binding; GO:0043167,ion binding; GO:0043169,cation binding; GO:0006810,transport; GO:0006811,ion transport; GO:0006812,cation transport; GO:0008150,biological_process; GO:0051179,localization; GO:0051234,establishment of localization	PF00403.26:Heavy-metal-associated domain	--	--	--
gene-LOC114256135	0	0	0	1.2	0.45	0.21	1.11	1.07	0.9	0	0	0	11	5	2	11	10	9	NW_021025386.1	1565541	1568206	+	LOC114256135	--	--	--	--	--	--	--	--	--	--
gene-LOC114256136	0	0	0	0	0	0	0	0	0.02	0	0	0	0	0	0	0	0	1	NW_021025386.1	1601267	1604930	+	LOC114256136	K13415 protein brassinosteroid insensitive 1 [EC:2.7.10.1 2.7.11.1] | (RefSeq) systemin receptor SR160 (A)	ko04075: Plant hormone signal transduction	PIN00876.1	HSL1_ARATH RecName: Full=Receptor-like protein kinase HSL1; EC=2.7.11.1; AltName: Full=Protein HAESA-LIKE1; Flags: Precursor;	At1g28440	GO:0016021,integral component of membrane; GO:0005886,plasma membrane; GO:0005524,ATP binding; GO:0004674,protein serine/threonine kinase activity; GO:0000166,nucleotide binding; GO:0003674,molecular_function; GO:0005488,binding; GO:0008144,drug binding; GO:0017076,purine nucleotide binding; GO:0030554,adenyl nucleotide binding; GO:0032553,ribonucleotide binding; GO:0032555,purine ribonucleotide …	PF00069.25:Protein kinase domain	--	--	--
gene-LOC114256137	53.04	105.5	63.56	44	44.61	20.6	12.97	6.79	63.1	1290	2322	1300	900	1109	450	287	142	1420	NW_021025386.1	1641017	1642389	+	LOC114256137	K00430 peroxidase [EC:1.11.1.7] | (RefSeq) peroxidase 31 (A)	ko00940: Phenylpropanoid biosynthesis; ko01100: Metabolic pathways; ko01110: Biosynthesis of secondary metabolites	XP_002280547.1	PER63_ARATH RecName: Full=Peroxidase 63; Short=Atperox P63; EC=1.11.1.7; AltName: Full=ATP26a; Flags: Precursor;	At5g40150	GO:0005576,extracellular region; GO:0020037,heme binding; GO:0046872,metal ion binding; GO:0004601,peroxidase activity; GO:0042744,hydrogen peroxide catabolic process; GO:0006979,response to oxidative stress; GO:0003674,molecular_function; GO:0005488,binding; GO:0046906,tetrapyrrole binding; GO:0048037,cofactor binding; GO:0097159,organic cyclic compound binding; GO:1901363,heterocyclic compound …	PF00141.23:Peroxidase	--	--	--
gene-LOC114256138	1.1	1.43	1.32	0.57	1.64	1.86	2.67	1.79	1.98	127	149	128	55	193	193	280	177	211	NW_021025386.1	1739932	1746894	-	LOC114256138	--	--	--	--	--	--	--	--	--	--
gene-LOC114256139	2.14	3.69	2.82	0.79	2.31	4.41	1.31	1.25	3.66	158	246	175	49	174	292	88	79	250	NW_021025386.1	2297645	2309181	+	LOC114256139	K14489 arabidopsis histidine kinase 2/3/4 (cytokinin receptor) [EC:2.7.13.3] | (RefSeq) histidine kinase 4 (A)	ko04075: Plant hormone signal transduction	XP_002285117.3	AHK4_ARATH RecName: Full=Histidine kinase 4; EC=2.7.13.3; AltName: Full=Arabidopsis histidine kinase 4; Short=AtHK4; AltName: Full=Cytokinin receptor CYTOKININ RESPONSE 1; Short=AtCRE1; Short=Cytokinin receptor CRE1; AltName: Full=Phosphoprotein phosphatase AHK4; EC=3.1.3.16; AltName: Full=Protein AUTHENTIC HIS-KINASE 4; AltName: Full=Protein ROOT AS IN WOL 1; AltName: Full=Protein WOODEN LEG;	At5g35750	GO:0005783,endoplasmic reticulum; GO:0005789,endoplasmic reticulum membrane; GO:0016021,integral component of membrane; GO:0005886,plasma membrane; GO:0009884,cytokinin receptor activity; GO:0019899,enzyme binding; GO:0004721,phosphoprotein phosphatase activity; GO:0000155,phosphorelay sensor kinase activity; GO:0004673,protein histidine kinase activity; GO:0043424,protein histidine kinase bindin…	PF03924.13:CHASE domain	Others	TR	Others
gene-LOC114256140	122.66	127.57	132.02	100.59	102.35	97.14	78.62	76.62	85.12	3387	3188	3066	2336	2889	2409	1975	1819	2175	NW_021024578.1	576873	589005	-	LOC114256140	K02148 V-type H+-transporting ATPase subunit C | (RefSeq) V-type proton ATPase subunit C (A)	ko00190: Oxidative phosphorylation; ko01100: Metabolic pathways; ko04145: Phagosome	XP_011073132.1	VATC_ARATH RecName: Full=V-type proton ATPase subunit C; Short=V-ATPase subunit C; AltName: Full=Vacuolar H(+)-ATPase subunit C; AltName: Full=Vacuolar proton pump subunit C;	At1g12840	GO:0009507,chloroplast; GO:0005794,Golgi apparatus; GO:0000325,plant-type vacuole; GO:0005886,plasma membrane; GO:0005774,vacuolar membrane; GO:0000221,vacuolar proton-transporting V-type ATPase, V1 domain; GO:0005773,vacuole; GO:0008553,proton-exporting ATPase activity, phosphorylative mechanism; GO:0015991,ATP hydrolysis coupled proton transport; GO:0009826,unidimensional cell growth; GO:000367…	PF03223.15:V-ATPase subunit C	--	--	--
gene-LOC114256141	0.12	0.06	0	0	0	0	0.32	0	0.13	2	1	0	0	0	0	5	0	2	NW_021025386.1	2420825	2424149	-	LOC114256141	--	--	--	--	--	--	--	--	--	--
gene-LOC114256142	66.51	59.96	59.32	43.05	35.02	23.23	66.25	63.26	71.12	4240	3459	3180	2308	2282	1330	3842	3467	4195	NW_021025386.1	2478208	2483058	+	LOC114256142	K13436 pto-interacting protein 1 [EC:2.7.11.1] | (RefSeq) PTI1-like tyrosine-protein kinase 3 (A)	ko04626: Plant-pathogen interaction	XP_017223147.1	TMK1_ARATH RecName: Full=Receptor protein kinase TMK1 {ECO:0000303|PubMed:1332795}; EC=2.7.11.1 {ECO:0000269|PubMed:1332795}; AltName: Full=BARK1-like kinase 1 {ECO:0000303|PubMed:23921992}; AltName: Full=Transmembrane kinase 1 {ECO:0000303|PubMed:1332795}; Flags: Precursor;	At1g66150	GO:0005576,extracellular region; GO:0016021,integral component of membrane; GO:0005886,plasma membrane; GO:0005524,ATP binding; GO:0004675,transmembrane receptor protein serine/threonine kinase activity; GO:0007165,signal transduction; GO:0000166,nucleotide binding; GO:0003674,molecular_function; GO:0005488,binding; GO:0008144,drug binding; GO:0017076,purine nucleotide binding; GO:0030554,adenyl …	PF07714.17:Protein tyrosine kinase	--	--	--
gene-LOC114256143	0	0.11	0	0	0	0	0	0	0	0	1	0	0	0	0	0	0	0	NW_021025386.1	2721781	2723475	+	LOC114256143	K00522 ferritin heavy chain [EC:1.16.3.2] | (RefSeq) ferritin-3, chloroplastic-like (A)	--	XP_014494423.1	FRI3_SOYBN RecName: Full=Ferritin-3, chloroplastic; EC=1.16.3.1; AltName: Full=SFerH-3; Flags: Precursor;	At2g40300	GO:0009507,chloroplast; GO:0005737,cytoplasm; GO:0008199,ferric iron binding; GO:0004322,ferroxidase activity; GO:0005506,iron ion binding; GO:0006880,intracellular sequestering of iron ion; GO:0006826,iron ion transport; GO:0003674,molecular_function; GO:0005488,binding; GO:0046872,metal ion binding; GO:0043167,ion binding; GO:0043169,cation binding; GO:0046914,transition metal ion binding; GO:0…	PF00210.24:Ferritin-like domain	--	--	--
gene-LOC114256144	0	0.12	0.13	0.53	0.27	0.37	0.43	0.39	0.42	0	2	2	8	5	6	7	6	7	NW_021025386.1	2723925	2726846	+	LOC114256144	--	--	--	--	--	--	--	--	--	--
gene-LOC114256146	21.55	20.12	21.74	21.47	23.66	30.66	31.03	26.26	29.36	587	496	498	492	659	750	769	615	740	NW_021025386.1	2930856	2935807	+	LOC114256146	K11982 E3 ubiquitin-protein ligase RNF115/126 [EC:2.3.2.27] | (RefSeq) LOW QUALITY PROTEIN: E3 ubiquitin-protein ligase RING1-like (A)	--	OVA10355.1	RING1_GOSHI RecName: Full=E3 ubiquitin-protein ligase RING1; EC=2.3.2.27; AltName: Full=RING finger protein 1; AltName: Full=RING-type E3 ubiquitin transferase RING1 {ECO:0000305};	At3g19950	GO:0046872,metal ion binding; GO:0004842,ubiquitin-protein transferase activity; GO:0090378,seed trichome elongation; GO:0003674,molecular_function; GO:0005488,binding; GO:0043167,ion binding; GO:0043169,cation binding; GO:0003824,catalytic activity; GO:0016740,transferase activity; GO:0019787,ubiquitin-like protein transferase activity; GO:0140096,catalytic activity, acting on a protein; GO:0000…	PF14369.6:zinc-ribbon	--	--	--
gene-LOC114256147	3.27	2.74	1.66	1.01	1.54	2.29	1.93	3.8	2.36	54	41	23	14	26	34	29	54	36	NW_021025386.1	2937953	2953255	+	LOC114256147	--	--	EOX99085.1	--	At5g08320	--	PF10238.9:E2F-associated phosphoprotein	--	--	--
gene-LOC114256148	3.76	5.61	4.71	7.32	8.16	6.82	8.54	7.79	9.55	216	292	228	354	480	352	447	385	508	NW_021024578.1	880440	894863	-	LOC114256148	--	--	XP_010644056.1	SHA_ARATH RecName: Full=SH2 domain-containing protein A {ECO:0000303|PubMed:15063865}; Short=AtSHA {ECO:0000303|PubMed:15063865}; AltName: Full=STAT-type linker-SH2 domain factor A {ECO:0000303|PubMed:15073273};	At1g78540	GO:0005634,nucleus; GO:0003700,DNA-binding transcription factor activity; GO:0004871,NA; GO:0140110,transcription regulator activity; GO:0003674,molecular_function; GO:0005622,intracellular; GO:0005575,cellular_component; GO:0005623,cell; GO:0043231,intracellular membrane-bounded organelle; GO:0043226,organelle; GO:0043227,membrane-bounded organelle; GO:0043229,intracellular organelle; GO:0044424…	PF13385.6:Concanavalin A-like lectin/glucanases superfamily	STAT	TF	STAT
gene-LOC114256149	39.64	67.49	55.72	30.1	11.55	17.26	20.17	15.96	48.9	1450	2234	1714	926	432	567	671	502	1655	NW_021025386.1	3071148	3073212	+	LOC114256149	K16221 transcription factor TCP21 (protein CCA1 HIKING EXPEDITION) | (RefSeq) transcription factor TCP7-like (A)	ko04712: Circadian rhythm - plant	XP_002268058.1	TCP7_ARATH RecName: Full=Transcription factor TCP7;	At5g23280	GO:0005634,nucleus; GO:0003677,DNA binding; GO:0003700,DNA-binding transcription factor activity; GO:0006355,regulation of transcription, DNA-templated; GO:0006351,transcription, DNA-templated; GO:0003674,molecular_function; GO:0003676,nucleic acid binding; GO:0005488,binding; GO:0097159,organic cyclic compound binding; GO:1901363,heterocyclic compound binding; GO:0140110,transcription regulator …	PF03634.13:TCP family transcription factor	TCP	TF	TCP
gene-LOC114256150	35.1	40.42	33	29	22.47	27.46	33.18	29.15	35.89	521	543	412	362	341	366	448	372	493	NW_021025386.1	3103637	3109654	+	LOC114256150	K04797 prefoldin alpha subunit | (RefSeq) probable prefoldin subunit 5 (A)	--	XP_023513364.1	PFD5_ARATH RecName: Full=Probable prefoldin subunit 5;	At5g23290	GO:0005829,cytosol; GO:0016272,prefoldin complex; GO:0051082,unfolded protein binding; GO:0006457,protein folding; GO:0006355,regulation of transcription, DNA-templated; GO:0005515,protein binding; GO:0003674,molecular_function; GO:0005488,binding; GO:0008150,biological_process; GO:0009987,cellular process; GO:0008152,metabolic process; GO:0006139,nucleobase-containing compound metabolic process;…	PF02996.17:Prefoldin subunit	--	--	--
gene-LOC114256151	6.97	7.14	8.52	4.2	6.6	6.49	6.33	6.18	7.85	788	730	810	399	762	659	651	601	821	NW_021025386.1	3166391	3209500	+	LOC114256151	K21852 dedicator of cytokinesis protein 6/7/8 | (RefSeq) guanine nucleotide exchange factor SPIKE 1 isoform X1 (A)	--	XP_010656059.1	SPK1_ARATH RecName: Full=Guanine nucleotide exchange factor SPIKE 1 {ECO:0000303|PubMed:11826302};	At4g16340	GO:0005829,cytosol; GO:0070971,endoplasmic reticulum exit site; GO:0005789,endoplasmic reticulum membrane; GO:0019898,extrinsic component of membrane; GO:0005634,nucleus; GO:0005886,plasma membrane; GO:0005089,Rho guanyl-nucleotide exchange factor activity; GO:0009734,auxin-activated signaling pathway; GO:0007275,multicellular organism development; GO:0009958,positive gravitropism; GO:0008064,reg…	PF06920.13:Dock homology region 2	--	--	--
gene-LOC114256152	0.17	0	0.02	0.02	0.08	0.21	0.04	0.08	0.02	10	0	1	1	5	11	2	4	1	NW_021025386.1	3212089	3216242	+	LOC114256152	K23541 Ca2+/H+ antiporter, TMEM165/GDT1 family | (RefSeq) putative pentatricopeptide repeat-containing protein At3g23330 (A)	--	XP_010655892.1	PP220_ARATH RecName: Full=Pentatricopeptide repeat-containing protein At3g09040, mitochondrial; Flags: Precursor;	At3g09040	GO:0043231,intracellular membrane-bounded organelle; GO:0005739,mitochondrion; GO:0004519,endonuclease activity; GO:0003723,RNA binding; GO:0009451,RNA modification; GO:0003674,molecular_function; GO:0003824,catalytic activity; GO:0004518,nuclease activity; GO:0016787,hydrolase activity; GO:0016788,hydrolase activity, acting on ester bonds; GO:0003676,nucleic acid binding; GO:0005488,binding; GO:…	PF13041.6:PPR repeat family	--	--	--
gene-LOC114256153	7.29	11.27	9.57	9.47	7.63	11.86	6.22	4.9	8.41	353	494	390	386	378	516	274	204	377	NW_021025386.1	3301699	3306161	+	LOC114256153	--	--	XP_009787596.1	--	At1g80280	GO:0016021,integral component of membrane; GO:0005575,cellular_component; GO:0016020,membrane; GO:0031224,intrinsic component of membrane; GO:0044425,membrane part	PF10457.9:Cholesterol-capturing domain	--	--	--
gene-LOC114256154	2.45	2.42	2.11	3.84	3.25	4.76	3.61	3.5	2.78	135	121	98	178	183	236	181	166	142	NW_021025386.1	3441040	3494205	+	LOC114256154	K14318 nuclear pore complex protein Nup88 | (RefSeq) nuclear pore complex protein NUP88 (A)	ko03013: RNA transport	XP_002271517.1	NUP88_ARATH RecName: Full=Nuclear pore complex protein NUP88 {ECO:0000303|PubMed:21189294}; AltName: Full=Nucleoporin 88; AltName: Full=Protein EMBRYO DEFECTIVE 2789; AltName: Full=Protein MODIFIER OF SNC1,7 {ECO:0000303|PubMed:19700630};	At5g05680	GO:0005635,nuclear envelope; GO:0005643,nuclear pore; GO:0005215,transporter activity; GO:0045087,innate immune response; GO:0006406,mRNA export from nucleus; GO:0006611,protein export from nucleus; GO:0006606,protein import into nucleus; GO:0000055,ribosomal large subunit export from nucleus; GO:0000056,ribosomal small subunit export from nucleus; GO:0009627,systemic acquired resistance; GO:0003…	PF10168.9:Nuclear pore component	--	--	--
gene-LOC114256155	25.7	26.46	28.7	55.24	48.69	42.4	34.85	26.03	37.63	411	383	386	743	796	609	507	358	557	NW_021025386.1	3654511	3661196	+	LOC114256155	--	--	XP_006435717.1	YIPL_SOLTU RecName: Full=Protein yippee-like;	At2g40110	GO:0046872,metal ion binding; GO:0003674,molecular_function; GO:0005488,binding; GO:0043167,ion binding; GO:0043169,cation binding	PF03226.14:Yippee zinc-binding/DNA-binding /Mis18, centromere assembly	--	--	--
gene-LOC114256156	8.37	13.51	12.02	7.8	13.29	14.02	16.48	12.44	11.95	672	982	812	527	1091	1011	1204	859	888	NW_021024496.1	444922	452863	-	LOC114256156	K10895 fanconi anemia group I protein | (RefSeq) Fanconi anemia group I protein (A)	--	XP_010649581.1	--	At5g49110	GO:0009506,plasmodesma; GO:0006281,DNA repair; GO:0008152,metabolic process; GO:0006139,nucleobase-containing compound metabolic process; GO:0006259,DNA metabolic process; GO:0006725,cellular aromatic compound metabolic process; GO:0006807,nitrogen compound metabolic process; GO:0006950,response to stress; GO:0006974,cellular response to DNA damage stimulus; GO:0008150,biological_process; GO:0009…	PF14678.6:FANCI solenoid 4	--	--	--
gene-LOC114256157	17.79	20.1	21.59	10.99	13.45	14.9	17.81	15.45	15.2	1018	1041	1039	529	787	766	927	760	805	NW_021025386.1	3663476	3674731	-	LOC114256157	K00685 arginyl-tRNA---protein transferase [EC:2.3.2.8] | (RefSeq) arginyl-tRNA--protein transferase 2-like isoform X1 (A)	--	XP_002271416.1	ATE1_ARATH RecName: Full=Arginyl-tRNA--protein transferase 1 {ECO:0000305}; Short=Arginyltransferase 1 {ECO:0000305}; Short=R-transferase 1 {ECO:0000305}; EC=2.3.2.8 {ECO:0000305}; AltName: Full=Arginine-tRNA--protein transferase 1 {ECO:0000303|PubMed:9858543}; AltName: Full=AtATE1 {ECO:0000303|PubMed:19620738}; AltName: Full=Protein DELAYED-LEAF-SENESCENCE 1 {ECO:0000303|PubMed:12366806};	At5g05700	GO:0005737,cytoplasm; GO:0004057,arginyltransferase activity; GO:0010150,leaf senescence; GO:0016598,protein arginylation; GO:0050994,regulation of lipid catabolic process; GO:0010029,regulation of seed germination; GO:0009737,response to abscisic acid; GO:0003674,molecular_function; GO:0003824,catalytic activity; GO:0016740,transferase activity; GO:0016746,transferase activity, transferring acyl…	PF04377.15:Arginine-tRNA-protein transferase, C terminus	--	--	--
gene-LOC114256158	0.82	0.91	0.46	0.49	1.42	1.19	1.02	0.89	0.68	30	30	14	15	53	39	34	28	23	NW_021025386.1	3773707	3794687	-	LOC114256158	K14301 nuclear pore complex protein Nup107 | (RefSeq) nuclear pore complex protein NUP107 (A)	ko03013: RNA transport	XP_010654407.1	NU107_ARATH RecName: Full=Nuclear pore complex protein NUP107 {ECO:0000303|PubMed:21189294}; AltName: Full=Nucleoporin 107;	At3g14120	GO:0005635,nuclear envelope; GO:0031080,nuclear pore outer ring; GO:0005487,NA; GO:0017056,structural constituent of nuclear pore; GO:0006406,mRNA export from nucleus; GO:0000973,posttranscriptional tethering of RNA polymerase II gene DNA at nuclear periphery; GO:0006606,protein import into nucleus; GO:0006355,regulation of transcription, DNA-templated; GO:0003674,molecular_function; GO:0005198,s…	PF04121.13:Nuclear pore protein 84 / 107	--	--	--
gene-LOC114256159	0	0.17	0	0.37	0	0.17	0.51	0.09	0.67	0	2	0	4	0	2	6	1	8	NW_021025386.1	3822002	3823125	+	LOC114256159	--	--	--	--	--	--	--	--	--	--
gene-LOC114256160	0.27	0	0.16	0.16	0.13	0.07	0.07	0	0	4	0	2	2	2	1	1	0	0	NW_021025386.1	3905263	3911419	+	LOC114256160	--	--	--	--	--	--	--	--	--	--
gene-LOC114256161	0.64	0.26	0.09	0.19	0.23	0.18	0.44	0.09	0.26	8	3	1	2	3	2	5	1	3	NW_021025386.1	4403517	4411803	-	LOC114256161	--	--	--	--	--	--	--	--	--	--
gene-LOC114256162	59.34	30.06	43.64	24.78	76.68	35.78	30.5	28.06	25.98	2081	954	1287	731	2749	1127	973	846	843	NW_021025386.1	4433638	4439981	-	LOC114256162	K20891 beta-glucuronosyltransferase [EC:2.4.1.-] | (RefSeq) beta-glucuronosyltransferase GlcAT14B-like (A)	--	XP_019159843.1	GT14B_ARATH RecName: Full=Beta-glucuronosyltransferase GlcAT14B {ECO:0000305}; EC=2.4.1.- {ECO:0000305}; AltName: Full=GT14 family glucuronic acid transferase 2 {ECO:0000305}; Short=AtGlcAT14B {ECO:0000303|PubMed:24739253};	At5g15050	GO:0000139,Golgi membrane; GO:0016021,integral component of membrane; GO:0008375,acetylglucosaminyltransferase activity; GO:0015020,glucuronosyltransferase activity; GO:0003674,molecular_function; GO:0003824,catalytic activity; GO:0008194,UDP-glycosyltransferase activity; GO:0016740,transferase activity; GO:0016757,transferase activity, transferring glycosyl groups; GO:0016758,transferase activit…	PF02485.21:Core-2/I-Branching enzyme	--	--	--
gene-LOC114256167	0	0	0	0	0	0.24	0.09	0.8	0.23	0	0	0	0	0	5	2	16	5	NW_021025386.1	1257323	1259351	+	LOC114256167	--	--	--	--	--	--	--	--	--	--
gene-LOC114256169	0.33	0.37	0.47	0.07	0.06	0.07	0.2	0.39	0.13	11	11	13	2	2	2	6	11	4	NW_021025386.1	1509493	1511656	+	LOC114256169	--	--	XP_010644982.1	--	At3g17450	GO:0046983,protein dimerization activity; GO:0005515,protein binding; GO:0003674,molecular_function; GO:0005488,binding	PF04937.15:Protein of unknown function (DUF 659)	--	--	--
gene-LOC114256170	11.63	14.33	12.36	201.84	119.7	196.99	152.75	48.58	318.15	122	136	109	1780	1283	1855	1457	438	3087	NW_021025386.1	1618614	1620193	+	LOC114256170	--	--	XP_018822971.1	GASAE_ARATH RecName: Full=Gibberellin-regulated protein 14; AltName: Full=GAST1 protein homolog 14; Flags: Precursor;	At5g14920	GO:0005576,extracellular region; GO:0005886,plasma membrane; GO:0009740,gibberellic acid mediated signaling pathway; GO:2000377,regulation of reactive oxygen species metabolic process; GO:0009737,response to abscisic acid; GO:0009739,response to gibberellin; GO:0009651,response to salt stress; GO:0001101,response to acid chemical; GO:0007165,signal transduction; GO:0007154,cell communication; GO:…	PF02704.14:Gibberellin regulated protein	--	--	--
gene-LOC114256171	0.09	0	0.11	0	0	0.5	0	0	0	1	0	1	0	0	5	0	0	0	NW_021025386.1	3364544	3366814	+	LOC114256171	--	--	--	--	--	--	--	--	--	--
gene-LOC114256173	0	0	0.07	0	0.05	0	0.12	0	0	0	0	1	0	1	0	2	0	0	NW_021025386.1	3912325	3915783	-	LOC114256173	--	--	--	--	--	--	--	--	--	--
gene-LOC114256174	0.27	0.68	0.69	0.37	0.2	0.08	0.26	0.12	0.41	8	18	17	9	6	2	7	3	11	NW_021025386.1	3953161	3954807	-	LOC114256174	--	--	CDP12294.1	CDF3_ARATH RecName: Full=Cyclic dof factor 3; AltName: Full=Dof zinc finger protein DOF3.3; Short=AtDOF3.3; AltName: Full=H-protein promoter-binding factor 2a;	At3g47500	GO:0005634,nucleus; GO:0003677,DNA binding; GO:0003700,DNA-binding transcription factor activity; GO:0046872,metal ion binding; GO:0009908,flower development; GO:0006355,regulation of transcription, DNA-templated; GO:0006351,transcription, DNA-templated; GO:0003674,molecular_function; GO:0003676,nucleic acid binding; GO:0005488,binding; GO:0097159,organic cyclic compound binding; GO:1901363,heter…	PF02701.15:Dof domain, zinc finger	C2C2-Dof	TF	C2C2->C2C2-Dof
gene-LOC114256177	38.43	33.09	41.62	46.47	49.26	32.07	33.46	35.63	36.92	774	603	705	787	1014	580	613	617	688	NW_021024578.1	897691	911490	-	LOC114256177	K07305 peptide-methionine (R)-S-oxide reductase [EC:1.8.4.12] | (RefSeq) peptide methionine sulfoxide reductase B1, chloroplastic (A)	--	XP_015877910.1	MSRB1_ARATH RecName: Full=Peptide methionine sulfoxide reductase B1, chloroplastic; Short=AtMSRB1; EC=1.8.4.12; AltName: Full=Peptide-methionine (R)-S-oxide reductase; Flags: Precursor;	At1g53670	GO:0009507,chloroplast; GO:0009570,chloroplast stroma; GO:0046872,metal ion binding; GO:0033743,peptide-methionine (R)-S-oxide reductase activity; GO:0030091,protein repair; GO:0006979,response to oxidative stress; GO:0003674,molecular_function; GO:0005488,binding; GO:0043167,ion binding; GO:0043169,cation binding; GO:0003824,catalytic activity; GO:0016491,oxidoreductase activity; GO:0016667,oxid…	PF01641.18:SelR domain	--	--	--
gene-LOC114256178	0.14	0.23	0	0.41	0	0.15	1.35	0.63	0.74	2	3	0	5	0	2	18	8	10	NW_021025386.1	4287113	4288879	+	LOC114256178	K01681 aconitate hydratase [EC:4.2.1.3] | (RefSeq) aconitate hydratase 1 (A)	ko00020: Citrate cycle (TCA cycle); ko00630: Glyoxylate and dicarboxylate metabolism; ko01100: Metabolic pathways; ko01110: Biosynthesis of secondary metabolites; ko01200: Carbon metabolism; ko01210: 2-Oxocarboxylic acid metabolism; ko01230: Biosynthesis of amino acids	XP_012088458.1	ACO1_ARATH RecName: Full=Aconitate hydratase 1 {ECO:0000303|PubMed:25061985}; Short=Aconitase 1 {ECO:0000303|PubMed:25061985}; EC=4.2.1.3 {ECO:0000250|UniProtKB:P19414}; AltName: Full=Citrate hydro-lyase 1 {ECO:0000303|PubMed:25061985};	At4g35830	GO:0048046,apoplast; GO:0005829,cytosol; GO:0005739,mitochondrion; GO:0005886,plasma membrane; GO:0009506,plasmodesma; GO:0005773,vacuole; GO:0051539,4 iron, 4 sulfur cluster binding; GO:0003994,aconitate hydratase activity; GO:0005507,copper ion binding; GO:0048027,mRNA 5'-UTR binding; GO:0006101,citrate metabolic process; GO:0006102,isocitrate metabolic process; GO:1990641,response to iron ion …	PF00330.20:Aconitase family (aconitate hydratase)	--	--	--
gene-LOC114256180	28.37	37.26	38.54	60.43	37.77	7.22	83.75	58.89	114.72	302	359	345	541	411	69	811	539	1130	NW_021025387.1	50240	50840	-	LOC114256180	--	--	XP_021656773.1	--	At1g70270	GO:0046983,protein dimerization activity; GO:0005515,protein binding; GO:0003674,molecular_function; GO:0005488,binding	--	--	--	--
gene-LOC114256181	0.25	0.14	0.1	1.17	0.56	1.05	1.8	1.43	0.57	6	3	2	24	14	23	40	30	13	NW_021025387.1	319883	341641	+	LOC114256181	--	--	POE96000.1	WTR18_ARATH RecName: Full=WAT1-related protein At3g28050;	At3g28050	GO:0016021,integral component of membrane; GO:0005886,plasma membrane; GO:0022857,transmembrane transporter activity; GO:0003674,molecular_function; GO:0005215,transporter activity; GO:0005575,cellular_component; GO:0016020,membrane; GO:0031224,intrinsic component of membrane; GO:0044425,membrane part; GO:0005623,cell; GO:0044464,cell part; GO:0071944,cell periphery	PF00892.20:EamA-like transporter family	--	--	--
gene-LOC114256182	0.12	0.11	0.06	0.1	0.12	0.11	0.38	0.36	0.15	7	6	3	5	7	6	20	18	8	NW_021025387.1	351047	369841	-	LOC114256182	--	--	XP_021646130.1	SUVR5_ARATH RecName: Full=Histone-lysine N-methyltransferase SUVR5; EC=2.1.1.43; AltName: Full=C2H2 zinc finger-SET histone methyltransferase; Short=Protein C2H2 SET; AltName: Full=Protein SET DOMAIN GROUP 6; AltName: Full=Suppressor of variegation 3-9-related protein 5; Short=Su(var)3-9-related protein 5;	At2g23730	GO:0005694,chromosome; GO:0005634,nucleus; GO:0003700,DNA-binding transcription factor activity; GO:0018024,histone-lysine N-methyltransferase activity; GO:0043565,sequence-specific DNA binding; GO:0008270,zinc ion binding; GO:0006338,chromatin remodeling; GO:0006342,chromatin silencing; GO:0034968,histone lysine methylation; GO:1900109,regulation of histone H3-K9 dimethylation; GO:0140110,transc…	--	--	--	--
gene-LOC114256183	0.06	0.06	0	0.07	0.03	0.1	0.22	0.26	0.31	2	2	0	2	1	3	7	8	10	NW_021025387.1	402755	407444	+	LOC114256183	--	--	--	--	--	--	--	--	--	--
gene-LOC114256184	0.15	0.28	0.15	0.57	4.07	1.12	3.46	1.29	1.04	6	10	5	19	165	40	125	44	38	NW_021025387.1	630547	639319	-	LOC114256184	K14638 solute carrier family 15 (peptide/histidine transporter), member 3/4 | (RefSeq) protein NRT1/ PTR FAMILY 7.2-like (A)	--	XP_022851506.1	PTR14_ARATH RecName: Full=Protein NRT1/ PTR FAMILY 7.3; Short=AtNPF7.3; AltName: Full=Nitrate transporter 1.5;	At1g32450	GO:0016021,integral component of membrane; GO:0005886,plasma membrane; GO:0015112,nitrate transmembrane transporter activity; GO:0015386,potassium:proton antiporter activity; GO:0015293,symporter activity; GO:1902600,proton transmembrane transport; GO:0010150,leaf senescence; GO:0015706,nitrate transport; GO:0055075,potassium ion homeostasis; GO:0010167,response to nitrate; GO:0003674,molecular_f…	PF00854.21:POT family	--	--	--
gene-LOC114256186	0.95	0.21	0.9	1.47	2.14	1.32	0.94	0.5	0.93	20	4	16	26	46	25	18	9	18	NW_021024578.1	934185	944710	-	LOC114256186	K00083 cinnamyl-alcohol dehydrogenase [EC:1.1.1.195] | (RefSeq) probable cinnamyl alcohol dehydrogenase 9 (A)	ko00940: Phenylpropanoid biosynthesis; ko01100: Metabolic pathways; ko01110: Biosynthesis of secondary metabolites	XP_010095884.1	MTDH_FRAAN RecName: Full=Probable mannitol dehydrogenase; EC=1.1.1.255; AltName: Full=NAD-dependent mannitol dehydrogenase;	At4g37990	GO:0046029,mannitol dehydrogenase activity; GO:0008270,zinc ion binding; GO:0003674,molecular_function; GO:0003824,catalytic activity; GO:0016491,oxidoreductase activity; GO:0016614,oxidoreductase activity, acting on CH-OH group of donors; GO:0016616,oxidoreductase activity, acting on the CH-OH group of donors, NAD or NADP as acceptor; GO:0031320,hexitol dehydrogenase activity; GO:0005488,binding…	PF08240.12:Alcohol dehydrogenase GroES-like domain	--	--	--
gene-LOC114256190	2.97	2.3	3.42	6.06	13.07	5.58	4.78	4.08	3.94	127	89	123	218	571	214	186	150	156	NW_021025387.1	131180	164272	+	LOC114256190	K01868 threonyl-tRNA synthetase [EC:6.1.1.3] | (RefSeq) threonine--tRNA ligase, mitochondrial 1-like (A)	ko00970: Aminoacyl-tRNA biosynthesis	XP_010274327.1	SYTM1_ARATH RecName: Full=Threonine--tRNA ligase, mitochondrial 1 {ECO:0000305}; EC=6.1.1.3 {ECO:0000305}; AltName: Full=AtSYT1 {ECO:0000303|PubMed:10583378}; AltName: Full=Threonyl-tRNA synthetase {ECO:0000305}; Short=ThrRS {ECO:0000305}; Flags: Precursor;	At5g26830	GO:0005618,cell wall; GO:0009507,chloroplast; GO:0005737,cytoplasm; GO:0005829,cytosol; GO:0016020,membrane; GO:0005739,mitochondrion; GO:0005886,plasma membrane; GO:0005524,ATP binding; GO:0046872,metal ion binding; GO:0004829,threonine-tRNA ligase activity; GO:0006435,threonyl-tRNA aminoacylation; GO:0000166,nucleotide binding; GO:0003674,molecular_function; GO:0005488,binding; GO:0008144,drug …	PF00587.25:tRNA synthetase class II core domain (G, H, P, S and T)	--	--	--
gene-LOC114256194	0.23	0	0	0	0	0	0	0	0	2	0	0	0	0	0	0	0	0	NW_021025387.1	503033	504542	+	LOC114256194	--	--	XP_002285633.1	--	At4g21420	GO:0016021,integral component of membrane; GO:0046872,metal ion binding; GO:0003676,nucleic acid binding; GO:0004523,RNA-DNA hybrid ribonuclease activity; GO:0003674,molecular_function; GO:0005488,binding; GO:0043167,ion binding; GO:0043169,cation binding; GO:0097159,organic cyclic compound binding; GO:1901363,heterocyclic compound binding; GO:0003824,catalytic activity; GO:0004518,nuclease activ…	PF13456.6:Reverse transcriptase-like	--	--	--
gene-LOC114256196	0	0.16	0.09	0.47	1.42	0.2	0.2	0.04	0.12	0	4	2	11	40	5	5	1	3	NW_021024578.1	946485	953143	-	LOC114256196	K00083 cinnamyl-alcohol dehydrogenase [EC:1.1.1.195] | (RefSeq) probable cinnamyl alcohol dehydrogenase 9 (A)	ko00940: Phenylpropanoid biosynthesis; ko01100: Metabolic pathways; ko01110: Biosynthesis of secondary metabolites	XP_021834093.1	MTDH_FRAAN RecName: Full=Probable mannitol dehydrogenase; EC=1.1.1.255; AltName: Full=NAD-dependent mannitol dehydrogenase;	At4g37990	GO:0046029,mannitol dehydrogenase activity; GO:0008270,zinc ion binding; GO:0003674,molecular_function; GO:0003824,catalytic activity; GO:0016491,oxidoreductase activity; GO:0016614,oxidoreductase activity, acting on CH-OH group of donors; GO:0016616,oxidoreductase activity, acting on the CH-OH group of donors, NAD or NADP as acceptor; GO:0031320,hexitol dehydrogenase activity; GO:0005488,binding…	PF08240.12:Alcohol dehydrogenase GroES-like domain	--	--	--
gene-LOC114256197	2.01	2.99	1.25	2.33	1.02	0.78	1.68	2.18	3.68	46	62	24	45	24	16	35	43	78	NW_021025387.1	22460	25290	+	LOC114256197	K12391 AP-1 complex subunit gamma-1 | (RefSeq) AP-1 complex subunit gamma-2-like isoform X1 (A)	--	KDO82527.1	AP1G2_ARATH RecName: Full=AP-1 complex subunit gamma-2; AltName: Full=Adaptor protein complex AP-1 large subunit gamma-2; AltName: Full=Adaptor-related protein complex 1 subunit gamma-2; AltName: Full=Clathrin assembly protein complex 1 gamma-2 large chain; AltName: Full=Gamma-adaptin 2;	At1g60070	GO:0030131,clathrin adaptor complex; GO:0030665,clathrin-coated vesicle membrane; GO:0005794,Golgi apparatus; GO:0008565,protein transporter activity; GO:0006886,intracellular protein transport; GO:0016192,vesicle-mediated transport; GO:0003674,molecular_function; GO:0005215,transporter activity; GO:0008104,protein localization; GO:0006810,transport; GO:0008150,biological_process; GO:0015031,prot…	PF02883.20:Adaptin C-terminal domain	--	--	--
gene-LOC114256198	11.64	32.45	19.62	19.17	16.32	10.79	13.82	8.83	49.53	311	785	441	431	446	259	336	203	1225	NW_021025387.1	175875	178534	-	LOC114256198	--	--	CDP00193.1	RSS3_ORYSJ RecName: Full=Protein RICE SALT SENSITIVE 3 {ECO:0000303|PubMed:23715469};	At1g60060	GO:0005737,cytoplasm; GO:0005634,nucleus; GO:0006355,regulation of transcription, DNA-templated; GO:0006351,transcription, DNA-templated; GO:0008152,metabolic process; GO:0006139,nucleobase-containing compound metabolic process; GO:0006725,cellular aromatic compound metabolic process; GO:0006807,nitrogen compound metabolic process; GO:0008150,biological_process; GO:0009058,biosynthetic process; G…	PF14215.6:bHLH-MYC and R2R3-MYB transcription factors N-terminal	--	--	--
gene-LOC114256199	0	0	0	0.07	0.03	0.1	0.03	0	0	0	0	0	2	1	3	1	0	0	NW_021025387.1	228961	231994	+	LOC114256199	--	--	--	--	--	--	--	--	--	--
gene-LOC114256200	0	0.35	0	0	0.82	0.12	2.52	3.16	0.11	0	3	0	0	8	1	22	26	1	NW_021025387.1	463986	464886	+	LOC114256200	--	--	--	--	--	--	--	--	--	--
gene-LOC114256201	0.93	0.47	0.7	1.01	1.08	0.57	0.47	0.98	0.91	11	5	7	10	13	6	5	10	10	NW_021025387.1	496946	497691	+	LOC114256201	--	--	--	--	--	--	--	--	--	--
gene-LOC114256206	0.24	0.53	0.33	0.14	0.27	0.09	0	0	0	6	12	7	3	7	2	0	0	0	NW_021024578.1	972783	974918	-	LOC114256206	K00083 cinnamyl-alcohol dehydrogenase [EC:1.1.1.195] | (RefSeq) probable cinnamyl alcohol dehydrogenase 9 (A)	ko00940: Phenylpropanoid biosynthesis; ko01100: Metabolic pathways; ko01110: Biosynthesis of secondary metabolites	XP_003635436.1	10HGO_CATRO RecName: Full=8-hydroxygeraniol dehydrogenase; Short=Cr10HGO; EC=1.1.1.324;	At4g37990	GO:0102311,8-hydroxygeraniol dehydrogenase activity; GO:0008270,zinc ion binding; GO:0003674,molecular_function; GO:0003824,catalytic activity; GO:0016491,oxidoreductase activity; GO:0016614,oxidoreductase activity, acting on CH-OH group of donors; GO:0016616,oxidoreductase activity, acting on the CH-OH group of donors, NAD or NADP as acceptor; GO:0005488,binding; GO:0046872,metal ion binding; GO…	PF08240.12:Alcohol dehydrogenase GroES-like domain	--	--	--
gene-LOC114256208	0	0	0	0	0	0.09	0	0	0	0	0	0	0	0	1	0	0	0	NW_021025388.1	543045	543773	+	LOC114256208	K10268 F-box and leucine-rich repeat protein 2/20 | (RefSeq) F-box/LRR-repeat protein 2 (A)	--	XP_010244792.1	--	At1g80630	--	PF12799.7:Leucine Rich repeats (2 copies)	--	--	--
gene-LOC114256210	0	0	0	0	0	0.05	0	0.03	0	0	0	0	0	0	2	0	1	0	NW_021025388.1	1361070	1363812	-	LOC114256210	K17604 zinc finger SWIM domain-containing protein 3 | (RefSeq) protein FAR1-RELATED SEQUENCE 6-like (A)	--	OVA05733.1	FAR1_ARATH RecName: Full=Protein FAR-RED IMPAIRED RESPONSE 1;	At4g38180	GO:0005634,nucleus; GO:0003700,DNA-binding transcription factor activity; GO:0008270,zinc ion binding; GO:0010018,far-red light signaling pathway; GO:0042753,positive regulation of circadian rhythm; GO:0045893,positive regulation of transcription, DNA-templated; GO:0010017,red or far-red light signaling pathway; GO:0009585,red, far-red light phototransduction; GO:0010218,response to far red light…	PF10551.9:MULE transposase domain	FAR1	TF	FAR1
gene-LOC114256213	1.01	0.89	2.01	0.7	1.08	0.52	0.88	1.33	0.69	24	19	40	14	26	11	19	27	15	NW_021025388.1	107189	115505	+	LOC114256213	K24028 salicylic acid 3-hydroxylase [EC:1.14.11.-] | (RefSeq) protein DMR6-LIKE OXYGENASE 2-like (A)	--	EOY15726.1	DIOX2_ARATH RecName: Full=Probable 2-oxoglutarate-dependent dioxygenase At3g50210; EC=1.14.11.-;	At1g35190	GO:0051213,dioxygenase activity; GO:0046872,metal ion binding; GO:0009267,cellular response to starvation; GO:0003674,molecular_function; GO:0003824,catalytic activity; GO:0016491,oxidoreductase activity; GO:0005488,binding; GO:0043167,ion binding; GO:0043169,cation binding; GO:0006950,response to stress; GO:0007154,cell communication; GO:0008150,biological_process; GO:0009605,response to externa…	PF14226.6:non-haem dioxygenase in morphine synthesis N-terminal	--	--	--
gene-LOC114256214	0.89	1.79	2.17	1.56	1.57	2.58	2.42	1.91	1.63	40	73	82	59	72	104	99	74	68	NW_021024578.1	966505	972255	+	LOC114256214	--	--	--	--	--	--	--	--	--	--
gene-LOC114256215	10.6	10.19	11.13	8.28	7.42	6.96	12.19	11.25	11.79	239	208	211	157	171	141	250	218	246	NW_021025388.1	59174	65840	+	LOC114256215	K24028 salicylic acid 3-hydroxylase [EC:1.14.11.-] | (RefSeq) protein DMR6-LIKE OXYGENASE 2-like isoform X1 (A)	--	XP_022754984.1	DIOX2_ARATH RecName: Full=Probable 2-oxoglutarate-dependent dioxygenase At3g50210; EC=1.14.11.-;	At1g35190	GO:0051213,dioxygenase activity; GO:0046872,metal ion binding; GO:0009267,cellular response to starvation; GO:0003674,molecular_function; GO:0003824,catalytic activity; GO:0016491,oxidoreductase activity; GO:0005488,binding; GO:0043167,ion binding; GO:0043169,cation binding; GO:0006950,response to stress; GO:0007154,cell communication; GO:0008150,biological_process; GO:0009605,response to externa…	PF14226.6:non-haem dioxygenase in morphine synthesis N-terminal	--	--	--
gene-LOC114256216	0.07	0.13	0.04	0.04	0.02	0.02	0.05	0.02	0.07	4	7	2	2	1	1	3	1	4	NW_021025388.1	117587	126464	-	LOC114256216	K00029 malate dehydrogenase (oxaloacetate-decarboxylating)(NADP+) [EC:1.1.1.40] | (RefSeq) NADP-dependent malic enzyme (A)	ko00620: Pyruvate metabolism; ko00710: Carbon fixation in photosynthetic organisms; ko01100: Metabolic pathways; ko01200: Carbon metabolism	XP_018675062.1	MAOX_VITVI RecName: Full=NADP-dependent malic enzyme; Short=NADP-ME; EC=1.1.1.40;	At5g25880	GO:0005737,cytoplasm; GO:0004471,malate dehydrogenase (decarboxylating) (NAD+) activity; GO:0004473,malate dehydrogenase (decarboxylating) (NADP+) activity; GO:0046872,metal ion binding; GO:0051287,NAD binding; GO:0008948,oxaloacetate decarboxylase activity; GO:0006108,malate metabolic process; GO:0051260,protein homooligomerization; GO:0003674,molecular_function; GO:0003824,catalytic activity; G…	PF03949.15:Malic enzyme, NAD binding domain	--	--	--
gene-LOC114256217	0	0	0	0	0	0	0	0.83	0	0	0	0	0	0	0	0	5	0	NW_021025388.1	259929	268091	+	LOC114256217	--	--	--	--	--	--	--	--	--	--
gene-LOC114256218	5.92	6.75	5.54	6.69	9.96	4.64	5.33	4.29	3.46	61	63	48	58	105	43	50	38	33	NW_021025388.1	330001	364464	+	LOC114256218	--	--	XP_002527802.2	--	--	GO:0008270,zinc ion binding; GO:0003674,molecular_function; GO:0005488,binding; GO:0046872,metal ion binding; GO:0043167,ion binding; GO:0043169,cation binding; GO:0046914,transition metal ion binding	--	--	--	--
gene-LOC114256219	1.86	3.15	2.39	1.82	6.29	4.4	3.12	2.53	2.73	90	138	97	74	311	191	137	105	122	NW_021025388.1	367113	376397	-	LOC114256219	--	--	XP_002269263.1	PRH_ARATH RecName: Full=Pathogenesis-related homeodomain protein; Short=PRHA;	At4g29940_1	GO:0005634,nucleus; GO:0003700,DNA-binding transcription factor activity; GO:0046872,metal ion binding; GO:0043565,sequence-specific DNA binding; GO:0006952,defense response; GO:0045893,positive regulation of transcription, DNA-templated; GO:0009733,response to auxin; GO:0006351,transcription, DNA-templated; GO:0140110,transcription regulator activity; GO:0003674,molecular_function; GO:0005488,bi…	PF00628.29:PHD-finger	HB-PHD	TF	HB->HB-PHD
gene-LOC114256220	5.8	3.79	4.45	1.53	2.04	3.21	3.3	3.42	1.61	203	120	131	45	73	101	105	103	52	NW_021025388.1	641482	643553	-	LOC114256220	--	--	XP_002269745.2	--	At2g44260	--	PF06101.11:Vacuolar protein sorting-associated protein 62	--	--	--
gene-LOC114256221	1.16	0.85	1.24	0.53	0.44	2.31	0.53	1.19	0.81	65	43	58	25	25	116	27	57	42	NW_021025388.1	877349	889095	-	LOC114256221	--	--	XP_002280557.1	PP124_ARATH RecName: Full=Pentatricopeptide repeat-containing protein At1g74850, chloroplastic; AltName: Full=Protein PLASTID TRANSCRIPTIONALLY ACTIVE 2; Flags: Precursor;	At1g74850	GO:0009507,chloroplast; GO:0009295,nucleoid; GO:0009508,plastid chromosome; GO:0004519,endonuclease activity; GO:0003723,RNA binding; GO:0045893,positive regulation of transcription, DNA-templated; GO:0009451,RNA modification; GO:0042793,plastid transcription; GO:0003674,molecular_function; GO:0003824,catalytic activity; GO:0004518,nuclease activity; GO:0016787,hydrolase activity; GO:0016788,hydr…	PF13041.6:PPR repeat family	--	--	--
gene-LOC114256222	0.73	0.55	0.77	0.54	1.86	1.17	0.74	0.58	0.49	29	20	26	18	76	42	27	20	18	NW_021025388.1	930721	940706	+	LOC114256222	--	--	XP_002280572.2	--	At1g19010	--	PF10186.9:Vacuolar sorting 38 and autophagy-related subunit 14	--	--	--
gene-LOC114256223	25.54	39.31	31.89	14.36	32.04	20.06	18.48	22.89	24.68	1334	1858	1401	631	1711	941	878	1028	1193	NW_021025388.1	945130	951767	-	LOC114256223	--	--	XP_002280600.1	TORL3_ARATH RecName: Full=TORTIFOLIA1-like protein 3 {ECO:0000303|PubMed:15324671};	At5g62580	GO:0005874,microtubule; GO:0008017,microtubule binding; GO:0005515,protein binding; GO:0003674,molecular_function; GO:0005488,binding; GO:0008092,cytoskeletal protein binding; GO:0015631,tubulin binding; GO:0005622,intracellular; GO:0005575,cellular_component; GO:0005623,cell; GO:0005856,cytoskeleton; GO:0015630,microtubule cytoskeleton; GO:0043226,organelle; GO:0043228,non-membrane-bounded organ…	PF13646.6:HEAT repeats	--	--	--
gene-LOC114256224	0.64	0.1	1.03	0	0.18	0.66	0.75	0.69	1.43	28	4	38	0	8	26	30	26	58	NW_021025388.1	1087890	1106244	-	LOC114256224	K18875 enhanced disease susceptibility 1 protein | (RefSeq) LOW QUALITY PROTEIN: protein EDS1L-like (A)	ko04626: Plant-pathogen interaction	CDP14925.1	EDS1L_ARATH RecName: Full=Protein EDS1L {ECO:0000305}; AltName: Full=Enhanced disease susceptibility 1-like;	At3g48080	GO:0005783,endoplasmic reticulum; GO:0005634,nucleus; GO:0016787,hydrolase activity; GO:0006952,defense response; GO:0006629,lipid metabolic process; GO:0003674,molecular_function; GO:0003824,catalytic activity; GO:0006950,response to stress; GO:0008150,biological_process; GO:0050896,response to stimulus; GO:0008152,metabolic process; GO:0044238,primary metabolic process; GO:0071704,organic subst…	PF18117.1:Enhanced disease susceptibility 1 protein EP domain	--	--	--
gene-LOC114256225	0.45	0.33	0.31	0.85	0.26	0.96	0.41	0.53	0.81	12	8	7	19	7	23	10	12	20	NW_021025388.1	1081211	1087731	+	LOC114256225	K11644 paired amphipathic helix protein Sin3a | (RefSeq) paired amphipathic helix protein Sin3-like 4 isoform X1 (A)	--	XP_010272120.1	SNL1_ARATH RecName: Full=Paired amphipathic helix protein Sin3-like 1;	At3g01320	GO:0000785,chromatin; GO:0000118,histone deacetylase complex; GO:0005634,nucleus; GO:0001106,NA; GO:0016575,histone deacetylation; GO:0000122,negative regulation of transcription by RNA polymerase II; GO:0045892,negative regulation of transcription, DNA-templated; GO:0006351,transcription, DNA-templated; GO:0051276,chromosome organization; GO:0008152,metabolic process; GO:0016570,histone modifica…	PF02671.21:Paired amphipathic helix repeat	Others	TR	Others
gene-LOC114256226	0	0	0	0	0	0.03	0	0	0	0	0	0	0	0	1	0	0	0	NW_021024578.1	1041462	1044025	-	LOC114256226	K20617 cytochrome P450 family 71 subfamily A | (RefSeq) cytochrome P450 71A1-like (A)	--	XP_022882875.1	C71A8_MENPI RecName: Full=Cytochrome P450 71A8; EC=1.14.-.-;	At2g30750	GO:0016021,integral component of membrane; GO:0020037,heme binding; GO:0005506,iron ion binding; GO:0004497,monooxygenase activity; GO:0016705,oxidoreductase activity, acting on paired donors, with incorporation or reduction of molecular oxygen; GO:0003674,molecular_function; GO:0005488,binding; GO:0046906,tetrapyrrole binding; GO:0048037,cofactor binding; GO:0097159,organic cyclic compound bindi…	PF00067.22:Cytochrome P450	--	--	--
gene-LOC114256227	1.05	1.48	0.76	4.91	4.84	5.77	1.47	2.44	1.32	18	23	11	71	85	89	23	36	21	NW_021025388.1	1121148	1123741	-	LOC114256227	K14492 two-component response regulator ARR-A family | (RefSeq) two-component response regulator ARR5 (A)	ko04075: Plant hormone signal transduction	EOY20576.1	ARR6_ARATH RecName: Full=Two-component response regulator ARR6;	At5g62920	GO:0005634,nucleus; GO:0000156,phosphorelay response regulator activity; GO:0009736,cytokinin-activated signaling pathway; GO:0006355,regulation of transcription, DNA-templated; GO:0009735,response to cytokinin; GO:0006351,transcription, DNA-templated; GO:0003674,molecular_function; GO:0060089,molecular transducer activity; GO:0007165,signal transduction; GO:0007154,cell communication; GO:0008150…	PF00072.24:Response regulator receiver domain	Others	TR	Others
gene-LOC114256228	0.61	0.8	1.05	0.46	1	1.28	1.32	0.96	0.49	49	58	71	31	82	92	96	66	36	NW_021025388.1	1178274	1182792	+	LOC114256228	--	--	XP_015882771.1	PP125_ARATH RecName: Full=Pentatricopeptide repeat-containing protein At1g74900, mitochondrial; AltName: Full=Protein ORGANELLE TRANSCRIPT PROCESSING DEFECT 43; Flags: Precursor;	At1g74900	GO:0043231,intracellular membrane-bounded organelle; GO:0005739,mitochondrion; GO:0004519,endonuclease activity; GO:0003723,RNA binding; GO:0009451,RNA modification; GO:0008380,RNA splicing; GO:0003674,molecular_function; GO:0003824,catalytic activity; GO:0004518,nuclease activity; GO:0016787,hydrolase activity; GO:0016788,hydrolase activity, acting on ester bonds; GO:0003676,nucleic acid binding…	PF13041.6:PPR repeat family	--	--	--
gene-LOC114256229	11.8	12.94	14.22	13.71	11.52	18.15	11.73	13.62	12.14	522	518	529	510	521	721	472	518	497	NW_021025388.1	1273664	1295311	+	LOC114256229	K10084 ER degradation enhancer, mannosidase alpha-like 1 | (RefSeq) alpha-mannosidase I MNS5 (A)	ko04141: Protein processing in endoplasmic reticulum	EOY20613.1	MNS5_ARATH RecName: Full=Alpha-mannosidase I MNS5; EC=3.2.1.- {ECO:0000269|PubMed:24737672};	At1g27520	GO:0005783,endoplasmic reticulum; GO:0005789,endoplasmic reticulum membrane; GO:0000139,Golgi membrane; GO:0016021,integral component of membrane; GO:0004559,alpha-mannosidase activity; GO:0005509,calcium ion binding; GO:0004571,mannosyl-oligosaccharide 1,2-alpha-mannosidase activity; GO:0006491,N-glycan processing; GO:0006486,protein glycosylation; GO:0030433,ubiquitin-dependent ERAD pathway; GO…	PF01532.20:Glycosyl hydrolase family 47	--	--	--
gene-LOC114256230	0	0	0	0	0	0.03	0.19	0.17	0.06	0	0	0	0	0	1	6	5	2	NW_021025388.1	1632340	1634412	+	LOC114256230	--	--	--	--	--	--	--	--	--	--
gene-LOC114256231	0.03	0.16	0.24	0.17	0.09	0.16	0.03	0	0.03	1	5	7	5	3	5	1	0	1	NW_021024578.1	1340205	1342278	+	LOC114256231	K20617 cytochrome P450 family 71 subfamily A | (RefSeq) cytochrome P450 71A1-like (A)	--	XP_022882875.1	C71A8_MENPI RecName: Full=Cytochrome P450 71A8; EC=1.14.-.-;	At2g30750	GO:0016021,integral component of membrane; GO:0020037,heme binding; GO:0005506,iron ion binding; GO:0004497,monooxygenase activity; GO:0016705,oxidoreductase activity, acting on paired donors, with incorporation or reduction of molecular oxygen; GO:0003674,molecular_function; GO:0005488,binding; GO:0046906,tetrapyrrole binding; GO:0048037,cofactor binding; GO:0097159,organic cyclic compound bindi…	PF00067.22:Cytochrome P450	--	--	--
gene-LOC114256232	0.1	0.26	0	13.35	4.23	7.72	0.41	0.12	1.56	3	7	0	335	129	207	11	3	43	NW_021025388.1	1688698	1690426	-	LOC114256232	K11820 N-hydroxythioamide S-beta-glucosyltransferase [EC:2.4.1.195] | (RefSeq) UDP-glycosyltransferase 74B1-like (A)	ko00380: Tryptophan metabolism; ko00966: Glucosinolate biosynthesis; ko01100: Metabolic pathways; ko01110: Biosynthesis of secondary metabolites; ko01210: 2-Oxocarboxylic acid metabolism	XP_002263700.1	UGT1_GARJA RecName: Full=Crocetin glucosyltransferase, chloroplastic; EC=2.4.1.271; AltName: Full=UDP-glucose glucosyltransferase 1; Short=GjUGT1; AltName: Full=UDP-glycosyltransferase 75L6; Flags: Precursor;	At1g05530	GO:0009507,chloroplast; GO:0016758,transferase activity, transferring hexosyl groups; GO:0008152,metabolic process; GO:0003674,molecular_function; GO:0003824,catalytic activity; GO:0016740,transferase activity; GO:0016757,transferase activity, transferring glycosyl groups; GO:0008150,biological_process; GO:0005622,intracellular; GO:0005575,cellular_component; GO:0005623,cell; GO:0005737,cytoplasm…	PF00201.18:UDP-glucoronosyl and UDP-glucosyl transferase	--	--	--
gene-LOC114256235	0.1	0	0.23	0	0	0.11	0.43	0.34	0.42	1	0	2	0	0	1	4	3	4	NW_021025388.1	515035	538292	+	LOC114256235	--	--	--	--	--	--	--	--	--	--
gene-LOC114256236	0	0	0	0.48	0.07	0.15	0.29	0	0.29	0	0	0	6	1	2	4	0	4	NW_021025388.1	723606	724546	+	LOC114256236	--	--	XP_011086788.1	--	At2g44230	--	PF06101.11:Vacuolar protein sorting-associated protein 62	--	--	--
gene-LOC114256238	0.54	0.93	1	0.45	0.07	0.26	0.67	0.27	0.33	7	11	11	5	1	3	8	3	4	NW_021025388.1	850849	853500	+	LOC114256238	--	--	XP_004148573.1	YSL7_ARATH RecName: Full=Probable metal-nicotianamine transporter YSL7; AltName: Full=Protein YELLOW STRIPE LIKE 7; Short=AtYSL7;	At1g65730	GO:0016021,integral component of membrane; GO:0005886,plasma membrane; GO:0022857,transmembrane transporter activity; GO:0003674,molecular_function; GO:0005215,transporter activity; GO:0005575,cellular_component; GO:0016020,membrane; GO:0031224,intrinsic component of membrane; GO:0044425,membrane part; GO:0005623,cell; GO:0044464,cell part; GO:0071944,cell periphery	PF03169.15:OPT oligopeptide transporter protein	--	--	--
gene-LOC114256239	0.84	0.74	1	0	0.04	0	0	0	0	44	35	44	0	2	0	0	0	0	NW_021025388.1	1111629	1114885	-	LOC114256239	--	--	XP_010663222.1	FH8_ARATH RecName: Full=Formin-like protein 8; Short=AtFH8; Short=AtFORMIN-1; Flags: Precursor;	At1g70140	GO:0005911,cell-cell junction; GO:0016021,integral component of membrane; GO:0005886,plasma membrane; GO:0003779,actin binding; GO:0051015,actin filament binding; GO:0005522,profilin binding; GO:0045010,actin nucleation; GO:0009932,cell tip growth; GO:0005515,protein binding; GO:0003674,molecular_function; GO:0005488,binding; GO:0008092,cytoskeletal protein binding; GO:0044877,protein-containing …	PF02181.23:Formin Homology 2 Domain	--	--	--
gene-LOC114256240	0.03	0.09	0	0	0.2	0.34	0.09	0.27	0.22	1	3	0	0	8	12	3	9	8	NW_021025388.1	1139381	1144601	-	LOC114256240	--	--	--	--	--	--	--	--	--	--
gene-LOC114256241	0.04	0.08	0	0.09	0.18	0.25	0	0	0	1	2	0	2	5	6	0	0	0	NW_021025388.1	1213038	1216194	+	LOC114256241	K09391 transcription factor E2F7/8 | (RefSeq) E2F transcription factor-like E2FE isoform X1 (A)	--	XP_010663218.1	E2FE_ARATH RecName: Full=E2F transcription factor-like E2FE; AltName: Full=DP-E2F-like protein 1; AltName: Full=E2F-like repressor E2L3;	At3g01330	GO:0005634,nucleus; GO:0005667,transcription factor complex; GO:0003677,DNA binding; GO:0003700,DNA-binding transcription factor activity; GO:0042023,DNA endoreduplication; GO:0032876,negative regulation of DNA endoreduplication; GO:0006351,transcription, DNA-templated; GO:0003674,molecular_function; GO:0003676,nucleic acid binding; GO:0005488,binding; GO:0097159,organic cyclic compound binding; …	PF02319.20:E2F/DP family winged-helix DNA-binding domain	E2F-DP	TF	E2F-DP
gene-LOC114256242	0.36	1.09	0.51	0.63	0.65	0.28	0.03	0.09	0.08	14	39	17	21	26	10	1	3	3	NW_021024578.1	1346196	1349547	+	LOC114256242	K20617 cytochrome P450 family 71 subfamily A | (RefSeq) cytochrome P450 71A9-like (A)	--	XP_022882875.1	C71A8_MENPI RecName: Full=Cytochrome P450 71A8; EC=1.14.-.-;	At2g30750	GO:0016021,integral component of membrane; GO:0020037,heme binding; GO:0005506,iron ion binding; GO:0004497,monooxygenase activity; GO:0016705,oxidoreductase activity, acting on paired donors, with incorporation or reduction of molecular oxygen; GO:0003674,molecular_function; GO:0005488,binding; GO:0046906,tetrapyrrole binding; GO:0048037,cofactor binding; GO:0097159,organic cyclic compound bindi…	PF00067.22:Cytochrome P450	--	--	--
gene-LOC114256244	0	0.33	0.18	0	0	0	0	0	0	0	2	1	0	0	0	0	0	0	NW_021025388.1	1443963	1444892	+	LOC114256244	--	--	--	--	--	--	--	--	--	--
gene-LOC114256245	7.36	10.12	12.85	3.3	0.44	0.84	8.58	8.21	15.09	98	122	144	37	6	10	104	94	186	NW_021025389.1	5268	6157	+	LOC114256245	--	--	--	--	--	--	--	--	--	--
gene-LOC114256246	0.06	0.06	0	0.14	0.28	0.06	0	0	0	1	1	0	2	5	1	0	0	0	NW_021025391.1	4500	6687	+	LOC114256246	K14684 solute carrier family 25 (mitochondrial phosphate transporter), member 23/24/25/41 | (RefSeq) mitochondrial adenine nucleotide transporter ADNT1 (A)	--	XP_007209295.1	ADNT1_ARATH RecName: Full=Mitochondrial adenine nucleotide transporter ADNT1; AltName: Full=Adenine nucleotide transporter 1;	At4g01100	GO:0016021,integral component of membrane; GO:0005743,mitochondrial inner membrane; GO:0006839,mitochondrial transport; GO:0055085,transmembrane transport; GO:0006810,transport; GO:0008150,biological_process; GO:0051179,localization; GO:0051234,establishment of localization; GO:0005575,cellular_component; GO:0016020,membrane; GO:0031224,intrinsic component of membrane; GO:0044425,membrane part; G…	PF00153.27:Mitochondrial carrier protein	--	--	--
gene-LOC114256247	0.03	0	0	0	0.03	0	0	0	0	1	0	0	0	1	0	0	0	0	NW_021025391.1	8019	10020	-	LOC114256247	--	--	CDP12127.1	CIP1_ARATH RecName: Full=COP1-interactive protein 1 {ECO:0000303|PubMed:7753789};	At1g64320	GO:0009507,chloroplast; GO:0005856,cytoskeleton; GO:0005886,plasma membrane; GO:0005774,vacuolar membrane; GO:0005773,vacuole; GO:0003779,actin binding; GO:0009738,abscisic acid-activated signaling pathway; GO:0071215,cellular response to abscisic acid stimulus; GO:0009789,positive regulation of abscisic acid-activated signaling pathway; GO:0042306,regulation of protein import into nucleus; GO:00…	PF15619.6:Ciliary protein causing Leber congenital amaurosis disease	--	--	--
gene-LOC114256249	0.35	0.62	0.33	0.25	0.55	0.55	1.24	0.9	0.68	5	8	4	3	8	7	16	11	9	NW_021025393.1	252513	253432	+	LOC114256249	K05863 solute carrier family 25 (mitochondrial adenine nucleotide translocator), member 4/5/6/31 | (RefSeq) ADP,ATP carrier protein 3, mitochondrial (A)	--	XP_011100347.1	ADT3_ARATH RecName: Full=ADP,ATP carrier protein 3, mitochondrial; AltName: Full=ADP/ATP translocase 3; AltName: Full=Adenine nucleotide translocator 3; Short=ANT 3; Flags: Precursor;	At4g28390	GO:0009941,chloroplast envelope; GO:0016021,integral component of membrane; GO:0016020,membrane; GO:0005743,mitochondrial inner membrane; GO:0005739,mitochondrion; GO:0005471,ATP:ADP antiporter activity; GO:0015865,purine nucleotide transport; GO:0046902,regulation of mitochondrial membrane permeability; GO:0000295,adenine nucleotide transmembrane transporter activity; GO:0003674,molecular_functi…	PF00153.27:Mitochondrial carrier protein	--	--	--
gene-LOC114256251	1.66	2.85	2.81	1.52	2.29	0.89	7.55	6.52	9.33	75	117	107	58	106	36	311	254	391	NW_021024578.1	1351294	1355846	+	LOC114256251	K08653 membrane-bound transcription factor site-1 protease [EC:3.4.21.112] | (RefSeq) subtilisin-like protease SBT6.1 (A)	ko04141: Protein processing in endoplasmic reticulum	XP_002278450.2	SBT36_ARATH RecName: Full=Subtilisin-like protease SBT3.6 {ECO:0000303|PubMed:16193095}; EC=3.4.21.- {ECO:0000255|PROSITE-ProRule:PRU10082}; AltName: Full=Subtilase subfamily 3 member 6 {ECO:0000303|PubMed:16193095}; Short=AtSBT3.6 {ECO:0000303|PubMed:16193095}; Flags: Precursor;	At4g10540	GO:0005576,extracellular region; GO:0004252,serine-type endopeptidase activity; GO:0003674,molecular_function; GO:0003824,catalytic activity; GO:0004175,endopeptidase activity; GO:0008236,serine-type peptidase activity; GO:0008233,peptidase activity; GO:0070011,peptidase activity, acting on L-amino acid peptides; GO:0016787,hydrolase activity; GO:0017171,serine hydrolase activity; GO:0140096,cata…	PF00082.22:Subtilase family	--	--	--
gene-LOC114256252	0.06	0.06	0	0	0	0.06	0.06	0.07	0.06	1	1	0	0	0	1	1	1	1	NW_021025393.1	291678	301196	-	LOC114256252	--	--	--	--	--	--	--	--	--	--
gene-LOC114256254	0	0	0	0.07	0	0.34	0	0	0	0	0	0	1	0	5	0	0	0	NW_021025394.1	133111	134328	+	LOC114256254	K04460 serine/threonine-protein phosphatase 5 [EC:3.1.3.16] | (RefSeq) uncharacterized protein LOC110762319 (A)	--	XP_008374950.2	MAIL1_ARATH RecName: Full=Protein MAIN-LIKE 1 {ECO:0000303|PubMed:24635680};	At2g25010	GO:0005634,nucleus; GO:0008483,transaminase activity; GO:0016458,gene silencing; GO:0010073,meristem maintenance; GO:0010082,regulation of root meristem growth; GO:0003674,molecular_function; GO:0003824,catalytic activity; GO:0016740,transferase activity; GO:0016769,transferase activity, transferring nitrogenous groups; GO:0008152,metabolic process; GO:0008150,biological_process; GO:0009892,negat…	PF10536.9:Plant mobile domain	--	--	--
gene-LOC114256256	0	0	0	0	0	2.06	0	0.15	0	0	0	0	0	0	28	0	2	0	NW_021025394.1	147852	148707	-	LOC114256256	K13449 pathogenesis-related protein 1 | (RefSeq) pathogenesis-related leaf protein 6-like (A)	ko04016: MAPK signaling pathway - plant; ko04075: Plant hormone signal transduction; ko04626: Plant-pathogen interaction	AHA56682.1	PR06_SOLLC RecName: Full=Pathogenesis-related leaf protein 6; Short=P6; AltName: Full=Ethylene-induced protein P1; AltName: Full=P14; AltName: Full=P14A; AltName: Full=PR protein; Flags: Precursor;	At1g50060	GO:0005576,extracellular region; GO:0050832,defense response to fungus; GO:0031640,killing of cells of other organism; GO:0006952,defense response; GO:0006950,response to stress; GO:0008150,biological_process; GO:0009605,response to external stimulus; GO:0009607,response to biotic stimulus; GO:0051707,response to other organism; GO:0009620,response to fungus; GO:0043207,response to external bioti…	PF00188.26:Cysteine-rich secretory protein family	--	--	--
gene-LOC114256260	0	0	0	0	0	0	0	0	0.12	0	0	0	0	0	0	0	0	1	NW_021025395.1	978888	979801	-	LOC114256260	--	--	XP_016754558.1	--	--	--	PF12776.7:Myb/SANT-like DNA-binding domain	--	--	--
gene-LOC114256261	0	0	0	0	0	0	0	0	0.1	0	0	0	0	0	0	0	0	2	NW_021025395.1	1035455	1038442	+	LOC114256261	--	--	XP_006366887.2	--	--	--	PF03004.14:Plant transposase (Ptta/En/Spm family)	--	--	--
gene-LOC114256264	0.09	0.1	0.25	0.39	0.35	0.2	0.1	0.32	0.23	3	3	7	11	12	6	3	9	7	NW_021025395.1	163963	166952	+	LOC114256264	K03861 phosphatidylinositol N-acetylglucosaminyltransferase subunit P | (RefSeq) phosphatidylinositol N-acetylglucosaminyltransferase subunit P-like (A)	ko00563: Glycosylphosphatidylinositol (GPI)-anchor biosynthesis; ko01100: Metabolic pathways	XP_003633877.2	--	--	GO:0000506,glycosylphosphatidylinositol-N-acetylglucosaminyltransferase (GPI-GnT) complex; GO:0016021,integral component of membrane; GO:0017176,phosphatidylinositol N-acetylglucosaminyltransferase activity; GO:0006506,GPI anchor biosynthetic process; GO:0003674,molecular_function; GO:0003824,catalytic activity; GO:0008194,UDP-glycosyltransferase activity; GO:0008375,acetylglucosaminyltransferase…	--	--	--	--
gene-LOC114256265	2.12	2.14	1.98	2.6	2.56	4.42	4.81	4.76	3.49	69	63	54	71	85	129	142	133	105	NW_021025395.1	269105	276453	+	LOC114256265	K22857 EEF1A lysine methyltransferase 4 [EC:2.1.1.-] | (RefSeq) methyltransferase-like protein 13 (A)	--	POE90417.1	--	At4g34360	--	PF13847.6:Methyltransferase domain	--	--	--
gene-LOC114256266	21.9	21.72	23.32	18.49	28.62	15.29	23.41	20.25	18.82	987	886	884	701	1319	619	960	785	785	NW_021025395.1	344262	351657	+	LOC114256266	K11968 ariadne-1 [EC:2.3.2.31] | (RefSeq) probable E3 ubiquitin-protein ligase ARI2 isoform X1 (A)	--	XP_007199769.1	ARI1_ARATH RecName: Full=Probable E3 ubiquitin-protein ligase ARI1; EC=2.3.2.27 {ECO:0000250|UniProtKB:Q9Y4X5}; AltName: Full=ARIADNE-like protein ARI1; AltName: Full=Protein ariadne homolog 1; AltName: Full=RING-type E3 ubiquitin transferase ARI1 {ECO:0000305};	At4g34370	GO:0005737,cytoplasm; GO:0000151,ubiquitin ligase complex; GO:0046872,metal ion binding; GO:0031624,ubiquitin conjugating enzyme binding; GO:0061630,ubiquitin protein ligase activity; GO:0032436,positive regulation of proteasomal ubiquitin-dependent protein catabolic process; GO:0000209,protein polyubiquitination; GO:0042787,NA; GO:0003674,molecular_function; GO:0005488,binding; GO:0043167,ion bi…	PF01485.21:IBR domain, a half RING-finger domain	--	--	--
gene-LOC114256267	0.48	0.88	0.36	0.43	0.09	0.87	0.17	0.22	0.51	25	42	16	19	5	41	8	10	25	NW_021025395.1	367677	379177	+	LOC114256267	--	--	XP_002283679.2	--	At5g42660_1	GO:0048046,apoplast; GO:0016021,integral component of membrane; GO:0016853,isomerase activity; GO:0003674,molecular_function; GO:0003824,catalytic activity; GO:0005575,cellular_component; GO:0005576,extracellular region; GO:0016020,membrane; GO:0031224,intrinsic component of membrane; GO:0044425,membrane part	PF04765.13:Protein of unknown function (DUF616)	--	--	--
gene-LOC114256268	2.6	3.39	3.24	1.45	1.68	0.29	1.37	1.51	2.53	100	118	105	47	66	10	48	50	90	NW_021025395.1	411892	418903	+	LOC114256268	--	--	XP_002281100.1	--	At5g66600	--	PF04784.14:Protein of unknown function, DUF547	--	--	--
gene-LOC114256269	2.94	5.71	5.75	0.53	1.5	0.87	4.51	4.2	4.34	132	232	217	20	69	35	184	162	180	NW_021024578.1	1405403	1409894	+	LOC114256269	K08653 membrane-bound transcription factor site-1 protease [EC:3.4.21.112] | (RefSeq) subtilisin-like protease SBT6.1 (A)	ko04141: Protein processing in endoplasmic reticulum	XP_002278450.2	SBT36_ARATH RecName: Full=Subtilisin-like protease SBT3.6 {ECO:0000303|PubMed:16193095}; EC=3.4.21.- {ECO:0000255|PROSITE-ProRule:PRU10082}; AltName: Full=Subtilase subfamily 3 member 6 {ECO:0000303|PubMed:16193095}; Short=AtSBT3.6 {ECO:0000303|PubMed:16193095}; Flags: Precursor;	At4g10540	GO:0005576,extracellular region; GO:0004252,serine-type endopeptidase activity; GO:0003674,molecular_function; GO:0003824,catalytic activity; GO:0004175,endopeptidase activity; GO:0008236,serine-type peptidase activity; GO:0008233,peptidase activity; GO:0070011,peptidase activity, acting on L-amino acid peptides; GO:0016787,hydrolase activity; GO:0017171,serine hydrolase activity; GO:0140096,cata…	PF00082.22:Subtilase family	--	--	--
gene-LOC114256270	0.1	0	0.12	0.24	0.05	0.56	0.27	0.17	0.05	2	0	2	4	1	10	5	3	1	NW_021025395.1	434733	439117	+	LOC114256270	--	--	EEF43318.1	HBL1_MEDSA RecName: Full=Non-symbiotic hemoglobin 1; AltName: Full=MEDsa GLB1;	At2g16060	GO:0005737,cytoplasm; GO:0016363,nuclear matrix; GO:0020037,heme binding; GO:0046872,metal ion binding; GO:0019825,oxygen binding; GO:0003674,molecular_function; GO:0005488,binding; GO:0046906,tetrapyrrole binding; GO:0048037,cofactor binding; GO:0097159,organic cyclic compound binding; GO:1901363,heterocyclic compound binding; GO:0043167,ion binding; GO:0043169,cation binding; GO:0008144,drug bi…	PF00042.22:Globin	--	--	--
gene-LOC114256271	0.2	0.11	0.08	0.12	0.23	0.11	0.33	0.16	0.72	6	3	2	3	7	3	9	4	20	NW_021025395.1	708743	712518	-	LOC114256271	K10144 RING finger and CHY zinc finger domain-containing protein 1 [EC:2.3.2.27] | (RefSeq) probable E3 ubiquitin-protein ligase RZFP34 (A)	ko04120: Ubiquitin mediated proteolysis	PIM98906.1	ACDH_ARATH RecName: Full=ACD11 homolog protein {ECO:0000303|PubMed:18657186}; AltName: Full=Probable ceramide-1-phosphate transfer protein {ECO:0000305};	At4g39670	GO:0005737,cytoplasm; GO:0005634,nucleus; GO:0120013,intermembrane lipid transfer activity; GO:0003674,molecular_function; GO:0005215,transporter activity; GO:0005319,lipid transporter activity; GO:0005622,intracellular; GO:0005575,cellular_component; GO:0005623,cell; GO:0044424,intracellular part; GO:0044464,cell part; GO:0043231,intracellular membrane-bounded organelle; GO:0043226,organelle; GO…	PF08718.11:Glycolipid transfer protein (GLTP)	--	--	--
gene-LOC114256272	8.26	13.56	14.57	8.01	10.61	9.44	13.33	11.77	13.16	498	740	739	406	654	511	731	610	734	NW_021025395.1	1683732	1691728	-	LOC114256272	--	--	XP_010664781.1	IQD32_ARATH RecName: Full=Protein IQ-DOMAIN 32;	At1g19870	GO:0009941,chloroplast envelope; GO:0005829,cytosol; GO:0005875,microtubule associated complex; GO:0005634,nucleus; GO:0005886,plasma membrane; GO:0009737,response to abscisic acid; GO:0001101,response to acid chemical; GO:0008150,biological_process; GO:0009719,response to endogenous stimulus; GO:0009725,response to hormone; GO:0010033,response to organic substance; GO:0033993,response to lipid; …	PF00612.27:IQ calmodulin-binding motif	--	--	--
gene-LOC114256273	0.79	1.57	0.89	1.4	1.85	0.09	0.69	0.69	1.11	20	36	19	30	48	2	16	15	26	NW_021025395.1	1652852	1679389	-	LOC114256273	K17434 large subunit ribosomal protein L53 | (RefSeq) uncharacterized protein LOC110771073 (A)	--	XP_010246949.1	--	At5g39600	--	PF10780.9:39S ribosomal protein L53/MRP-L53	--	--	--
gene-LOC114256274	0	0	0	0	0.31	0.06	0.17	0.06	0.06	0	0	0	0	6	1	3	1	1	NW_021024579.1	262400	264452	-	LOC114256274	--	--	--	--	--	--	--	--	--	--
gene-LOC114256275	2.29	1.81	1.75	0	0	0.05	0	0.03	0	95	68	61	0	0	2	0	1	0	NW_021025395.1	1752636	1825901	-	LOC114256275	K24810 inhibitor of Bruton tyrosine kinase | (RefSeq) uncharacterized protein LOC110757283 (A)	--	XP_018821135.1	UVR8_ARATH RecName: Full=Ultraviolet-B receptor UVR8; AltName: Full=Protein UV-B RESISTANCE 8; AltName: Full=RCC1 domain-containing protein UVR8;	At1g19880	GO:0000785,chromatin; GO:0005829,cytosol; GO:0005634,nucleus; GO:0003682,chromatin binding; GO:0005085,guanyl-nucleotide exchange factor activity; GO:0042802,identical protein binding; GO:0009881,photoreceptor activity; GO:0042803,protein homodimerization activity; GO:0009649,entrainment of circadian clock; GO:0018298,protein-chromophore linkage; GO:0009411,response to UV; GO:0010224,response to …	PF00415.18:Regulator of chromosome condensation (RCC1) repeat	--	--	--
gene-LOC114256277	0	0	0	0.22	0	0	0	0	0	0	0	0	1	0	0	0	0	0	NW_021025395.1	1821616	1822764	+	LOC114256277	--	--	--	--	--	--	--	--	--	--
gene-LOC114256278	6.16	6.18	6.5	5.49	4.59	7.64	9.98	7.47	9.42	239	217	212	179	182	266	352	249	338	NW_021025395.1	1894447	1900243	-	LOC114256278	--	--	CDP07428.1	BPC6_ARATH RecName: Full=Protein BASIC PENTACYSTEINE6; Short=AtBPC6; AltName: Full=GAGA-binding transcriptional activator BBR/BPC6;	At5g42520	GO:0005730,nucleolus; GO:0005634,nucleus; GO:0042803,protein homodimerization activity; GO:0043565,sequence-specific DNA binding; GO:0006355,regulation of transcription, DNA-templated; GO:0009723,response to ethylene; GO:0006351,transcription, DNA-templated; GO:0005515,protein binding; GO:0003674,molecular_function; GO:0005488,binding; GO:0046983,protein dimerization activity; GO:0042802,identica…	PF06217.12:GAGA binding protein-like family	BBR-BPC	TF	BBR-BPC
gene-LOC114256280	1.3	0.61	0.75	0.93	0.69	1.98	0.53	0.73	0.8	35	15	17	21	19	48	13	17	20	NW_021025395.1	1889872	1893035	+	LOC114256280	--	--	--	--	--	--	--	--	--	--
gene-LOC114256281	0.06	0.21	0.08	0	0	0	0	0	0.07	1	3	1	0	0	0	0	0	1	NW_021025395.1	144662	147483	+	LOC114256281	--	--	--	--	--	--	--	--	--	--
gene-LOC114256283	0	0	0.17	0	0	0	0.32	0	0	0	0	1	0	0	0	2	0	0	NW_021025395.1	147766	149608	+	LOC114256283	--	--	--	--	--	--	--	--	--	--
gene-LOC114256284	0	0	0	0	0	0	0	0.18	0	0	0	0	0	0	0	0	2	0	NW_021025395.1	204758	206553	+	LOC114256284	--	--	--	--	--	--	--	--	--	--
gene-LOC114256286	0	0.1	0.42	0.21	0	0	1.47	0	1.64	0	1	4	2	0	0	15	0	17	NW_021025395.1	706512	707927	-	LOC114256286	K14617 LMBR1 domain-containing protein 1 | (RefSeq) LIMR family protein At5g01460 (A)	--	PIA32226.1	LMBD1_ARATH RecName: Full=LIMR family protein At3g08930;	At5g01460	GO:0016021,integral component of membrane; GO:0009506,plasmodesma; GO:0005575,cellular_component; GO:0016020,membrane; GO:0031224,intrinsic component of membrane; GO:0044425,membrane part; GO:0005911,cell-cell junction; GO:0030054,cell junction; GO:0055044,symplast	PF04791.16:LMBR1-like membrane protein	--	--	--
gene-LOC114256287	5.53	7.81	6.82	9.38	5.71	3.77	6.31	5.84	10.96	54	69	56	77	57	33	56	49	99	NW_021025395.1	705084	706371	-	LOC114256287	--	--	--	--	--	--	--	--	--	--
gene-LOC114256289	0.1	0.11	0.11	0	0	0	0.11	0	0.21	1	1	1	0	0	0	1	0	2	NW_021025395.1	1038895	1039568	+	LOC114256289	--	--	--	--	--	--	--	--	--	--
gene-LOC114256290	0	1.17	1.25	0.31	0	0	0	0.61	0.29	0	4	4	1	0	0	0	2	1	NW_021025395.1	1356937	1357636	-	LOC114256290	--	--	--	--	--	--	--	--	--	--
gene-LOC114256291	0.71	0.69	0.9	0.64	0.61	0.7	1.13	1.04	1.54	16	14	17	12	14	14	23	20	32	NW_021025395.1	1470935	1473494	+	LOC114256291	--	--	--	--	--	--	--	--	--	--
gene-LOC114256292	0	0	0	0	0.05	0	0	0	0.11	0	0	0	0	1	0	0	0	2	NW_021025395.1	1643630	1647312	+	LOC114256292	--	--	PIN00907.1	--	--	--	--	--	--	--
gene-LOC114256293	1.98	0.17	0.57	45.75	51.82	108.86	15.57	29.55	1.27	66	5	16	1280	1762	3252	471	845	39	NW_021025395.1	1987849	1989726	-	LOC114256293	--	--	CDP07430.1	GLOX1_ARATH RecName: Full=Aldehyde oxidase GLOX1 {ECO:0000305}; EC=1.2.3.1 {ECO:0000305}; AltName: Full=Glyoxal oxidase 1 {ECO:0000305|PubMed:21673079}; Flags: Precursor;	At1g75620	GO:0005576,extracellular region; GO:0004031,aldehyde oxidase activity; GO:0102797,geranial:oxygen oxidoreductase activity; GO:0102798,heptaldehyde:oxygen oxidoreductase activity; GO:0007275,multicellular organism development; GO:0003674,molecular_function; GO:0003824,catalytic activity; GO:0016491,oxidoreductase activity; GO:0016623,oxidoreductase activity, acting on the aldehyde or oxo group of …	PF07250.11:Glyoxal oxidase N-terminus	--	--	--
gene-LOC114256295	0.17	0	0.1	0.2	0.16	0	0.09	0	0	4	0	2	4	4	0	2	0	0	NW_021024579.1	713056	714419	+	LOC114256295	--	--	--	--	--	--	--	--	--	--
gene-LOC114256298	12.11	14.21	12.83	11.84	27.12	8.58	10.97	10.17	13.44	479	509	427	394	1097	305	395	346	492	NW_021025397.1	30803	36427	-	LOC114256298	K13418 somatic embryogenesis receptor kinase 1 [EC:2.7.10.1 2.7.11.1] | (RefSeq) somatic embryogenesis receptor kinase 2 (A)	--	XP_021690096.1	PERK1_ARATH RecName: Full=Proline-rich receptor-like protein kinase PERK1; EC=2.7.11.1; AltName: Full=Proline-rich extensin-like receptor kinase 1; Short=AtPERK1;	At3g24550	GO:0016021,integral component of membrane; GO:0005886,plasma membrane; GO:0005524,ATP binding; GO:0004672,protein kinase activity; GO:0004674,protein serine/threonine kinase activity; GO:0004675,transmembrane receptor protein serine/threonine kinase activity; GO:0007166,cell surface receptor signaling pathway; GO:0046777,protein autophosphorylation; GO:0009620,response to fungus; GO:0009611,respo…	PF07714.17:Protein tyrosine kinase	--	--	--
gene-LOC114256303	0.31	0.07	0	0.22	0.06	0.28	0	0.22	0	5	1	0	3	1	4	0	3	0	NW_021025397.1	394600	397633	-	LOC114256303	K18195 rhamnogalacturonan endolyase [EC:4.2.2.23] | (RefSeq) probable rhamnogalacturonate lyase B (A)	--	XP_011099952.1	--	At2g22620	GO:0030246,carbohydrate binding; GO:0016829,lyase activity; GO:0005975,carbohydrate metabolic process; GO:0003674,molecular_function; GO:0005488,binding; GO:0003824,catalytic activity; GO:0008152,metabolic process; GO:0008150,biological_process; GO:0044238,primary metabolic process; GO:0071704,organic substance metabolic process	PF06045.11:Rhamnogalacturonate lyase family	--	--	--
gene-LOC114256306	0.08	0.09	0	0	0	0	0.18	0.48	0	1	1	0	0	0	0	2	5	0	NW_021025397.1	780477	784457	+	LOC114256306	--	--	CBI18972.3	SECA2_ARATH RecName: Full=Protein translocase subunit SECA2, chloroplastic; Flags: Precursor;	At1g21650	GO:0031969,chloroplast membrane; GO:0005524,ATP binding; GO:0015462,ATPase-coupled protein transmembrane transporter activity; GO:0009658,chloroplast organization; GO:0017038,protein import; GO:0006605,protein targeting; GO:0010109,regulation of photosynthesis; GO:0000166,nucleotide binding; GO:0003674,molecular_function; GO:0005488,binding; GO:0008144,drug binding; GO:0017076,purine nucleotide b…	PF07516.13:SecA Wing and Scaffold domain	--	--	--
gene-LOC114256309	0.06	0	0	0.29	0	0.27	0.2	0	0.2	1	0	0	4	0	4	3	0	3	NW_021025397.1	371092	375018	-	LOC114256309	--	--	--	--	--	--	--	--	--	--
gene-LOC114256310	0	0	0	0.27	0	0.12	0	0	0	0	0	0	2	0	1	0	0	0	NW_021025397.1	705781	706957	+	LOC114256310	--	--	--	--	--	--	--	--	--	--
gene-LOC114256311	0.09	0	0	0.1	0.17	0.09	0	0	0	1	0	0	1	2	1	0	0	0	NW_021025397.1	752065	753446	-	LOC114256311	--	--	--	--	--	--	--	--	--	--
gene-LOC114256315	0	0	0	0	0	0	0	0.12	0	0	0	0	0	0	0	0	2	0	NW_021025398.1	193543	226613	-	LOC114256315	K04460 serine/threonine-protein phosphatase 5 [EC:3.1.3.16] | (RefSeq) uncharacterized protein LOC110762319 (A)	--	XP_009370377.1	MAIL1_ARATH RecName: Full=Protein MAIN-LIKE 1 {ECO:0000303|PubMed:24635680};	At2g25010	GO:0005634,nucleus; GO:0008483,transaminase activity; GO:0016458,gene silencing; GO:0010073,meristem maintenance; GO:0010082,regulation of root meristem growth; GO:0003674,molecular_function; GO:0003824,catalytic activity; GO:0016740,transferase activity; GO:0016769,transferase activity, transferring nitrogenous groups; GO:0008152,metabolic process; GO:0008150,biological_process; GO:0009892,negat…	PF10536.9:Plant mobile domain	--	--	--
gene-LOC114256316	1.36	0.87	1.02	1.79	1.19	1.2	0.63	0.25	0.93	19	11	12	21	17	15	8	3	12	NW_021025398.1	240866	245238	-	LOC114256316	K06699 proteasome activator subunit 4 | (RefSeq) proteasome activator subunit 4 (A)	ko03050: Proteasome	XP_006346090.1	PSME4_ARATH RecName: Full=Proteasome activator subunit 4; AltName: Full=Proteasome activator PA200;	At3g13330	GO:0005829,cytosol; GO:0005634,nucleus; GO:0005839,proteasome core complex; GO:0070577,lysine-acetylated histone binding; GO:0016504,peptidase activator activity; GO:0070628,proteasome binding; GO:0006281,DNA repair; GO:0010499,proteasomal ubiquitin-independent protein catabolic process; GO:0005515,protein binding; GO:0003674,molecular_function; GO:0042393,histone binding; GO:0005488,binding; GO:…	PF11919.8:Domain of unknown function (DUF3437)	--	--	--
gene-LOC114256318	0	0.14	0.07	0	0	0.07	0	0	0	0	2	1	0	0	1	0	0	0	NW_021025398.1	464831	466177	-	LOC114256318	--	--	XP_010911725.1	--	At2g04670	--	PF00098.23:Zinc knuckle	--	--	--
gene-LOC114256319	4.9	4	4.96	4.52	4.3	5.87	5.74	6.61	5.45	107	79	91	83	96	115	114	124	110	NW_021024579.1	44180	48752	-	LOC114256319	--	--	XP_022852322.1	--	At3g01920	GO:0003725,double-stranded RNA binding; GO:0003674,molecular_function; GO:0003676,nucleic acid binding; GO:0003723,RNA binding; GO:0005488,binding; GO:0097159,organic cyclic compound binding; GO:1901363,heterocyclic compound binding	PF01300.18:Telomere recombination	--	--	--
gene-LOC114256320	0	0	0	0	0	0.06	0	0	0	0	0	0	0	0	1	0	0	0	NW_021025398.1	1176314	1179463	-	LOC114256320	K20628 expansin | (RefSeq) expansin-A10-like (A)	--	CDP15297.1	EXPA9_ARATH RecName: Full=Expansin-A9; Short=AtEXPA9; AltName: Full=Alpha-expansin-9; Short=At-EXP9; Short=AtEx9; AltName: Full=Ath-ExpAlpha-1.10; Flags: Precursor;	At5g02260	GO:0005618,cell wall; GO:0009507,chloroplast; GO:0005576,extracellular region; GO:0016020,membrane; GO:0009664,plant-type cell wall organization; GO:0008150,biological_process; GO:0009987,cellular process; GO:0016043,cellular component organization; GO:0045229,external encapsulating structure organization; GO:0071554,cell wall organization or biogenesis; GO:0071555,cell wall organization; GO:0071…	PF01357.21:Pollen allergen	--	--	--
gene-LOC114256324	0	0	0	0	0	0	0.16	0	0.16	0	0	0	0	0	0	1	0	1	NW_021025398.1	1969216	1969656	-	LOC114256324	--	--	PON56894.1	YC20L_ARATH RecName: Full=Ycf20-like protein;	At3g56830	GO:0009507,chloroplast; GO:0016021,integral component of membrane; GO:0010196,nonphotochemical quenching; GO:0008150,biological_process; GO:0009314,response to radiation; GO:0009416,response to light stimulus; GO:0009628,response to abiotic stimulus; GO:0050896,response to stimulus; GO:1990066,energy quenching; GO:0005622,intracellular; GO:0005575,cellular_component; GO:0005623,cell; GO:0005737,c…	PF04483.12:Protein of unknown function (DUF565)	--	--	--
gene-LOC114256326	5.54	3.16	4.93	1.54	3.66	3.33	6.02	9.89	36.17	163	84	122	38	110	88	161	250	984	NW_021025398.1	38016	44790	-	LOC114256326	--	--	XP_002284485.1	--	At1g70900	--	PF05875.12:Ceramidase	--	--	--
gene-LOC114256327	0	0	0.06	0.31	0.21	0.21	0.21	0.11	0.33	0	0	2	11	9	8	8	4	13	NW_021025398.1	295132	302142	+	LOC114256327	K06670 cohesin complex subunit SCC1 | (RefSeq) sister chromatid cohesion 1 protein 3 (A)	--	XP_010659321.1	SCC13_ARATH RecName: Full=Sister chromatid cohesion 1 protein 3; AltName: Full=SCC1 homolog 3; Short=AtRAD21-2;	At3g59550	GO:0000798,nuclear cohesin complex; GO:0005730,nucleolus; GO:0005634,nucleus; GO:0003682,chromatin binding; GO:0051301,cell division; GO:0006302,double-strand break repair; GO:0009561,megagametogenesis; GO:0000278,mitotic cell cycle; GO:0009555,pollen development; GO:0007062,sister chromatid cohesion; GO:0003674,molecular_function; GO:0005488,binding; GO:0008150,biological_process; GO:0009987,cel…	PF04825.13:N terminus of Rad21 / Rec8 like protein	--	--	--
gene-LOC114256328	0.44	0.26	0.69	0.38	0.27	0.77	0.83	0.62	0.52	22	12	29	16	14	35	38	27	24	NW_021025398.1	606402	611065	+	LOC114256328	--	--	POF03751.1	LIMYB_ARATH RecName: Full=L10-interacting MYB domain-containing protein {ECO:0000303|PubMed:25707794};	At2g24960	GO:0005634,nucleus; GO:0006355,regulation of transcription, DNA-templated; GO:0006351,transcription, DNA-templated; GO:0008152,metabolic process; GO:0006139,nucleobase-containing compound metabolic process; GO:0006725,cellular aromatic compound metabolic process; GO:0006807,nitrogen compound metabolic process; GO:0008150,biological_process; GO:0009058,biosynthetic process; GO:0009059,macromolecul…	PF12776.7:Myb/SANT-like DNA-binding domain	--	--	--
gene-LOC114256329	0.67	0.04	0.44	1.06	0.58	0.5	0.66	1	0.32	18	1	10	24	16	12	16	23	8	NW_021025398.1	757069	760457	+	LOC114256329	--	--	CBI15256.3	--	At5g62550	GO:0005886,plasma membrane; GO:0005575,cellular_component; GO:0016020,membrane; GO:0005623,cell; GO:0044464,cell part; GO:0071944,cell periphery	--	--	--	--
gene-LOC114256330	71.72	80.71	74.25	81.51	47.3	48.56	73.31	76.79	76.24	1725	1757	1502	1649	1163	1049	1604	1588	1697	NW_021025398.1	764552	771239	-	LOC114256330	K10573 ubiquitin-conjugating enzyme E2 A [EC:2.3.2.23] | (RefSeq) ubiquitin-conjugating enzyme E2 2 (A)	ko04120: Ubiquitin mediated proteolysis	XP_008385275.1	UBC2_WHEAT RecName: Full=Ubiquitin-conjugating enzyme E2 2; EC=2.3.2.23; AltName: Full=E2 ubiquitin-conjugating enzyme 2; AltName: Full=Ubiquitin carrier protein 2; AltName: Full=Ubiquitin-conjugating enzyme E2-16 kDa; AltName: Full=Ubiquitin-protein ligase 2;	At2g02760	GO:0005524,ATP binding; GO:0016740,transferase activity; GO:0016567,protein ubiquitination; GO:0000166,nucleotide binding; GO:0003674,molecular_function; GO:0005488,binding; GO:0008144,drug binding; GO:0017076,purine nucleotide binding; GO:0030554,adenyl nucleotide binding; GO:0032553,ribonucleotide binding; GO:0032555,purine ribonucleotide binding; GO:0032559,adenyl ribonucleotide binding; GO:00…	PF00179.26:Ubiquitin-conjugating enzyme	--	--	--
gene-LOC114256331	0.13	0.07	0.12	0	0	0.04	0.07	0	0.07	4	2	3	0	0	1	2	0	2	NW_021025398.1	776361	781546	-	LOC114256331	K13424 WRKY transcription factor 33 | (RefSeq) WRKY transcription factor WRKY24-like (A)	ko04016: MAPK signaling pathway - plant; ko04626: Plant-pathogen interaction	XP_022768346.1	WRK61_ARATH RecName: Full=Probable WRKY transcription factor 61; AltName: Full=WRKY DNA-binding protein 61;	At5g15130	GO:0005634,nucleus; GO:0003700,DNA-binding transcription factor activity; GO:0043565,sequence-specific DNA binding; GO:0006351,transcription, DNA-templated; GO:0140110,transcription regulator activity; GO:0003674,molecular_function; GO:0003676,nucleic acid binding; GO:0003677,DNA binding; GO:0005488,binding; GO:0097159,organic cyclic compound binding; GO:1901363,heterocyclic compound binding; GO:…	PF03106.15:WRKY DNA -binding domain	WRKY	TF	WRKY
gene-LOC114256332	0.33	0.25	0.21	0.27	0.07	0.03	0.28	0.06	0.03	13	9	7	9	3	1	10	2	1	NW_021025398.1	930309	937822	+	LOC114256332	K13415 protein brassinosteroid insensitive 1 [EC:2.7.10.1 2.7.11.1] | (RefSeq) systemin receptor SR160 (A)	ko04075: Plant hormone signal transduction	XP_017973802.1	FEI1_ARATH RecName: Full=LRR receptor-like serine/threonine-protein kinase FEI 1; EC=2.7.11.1; Flags: Precursor;	At5g62710	GO:0016021,integral component of membrane; GO:0005886,plasma membrane; GO:0005524,ATP binding; GO:0004674,protein serine/threonine kinase activity; GO:0030244,cellulose biosynthetic process; GO:0000166,nucleotide binding; GO:0003674,molecular_function; GO:0005488,binding; GO:0008144,drug binding; GO:0017076,purine nucleotide binding; GO:0030554,adenyl nucleotide binding; GO:0032553,ribonucleotide…	PF00069.25:Protein kinase domain	--	--	--
gene-LOC114256333	102.86	80.2	89.25	85.64	90.65	88.46	89.18	87.76	72.2	3119	2201	2276	2184	2810	2409	2460	2288	2026	NW_021025398.1	940336	943874	-	LOC114256333	K09338 homeobox-leucine zipper protein | (RefSeq) homeobox-leucine zipper protein HAT5-like isoform X1 (A)	--	XP_002271692.1	HOX16_ORYSI RecName: Full=Homeobox-leucine zipper protein HOX16; AltName: Full=HD-ZIP protein HOX16; AltName: Full=Homeodomain transcription factor HOX16; AltName: Full=OsHox16;	At1g69780	GO:0005634,nucleus; GO:0003700,DNA-binding transcription factor activity; GO:0043565,sequence-specific DNA binding; GO:0006351,transcription, DNA-templated; GO:0140110,transcription regulator activity; GO:0003674,molecular_function; GO:0003676,nucleic acid binding; GO:0003677,DNA binding; GO:0005488,binding; GO:0097159,organic cyclic compound binding; GO:1901363,heterocyclic compound binding; GO:…	PF00046.29:Homeodomain	HB-HD-ZIP	TF	HB->HB-HD-ZIP
gene-LOC114256334	26.25	21.3	22.38	13.05	16.3	22.33	25.08	29.22	27.32	512	376	367	214	325	391	445	490	493	NW_021024579.1	56014	59774	-	LOC114256334	--	--	XP_002269795.1	TOM20_SOLTU RecName: Full=Mitochondrial import receptor subunit TOM20; AltName: Full=Translocase of outer membrane 20 kDa subunit;	At3g27080	GO:0016021,integral component of membrane; GO:0005742,mitochondrial outer membrane translocase complex; GO:0045040,protein import into mitochondrial outer membrane; GO:0008104,protein localization; GO:0006605,protein targeting; GO:0006626,protein targeting to mitochondrion; GO:0006810,transport; GO:0006839,mitochondrial transport; GO:0006886,intracellular protein transport; GO:0006996,organelle o…	PF06552.12:Plant specific mitochondrial import receptor subunit TOM20	--	--	--
gene-LOC114256336	0.27	0.49	0.56	0.18	0.48	0.46	0.27	0.17	0.13	28	46	49	16	51	43	25	15	12	NW_021025398.1	1004324	1010150	-	LOC114256336	--	--	XP_021904612.1	QKY_ARATH RecName: Full=Protein QUIRKY {ECO:0000303|PubMed:19180193};	At1g74720	GO:0016021,integral component of membrane; GO:0005886,plasma membrane; GO:0009506,plasmodesma; GO:0016757,transferase activity, transferring glycosyl groups; GO:0099402,plant organ development; GO:0003674,molecular_function; GO:0003824,catalytic activity; GO:0016740,transferase activity; GO:0007275,multicellular organism development; GO:0008150,biological_process; GO:0032501,multicellular organis…	PF08372.10:Plant phosphoribosyltransferase C-terminal	--	--	--
gene-LOC114256337	1.39	0.71	1.02	1.4	0.94	0.18	0.18	0.06	0.12	26	12	16	22	18	3	3	1	2	NW_021025398.1	1011747	1014398	-	LOC114256337	K13993 HSP20 family protein | (RefSeq) 17.6 kDa class I heat shock protein-like (A)	ko04141: Protein processing in endoplasmic reticulum	POE58596.1	RTM2B_ARATH RecName: Full=Inactive protein RESTRICTED TEV MOVEMENT 2; AltName: Full=Inactive restricted tobacco etch virus movement protein 2;	At5g20970	GO:0016021,integral component of membrane; GO:0005886,plasma membrane; GO:0006952,defense response; GO:0006950,response to stress; GO:0008150,biological_process; GO:0050896,response to stimulus; GO:0005575,cellular_component; GO:0016020,membrane; GO:0031224,intrinsic component of membrane; GO:0044425,membrane part; GO:0005623,cell; GO:0044464,cell part; GO:0071944,cell periphery	PF00011.21:Hsp20/alpha crystallin family	--	--	--
gene-LOC114256338	9.11	11.68	9.57	12.53	12.19	14.24	14.86	12.37	13.86	275	319	243	318	376	386	408	321	387	NW_021025398.1	1025740	1039993	-	LOC114256338	K17602 YLP motif-containing protein 1 | (RefSeq) uncharacterized protein LOC110752096 isoform X1 (A)	--	CBI15263.3	--	At5g62760	GO:0005634,nucleus; GO:0005622,intracellular; GO:0005575,cellular_component; GO:0005623,cell; GO:0043231,intracellular membrane-bounded organelle; GO:0043226,organelle; GO:0043227,membrane-bounded organelle; GO:0043229,intracellular organelle; GO:0044424,intracellular part; GO:0044464,cell part	PF13671.6:AAA domain	--	--	--
gene-LOC114256339	3.88	6.24	11.55	0.18	0	0	0.04	0.09	0	101	147	253	4	0	0	1	2	0	NW_021025398.1	1019986	1023660	+	LOC114256339	K01728 pectate lyase [EC:4.2.2.2] | (RefSeq) pectate lyase-like (A)	ko00040: Pentose and glucuronate interconversions; ko01100: Metabolic pathways	CDP14850.1	PLY_LILLO RecName: Full=Pectate lyase; EC=4.2.2.2; Flags: Precursor;	At5g15110	GO:0046872,metal ion binding; GO:0030570,pectate lyase activity; GO:0045490,pectin catabolic process; GO:0003674,molecular_function; GO:0005488,binding; GO:0043167,ion binding; GO:0043169,cation binding; GO:0003824,catalytic activity; GO:0016829,lyase activity; GO:0016835,carbon-oxygen lyase activity; GO:0016837,carbon-oxygen lyase activity, acting on polysaccharides; GO:0000272,polysaccharide ca…	PF04431.13:Pectate lyase, N terminus	--	--	--
gene-LOC114256340	19.49	10.87	8.87	10.85	19.59	15.69	11.07	10.43	8.6	985	497	377	461	1012	712	509	453	402	NW_021025398.1	1184286	1219114	-	LOC114256340	--	--	AFN42875.1	--	At3g53180	GO:0004356,glutamate-ammonia ligase activity; GO:0016787,hydrolase activity; GO:0006542,glutamine biosynthetic process; GO:0003674,molecular_function; GO:0003824,catalytic activity; GO:0016211,ammonia ligase activity; GO:0016874,ligase activity; GO:0016879,ligase activity, forming carbon-nitrogen bonds; GO:0016880,acid-ammonia (or amide) ligase activity; GO:0008152,metabolic process; GO:0006082,o…	PF00120.24:Glutamine synthetase, catalytic domain	--	--	--
gene-LOC114256341	0.72	1.2	0.82	1.11	0.79	1.54	1.92	2.17	2.86	24	36	23	31	27	46	58	62	88	NW_021025398.1	1209326	1214804	+	LOC114256341	--	--	--	--	--	--	--	--	--	--
gene-LOC114256342	13.66	10.93	15.9	61.69	282.27	163.66	28.09	43.44	19.88	424	307	415	1610	8954	4561	793	1159	571	NW_021025398.1	1360714	1362884	+	LOC114256342	K14497 protein phosphatase 2C [EC:3.1.3.16] | (RefSeq) probable protein phosphatase 2C 24 (A)	ko04016: MAPK signaling pathway - plant; ko04075: Plant hormone signal transduction	XP_009599862.1	P2C24_ARATH RecName: Full=Probable protein phosphatase 2C 24; Short=AtPP2C24; EC=3.1.3.16;	At2g29380	GO:0046872,metal ion binding; GO:0004722,protein serine/threonine phosphatase activity; GO:0003674,molecular_function; GO:0005488,binding; GO:0043167,ion binding; GO:0043169,cation binding; GO:0003824,catalytic activity; GO:0004721,phosphoprotein phosphatase activity; GO:0016787,hydrolase activity; GO:0016788,hydrolase activity, acting on ester bonds; GO:0016791,phosphatase activity; GO:0042578,p…	PF00481.21:Protein phosphatase 2C	--	--	--
gene-LOC114256343	37.11	47.75	35.45	58.36	38.32	33.73	29.03	36.52	44.9	468	545	376	619	494	382	333	396	524	NW_021025398.1	1846334	1849956	+	LOC114256343	K02969 small subunit ribosomal protein S20e | (RefSeq) 40S ribosomal protein S20-2 (A)	ko03010: Ribosome	XP_011076314.1	RS202_ARATH RecName: Full=40S ribosomal protein S20-2;	At3g47370	GO:0005618,cell wall; GO:0005829,cytosol; GO:0022626,cytosolic ribosome; GO:0022627,cytosolic small ribosomal subunit; GO:0016020,membrane; GO:0005730,nucleolus; GO:0009506,plasmodesma; GO:0042788,polysomal ribosome; GO:0003729,mRNA binding; GO:0003735,structural constituent of ribosome; GO:0002181,cytoplasmic translation; GO:0003674,molecular_function; GO:0003676,nucleic acid binding; GO:0003723…	PF00338.22:Ribosomal protein S10p/S20e	--	--	--
gene-LOC114256344	8.13	7.18	8.15	9.49	10.67	11.49	8.85	9.61	10.96	319	255	269	313	428	405	316	324	398	NW_021024579.1	99938	107416	+	LOC114256344	K00387 sulfite oxidase [EC:1.8.3.1] | (RefSeq) sulfite oxidase isoform X1 (A)	ko00920: Sulfur metabolism; ko01100: Metabolic pathways	BAE48793.1	SUOX_ARATH RecName: Full=Sulfite oxidase; EC=1.8.3.1; AltName: Full=Moco-containing protein AtMCP; Short=At-SO; Short=AtSOX;	At3g01910	GO:0005739,mitochondrion; GO:0005777,peroxisome; GO:0030151,molybdenum ion binding; GO:0008482,sulfite oxidase activity; GO:0015994,chlorophyll metabolic process; GO:0042128,nitrate assimilation; GO:0010477,response to sulfur dioxide; GO:0006790,sulfur compound metabolic process; GO:0003674,molecular_function; GO:0005488,binding; GO:0046872,metal ion binding; GO:0043167,ion binding; GO:0043169,ca…	PF00174.19:Oxidoreductase molybdopterin binding domain	--	--	--
gene-LOC114256345	0.69	0.53	0.44	0.63	1.25	1.49	0.88	0.37	0.75	13	9	7	10	24	25	15	6	13	NW_021025398.1	1908535	1910721	-	LOC114256345	--	--	OWM79468.1	LPA2_ARATH RecName: Full=Protein LOW PSII ACCUMULATION 2, chloroplastic; Flags: Precursor;	At5g51540	GO:0009507,chloroplast; GO:0009534,chloroplast thylakoid; GO:0009535,chloroplast thylakoid membrane; GO:0016021,integral component of membrane; GO:0005622,intracellular; GO:0005575,cellular_component; GO:0005623,cell; GO:0005737,cytoplasm; GO:0043231,intracellular membrane-bounded organelle; GO:0009536,plastid; GO:0043226,organelle; GO:0043227,membrane-bounded organelle; GO:0043229,intracellular …	--	--	--	--
gene-LOC114256347	8.87	12.5	7.06	3.63	8.83	3.44	12.92	9.75	11.49	221	282	148	76	225	77	293	209	265	NW_021025398.1	1971169	1976978	+	LOC114256347	K13800 UMP-CMP kinase [EC:2.7.4.14] | (RefSeq) UMP-CMP kinase (A)	ko00240: Pyrimidine metabolism; ko01100: Metabolic pathways; ko01240: Biosynthesis of cofactors	XP_002263160.1	KCY2_ARATH RecName: Full=Probable UMP-CMP kinase 2; EC=2.7.4.14 {ECO:0000255|HAMAP-Rule:MF_03172}; AltName: Full=Deoxycytidylate kinase {ECO:0000255|HAMAP-Rule:MF_03172}; Short=CK {ECO:0000255|HAMAP-Rule:MF_03172}; Short=dCMP kinase {ECO:0000255|HAMAP-Rule:MF_03172}; AltName: Full=Uridine monophosphate/cytidine monophosphate kinase {ECO:0000255|HAMAP-Rule:MF_03172}; Short=UMP/CMP kinase {ECO:0000…	At4g25280	GO:0005737,cytoplasm; GO:0005634,nucleus; GO:0005524,ATP binding; GO:0004127,cytidylate kinase activity; GO:0009041,uridylate kinase activity; GO:0006207,'de novo' pyrimidine nucleobase biosynthetic process; GO:0006221,pyrimidine nucleotide biosynthetic process; GO:0000166,nucleotide binding; GO:0003674,molecular_function; GO:0005488,binding; GO:0008144,drug binding; GO:0017076,purine nucleotide …	PF00406.22:Adenylate kinase	--	--	--
gene-LOC114256348	3.42	2.25	2.18	3.89	2.28	4.03	4.14	5.07	5.14	69	41	37	66	47	73	76	88	96	NW_021025398.1	1978340	1985466	-	LOC114256348	--	--	XP_010259042.1	YC20L_ARATH RecName: Full=Ycf20-like protein;	At3g56830	GO:0009507,chloroplast; GO:0016021,integral component of membrane; GO:0010196,nonphotochemical quenching; GO:0008150,biological_process; GO:0009314,response to radiation; GO:0009416,response to light stimulus; GO:0009628,response to abiotic stimulus; GO:0050896,response to stimulus; GO:1990066,energy quenching; GO:0005622,intracellular; GO:0005575,cellular_component; GO:0005623,cell; GO:0005737,c…	PF04483.12:Protein of unknown function (DUF565)	--	--	--
gene-LOC114256349	915.03	778.13	766.81	2347.35	925.48	1617.7	1070.25	1374.13	1602.48	14457	11126	10189	31191	14947	22953	15382	18666	23428	NW_021025398.1	2040195	2041086	+	LOC114256349	K01051 pectinesterase [EC:3.1.1.11] | (RefSeq) pectinesterase (A)	ko00040: Pentose and glucuronate interconversions; ko01100: Metabolic pathways	OMO98100.1	21KD_DAUCA RecName: Full=21 kDa protein; AltName: Full=1.2 protein; Flags: Precursor;	At5g62350	GO:0004857,enzyme inhibitor activity; GO:0003674,molecular_function; GO:0098772,molecular function regulator; GO:0030234,enzyme regulator activity	PF04043.15:Plant invertase/pectin methylesterase inhibitor	--	--	--
gene-LOC114256350	0.08	0.45	0	0.1	0.56	0.55	0.63	0.48	0.35	1	5	0	1	7	6	7	5	4	NW_021025398.1	286652	287575	+	LOC114256350	--	--	--	--	--	--	--	--	--	--
gene-LOC114256351	1.02	0.19	0.81	2.54	2.5	3.8	0.47	1.69	0.55	12	2	8	25	30	40	5	17	6	NW_021025398.1	303784	305977	-	LOC114256351	--	--	XP_021818995.1	TCLOT_ARATH RecName: Full=Thioredoxin-like protein Clot; AltName: Full=Thioredoxin Clot; Short=AtClot;	At5g42850	GO:0005829,cytosol; GO:0047134,protein-disulfide reductase activity; GO:0045454,cell redox homeostasis; GO:0015036,disulfide oxidoreductase activity; GO:0003674,molecular_function; GO:0003824,catalytic activity; GO:0016491,oxidoreductase activity; GO:0016651,oxidoreductase activity, acting on NAD(P)H; GO:0016667,oxidoreductase activity, acting on a sulfur group of donors; GO:0016668,oxidoreductas…	PF06110.11:Eukaryotic protein of unknown function (DUF953)	--	--	--
gene-LOC114256352	2.12	0	2.23	1.26	3.59	7.81	0.18	0.19	0	26	0	23	13	45	86	2	2	0	NW_021025398.1	482882	483606	+	LOC114256352	--	--	--	--	--	--	--	--	--	--
gene-LOC114256353	0.16	0.36	0	0.19	0	0.36	0	0	0.26	2	4	0	2	0	4	0	0	3	NW_021025398.1	616404	617105	+	LOC114256353	K04079 molecular chaperone HtpG | (RefSeq) heat shock protein 83 (A)	ko04141: Protein processing in endoplasmic reticulum; ko04626: Plant-pathogen interaction	XP_022874618.1	HSP82_TOBAC RecName: Full=Heat shock protein 82; Flags: Fragment;	At5g52640	GO:0005737,cytoplasm; GO:0005524,ATP binding; GO:0051082,unfolded protein binding; GO:0006457,protein folding; GO:0006950,response to stress; GO:0000166,nucleotide binding; GO:0003674,molecular_function; GO:0005488,binding; GO:0008144,drug binding; GO:0017076,purine nucleotide binding; GO:0030554,adenyl nucleotide binding; GO:0032553,ribonucleotide binding; GO:0032555,purine ribonucleotide bindin…	PF00183.18:Hsp90 protein	--	--	--
gene-LOC114256354	1.65	0.45	0.98	1.68	0.75	0.92	0.78	0.48	1.59	28	7	14	24	13	14	12	7	25	NW_021025398.1	1343805	1347713	-	LOC114256354	K00850 6-phosphofructokinase 1 [EC:2.7.1.11] | (RefSeq) ATP-dependent 6-phosphofructokinase 6-like (A)	ko00010: Glycolysis / Gluconeogenesis; ko00030: Pentose phosphate pathway; ko00051: Fructose and mannose metabolism; ko00052: Galactose metabolism; ko01100: Metabolic pathways; ko01110: Biosynthesis of secondary metabolites; ko01200: Carbon metabolism; ko01230: Biosynthesis of amino acids; ko03018: RNA degradation	XP_011458966.1	PFKA3_ARATH RecName: Full=ATP-dependent 6-phosphofructokinase 3 {ECO:0000255|HAMAP-Rule:MF_03186}; Short=ATP-PFK 3 {ECO:0000255|HAMAP-Rule:MF_03186}; Short=Phosphofructokinase 3 {ECO:0000255|HAMAP-Rule:MF_03186}; EC=2.7.1.11 {ECO:0000255|HAMAP-Rule:MF_03186}; AltName: Full=Phosphohexokinase 3 {ECO:0000255|HAMAP-Rule:MF_03186};	At4g26270	GO:0005829,cytosol; GO:0003872,6-phosphofructokinase activity; GO:0005524,ATP binding; GO:0046872,metal ion binding; GO:0006002,fructose 6-phosphate metabolic process; GO:0006096,glycolytic process; GO:0010053,root epidermal cell differentiation; GO:0003674,molecular_function; GO:0003824,catalytic activity; GO:0008443,phosphofructokinase activity; GO:0016301,kinase activity; GO:0016740,transferas…	PF00365.20:Phosphofructokinase	--	--	--
gene-LOC114256355	0	1.86	0.73	0	0	0.17	0	0	0	0	11	4	0	0	1	0	0	0	NW_021025398.1	1962019	1963337	+	LOC114256355	--	--	--	--	--	--	--	--	--	--
gene-LOC114256357	24.84	12.02	17.17	39.87	10.71	39.78	12.41	9.95	6.36	363	159	211	490	160	522	165	125	86	NW_021025400.1	83255	92577	+	LOC114256357	--	--	KVI05397.1	HIP21_ARATH RecName: Full=Heavy metal-associated isoprenylated plant protein 21 {ECO:0000303|PubMed:21072340, ECO:0000303|PubMed:23368984}; Short=AtHIP21 {ECO:0000303|PubMed:23368984}; Short=AtHIPP21 {ECO:0000303|PubMed:21072340, ECO:0000303|PubMed:23368984}; Flags: Precursor;	At5g17450	GO:0005737,cytoplasm; GO:0016020,membrane; GO:0046914,transition metal ion binding; GO:0055073,cadmium ion homeostasis; GO:0046916,cellular transition metal ion homeostasis; GO:0071585,detoxification of cadmium ion; GO:0030001,metal ion transport; GO:0003674,molecular_function; GO:0005488,binding; GO:0046872,metal ion binding; GO:0043167,ion binding; GO:0043169,cation binding; GO:0008150,biologic…	PF00403.26:Heavy-metal-associated domain	--	--	--
gene-LOC114256358	0	0	0	0.06	0.05	0	0	0	0	0	0	0	2	2	0	0	0	0	NW_021025400.1	125713	129321	-	LOC114256358	--	--	--	--	--	--	--	--	--	--
gene-LOC114256360	0.23	0.16	0.15	0.02	0.09	0.1	0.12	0	0.09	13	8	7	1	5	5	6	0	5	NW_021025400.1	145015	153752	-	LOC114256360	--	--	--	--	--	--	--	--	--	--
gene-LOC114256361	14.8	8.1	13.74	10.03	7.88	16.36	10.32	11.31	11.66	656	325	512	374	357	651	416	431	478	NW_021025400.1	244413	250018	+	LOC114256361	K17756 long-chain-alcohol oxidase [EC:1.1.3.20] | (RefSeq) long-chain-alcohol oxidase FAO2 (A)	--	XP_015891333.1	FAO2_LOTJA RecName: Full=Long-chain-alcohol oxidase FAO2; EC=1.1.3.20; AltName: Full=Long-chain fatty alcohol oxidase 2;	At4g28570	GO:0016021,integral component of membrane; GO:0050660,flavin adenine dinucleotide binding; GO:0046577,long-chain-alcohol oxidase activity; GO:0000166,nucleotide binding; GO:0003674,molecular_function; GO:0005488,binding; GO:0036094,small molecule binding; GO:0043167,ion binding; GO:0043168,anion binding; GO:0048037,cofactor binding; GO:0050662,coenzyme binding; GO:0097159,organic cyclic compound …	PF00732.19:GMC oxidoreductase	--	--	--
gene-LOC114256362	126.83	159.68	132.77	121.91	92.78	102.16	117.13	104.56	119.32	3846	4382	3386	3109	2876	2782	3231	2726	3348	NW_021025400.1	277447	285821	-	LOC114256362	K01900 succinyl-CoA synthetase beta subunit [EC:6.2.1.4 6.2.1.5] | (RefSeq) succinate--CoA ligase [ADP-forming] subunit beta, mitochondrial (A)	ko00020: Citrate cycle (TCA cycle); ko00640: Propanoate metabolism; ko01100: Metabolic pathways; ko01110: Biosynthesis of secondary metabolites; ko01200: Carbon metabolism	PLY74151.1	SUCB_SOLLC RecName: Full=Succinate--CoA ligase [ADP-forming] subunit beta, mitochondrial {ECO:0000255|HAMAP-Rule:MF_03219}; EC=6.2.1.5 {ECO:0000255|HAMAP-Rule:MF_03219}; AltName: Full=Succinyl-CoA synthetase beta chain {ECO:0000255|HAMAP-Rule:MF_03219}; Short=SCS-beta {ECO:0000255|HAMAP-Rule:MF_03219}; Flags: Precursor;	At2g20420	GO:0005739,mitochondrion; GO:0005524,ATP binding; GO:0005507,copper ion binding; GO:0004775,succinate-CoA ligase (ADP-forming) activity; GO:0046686,response to cadmium ion; GO:0006105,succinate metabolic process; GO:0006104,succinyl-CoA metabolic process; GO:0006099,tricarboxylic acid cycle; GO:0000166,nucleotide binding; GO:0003674,molecular_function; GO:0005488,binding; GO:0008144,drug binding;…	PF08442.10:ATP-grasp domain	--	--	--
gene-LOC114256363	0.31	0.57	0.18	0.31	0.76	1.15	1.76	1.38	2.85	6	10	3	5	15	20	31	23	51	NW_021025400.1	47510	49573	+	LOC114256363	K00606 3-methyl-2-oxobutanoate hydroxymethyltransferase [EC:2.1.2.11] | (RefSeq) 3-methyl-2-oxobutanoate hydroxymethyltransferase 1, mitochondrial-like (A)	ko00770: Pantothenate and CoA biosynthesis; ko01100: Metabolic pathways; ko01110: Biosynthesis of secondary metabolites; ko01240: Biosynthesis of cofactors	XP_012073897.1	PANB2_ARATH RecName: Full=3-methyl-2-oxobutanoate hydroxymethyltransferase 2, mitochondrial; EC=2.1.2.11; AltName: Full=Ketopantoate hydroxymethyltransferase 2; Flags: Precursor;	At3g61530	GO:0005739,mitochondrion; GO:0003864,3-methyl-2-oxobutanoate hydroxymethyltransferase activity; GO:0050897,cobalt ion binding; GO:0008168,methyltransferase activity; GO:0008270,zinc ion binding; GO:0015940,pantothenate biosynthetic process; GO:0003674,molecular_function; GO:0003824,catalytic activity; GO:0016740,transferase activity; GO:0016741,transferase activity, transferring one-carbon groups…	PF02548.15:Ketopantoate hydroxymethyltransferase	--	--	--
gene-LOC114256368	0.03	0.16	0.07	0	0.06	0.19	0.06	0.1	0.09	1	5	2	0	2	6	2	3	3	NW_021025401.1	63663	96082	-	LOC114256368	--	--	XP_002277382.1	GLIP5_ARATH RecName: Full=GDSL esterase/lipase 5; EC=3.1.1.-; AltName: Full=Extracellular lipase 5; Flags: Precursor;	At1g53920	GO:0005576,extracellular region; GO:0016298,lipase activity; GO:0016042,lipid catabolic process; GO:0003674,molecular_function; GO:0003824,catalytic activity; GO:0016787,hydrolase activity; GO:0016788,hydrolase activity, acting on ester bonds; GO:0008152,metabolic process; GO:0006629,lipid metabolic process; GO:0008150,biological_process; GO:0009056,catabolic process; GO:0044238,primary metabolic…	PF00657.22:GDSL-like Lipase/Acylhydrolase	--	--	--
gene-LOC114256369	7.3	8.03	8.1	13.93	19.63	13.51	11.44	12.76	10.44	195	194	182	313	536	324	278	293	258	NW_021024579.1	81252	98608	+	LOC114256369	--	--	XP_010112362.1	--	At3g27110	GO:0004222,metalloendopeptidase activity; GO:0071586,CAAX-box protein processing; GO:0003674,molecular_function; GO:0003824,catalytic activity; GO:0004175,endopeptidase activity; GO:0008237,metallopeptidase activity; GO:0008233,peptidase activity; GO:0070011,peptidase activity, acting on L-amino acid peptides; GO:0016787,hydrolase activity; GO:0140096,catalytic activity, acting on a protein; GO:0…	PF01435.18:Peptidase family M48	--	--	--
gene-LOC114256370	20.27	12.26	16.6	12.06	32.96	28.33	33.85	29.51	17.08	1523	834	1049	762	2532	1912	2314	1907	1188	NW_021025401.1	189062	254925	+	LOC114256370	K00106 xanthine dehydrogenase/oxidase [EC:1.17.1.4 1.17.3.2] | (RefSeq) xanthine dehydrogenase 1-like isoform X1 (A)	ko00230: Purine metabolism; ko00232: Caffeine metabolism; ko01100: Metabolic pathways; ko01110: Biosynthesis of secondary metabolites; ko04146: Peroxisome	AEY85033.1	XDH1_ARATH RecName: Full=Xanthine dehydrogenase 1; Short=AtXDH1; EC=1.17.1.4 {ECO:0000269|PubMed:14726515};	At4g34890	GO:0005829,cytosol; GO:0051537,2 iron, 2 sulfur cluster binding; GO:0009055,electron transfer activity; GO:0050660,flavin adenine dinucleotide binding; GO:0005506,iron ion binding; GO:0016614,oxidoreductase activity, acting on CH-OH group of donors; GO:0016903,oxidoreductase activity, acting on the aldehyde or oxo group of donors; GO:0004854,xanthine dehydrogenase activity; GO:0006145,purine nucl…	PF02738.18:Molybdopterin-binding domain of aldehyde dehydrogenase	--	--	--
gene-LOC114256371	7.25	5.88	9.82	0.6	2.02	6.44	1.01	2.99	2.23	158	116	180	11	45	126	20	56	45	NW_021025401.1	316347	317680	+	LOC114256371	--	--	--	--	--	--	--	--	--	--
gene-LOC114256374	5.85	1.93	4.24	2.28	15.62	8.93	9.24	9.52	4.36	442	132	269	145	1206	606	635	618	305	NW_021025401.1	658304	680272	+	LOC114256374	K08472 mlo protein | (RefSeq) MLO-like protein 3 (A)	--	CDP07140.1	MLO3_ARATH RecName: Full=MLO-like protein 3; Short=AtMlo3;	At1g61560	GO:0016021,integral component of membrane; GO:0005886,plasma membrane; GO:0005516,calmodulin binding; GO:0006952,defense response; GO:0009607,response to biotic stimulus; GO:0005515,protein binding; GO:0003674,molecular_function; GO:0005488,binding; GO:0006950,response to stress; GO:0008150,biological_process; GO:0050896,response to stimulus; GO:0005575,cellular_component; GO:0016020,membrane; GO…	PF03094.15:Mlo family	--	--	--
gene-LOC114256375	8.66	10.76	7.56	7.43	10.4	5.44	2.1	2.42	3.47	475	534	349	343	583	268	105	114	176	NW_021025401.1	716053	727819	+	LOC114256375	K14486 auxin response factor | (RefSeq) auxin response factor 3 (A)	ko04075: Plant hormone signal transduction	XP_002285019.2	ARFD_ARATH RecName: Full=Auxin response factor 4;	At5g60450	GO:0005634,nucleus; GO:0003677,DNA binding; GO:0003700,DNA-binding transcription factor activity; GO:0010158,abaxial cell fate specification; GO:0009734,auxin-activated signaling pathway; GO:0006351,transcription, DNA-templated; GO:0010050,vegetative phase change; GO:0003674,molecular_function; GO:0003676,nucleic acid binding; GO:0005488,binding; GO:0097159,organic cyclic compound binding; GO:190…	PF06507.13:Auxin response factor	B3-ARF	TF	B3->B3-ARF
gene-LOC114256376	9.38	11.57	12.82	8.85	3.96	15.06	7.71	9.68	14.21	301	336	346	239	130	434	225	267	422	NW_021025401.1	729860	738213	-	LOC114256376	--	--	XP_002265377.2	COL10_ARATH RecName: Full=Zinc finger protein CONSTANS-LIKE 10;	At5g48250	GO:0005634,nucleus; GO:0005886,plasma membrane; GO:0003700,DNA-binding transcription factor activity; GO:0008270,zinc ion binding; GO:0140110,transcription regulator activity; GO:0003674,molecular_function; GO:0005488,binding; GO:0046872,metal ion binding; GO:0043167,ion binding; GO:0043169,cation binding; GO:0046914,transition metal ion binding; GO:0005622,intracellular; GO:0005575,cellular_comp…	PF06203.14:CCT motif	C2C2-CO-like	TF	C2C2->C2C2-CO-like
gene-LOC114256377	17.12	15.77	18.74	32.22	40.34	30.73	24.43	23.38	24.5	379	316	349	600	913	611	492	445	502	NW_021025401.1	1113520	1122145	-	LOC114256377	K09264 MADS-box transcription factor, plant | (RefSeq) developmental protein SEPALLATA 1 isoform X1 (A)	--	ANB45560.1	SEP1_ARATH RecName: Full=Developmental protein SEPALLATA 1; AltName: Full=Agamous-like MADS-box protein AGL2;	At5g15800	GO:0005634,nucleus; GO:0003700,DNA-binding transcription factor activity; GO:0046983,protein dimerization activity; GO:0000977,RNA polymerase II regulatory region sequence-specific DNA binding; GO:0030154,cell differentiation; GO:0009908,flower development; GO:0045944,positive regulation of transcription by RNA polymerase II; GO:0006351,transcription, DNA-templated; GO:0140110,transcription regul…	PF00319.18:SRF-type transcription factor (DNA-binding and dimerisation domain)	MADS-MIKC	TF	MADS->MADS-MIKC
gene-LOC114256378	5.87	7.31	5.88	7.67	9.06	13.31	10.46	7.45	7.85	253	285	213	278	399	515	410	276	313	NW_021025401.1	1331047	1339105	+	LOC114256378	K00555 tRNA (guanine26-N2/guanine27-N2)-dimethyltransferase [EC:2.1.1.215 2.1.1.216] | (RefSeq) probable tRNA (guanine(26)-N(2))-dimethyltransferase 2 (A)	--	XP_002281380.1	TRM2_ARATH RecName: Full=Probable tRNA (guanine(26)-N(2))-dimethyltransferase 2; EC=2.1.1.216; AltName: Full=tRNA 2,2-dimethylguanosine-26 methyltransferase 2; AltName: Full=tRNA(guanine-26,N(2)-N(2)) methyltransferase 2; AltName: Full=tRNA(m(2,2)G26)dimethyltransferase 2;	At3g02320	GO:0005739,mitochondrion; GO:0005634,nucleus; GO:0004809,tRNA (guanine-N2-)-methyltransferase activity; GO:0000049,tRNA binding; GO:0002940,tRNA N2-guanine methylation; GO:0003674,molecular_function; GO:0003824,catalytic activity; GO:0008168,methyltransferase activity; GO:0008170,N-methyltransferase activity; GO:0008173,RNA methyltransferase activity; GO:0008175,tRNA methyltransferase activity; G…	PF02005.16:N2,N2-dimethylguanosine tRNA methyltransferase	--	--	--
gene-LOC114256379	54	48.75	49.73	92.55	39.22	135.4	59.94	62.63	71.18	1033	844	800	1489	767	2326	1043	1030	1260	NW_021024579.1	72976	76182	+	LOC114256379	--	--	XP_002509516.1	B2_DAUCA RecName: Full=B2 protein;	At3g27090	--	PF10539.9:Development and cell death domain	--	--	--
gene-LOC114256381	12.25	24.46	21.92	2.81	5.53	1.49	6.37	4.97	21.06	347	627	522	67	160	38	164	121	552	NW_021025401.1	1394667	1399139	-	LOC114256381	K09590 brassinosteroid-6-oxidase 1 [EC:1.14.-.-] | (RefSeq) cytochrome P450 85A (A)	ko00905: Brassinosteroid biosynthesis; ko01100: Metabolic pathways; ko01110: Biosynthesis of secondary metabolites	CBI16941.3	C85A1_SOLLC RecName: Full=Cytochrome P450 85A1; EC=1.14.-.-; AltName: Full=C6-oxidase; AltName: Full=Dwarf protein;	At5g38970	GO:0016021,integral component of membrane; GO:0020037,heme binding; GO:0005506,iron ion binding; GO:0004497,monooxygenase activity; GO:0016705,oxidoreductase activity, acting on paired donors, with incorporation or reduction of molecular oxygen; GO:0016132,brassinosteroid biosynthetic process; GO:0010268,brassinosteroid homeostasis; GO:0007275,multicellular organism development; GO:0016125,sterol…	PF00067.22:Cytochrome P450	--	--	--
gene-LOC114256382	129.99	289.79	146.83	165.81	90.78	21.16	81.36	53.92	210.38	3037	6127	2885	3258	2168	444	1729	1083	4548	NW_021025401.1	1372909	1376130	-	LOC114256382	K13379 reversibly glycosylated polypeptide / UDP-arabinopyranose mutase [EC:2.4.1.- 5.4.99.30] | (RefSeq) alpha-1,4-glucan-protein synthase [UDP-forming] 1 (A)	ko00520: Amino sugar and nucleotide sugar metabolism; ko01100: Metabolic pathways	XP_002281356.1	RGP2_SOLTU RecName: Full=Probable UDP-arabinopyranose mutase 2 {ECO:0000305}; EC=5.4.99.30 {ECO:0000250|UniProtKB:Q8H8T0}; AltName: Full=Reversibly glycosylated polypeptide 2 {ECO:0000303|PubMed:10580281}; Short=RGP2 {ECO:0000303|PubMed:10580281}; AltName: Full=UDP-L-arabinose mutase 2 {ECO:0000305}; AltName: Full=UDP-glucose:protein transglucosylase 2 {ECO:0000303|PubMed:10580281}; Short=UPTG 2 …	At3g02230	GO:0005618,cell wall; GO:0005576,extracellular region; GO:0005794,Golgi apparatus; GO:0009506,plasmodesma; GO:0052691,UDP-arabinopyranose mutase activity; GO:0071555,cell wall organization; GO:0030244,cellulose biosynthetic process; GO:0071669,plant-type cell wall organization or biogenesis; GO:0006486,protein glycosylation; GO:0003674,molecular_function; GO:0003824,catalytic activity; GO:0016853…	PF03214.13:Reversibly glycosylated polypeptide	--	--	--
gene-LOC114256383	13.18	40.59	42.6	25.25	21.76	3.25	12.39	12.64	48.51	131	365	356	211	221	29	112	108	446	NW_021025401.1	1376486	1378226	-	LOC114256383	K13379 reversibly glycosylated polypeptide / UDP-arabinopyranose mutase [EC:2.4.1.- 5.4.99.30] | (RefSeq) alpha-1,4-glucan-protein synthase [UDP-forming] 1 (A)	ko00520: Amino sugar and nucleotide sugar metabolism; ko01100: Metabolic pathways	XP_016505172.1	RGP1_SOLTU RecName: Full=Probable UDP-arabinopyranose mutase 1 {ECO:0000305}; EC=5.4.99.30 {ECO:0000250|UniProtKB:Q8H8T0}; AltName: Full=Reversibly glycosylated polypeptide 1 {ECO:0000303|PubMed:10580281}; Short=RGP1 {ECO:0000303|PubMed:10580281}; AltName: Full=UDP-L-arabinose mutase 1 {ECO:0000305}; AltName: Full=UDP-glucose:protein transglucosylase 1 {ECO:0000303|PubMed:10580281}; Short=UPTG 1 …	At3g02230	GO:0005618,cell wall; GO:0005576,extracellular region; GO:0005794,Golgi apparatus; GO:0009506,plasmodesma; GO:0052691,UDP-arabinopyranose mutase activity; GO:0071555,cell wall organization; GO:0030244,cellulose biosynthetic process; GO:0071669,plant-type cell wall organization or biogenesis; GO:0006486,protein glycosylation; GO:0003674,molecular_function; GO:0003824,catalytic activity; GO:0016853…	PF03214.13:Reversibly glycosylated polypeptide	--	--	--
gene-LOC114256384	75.09	92.44	78.81	83.19	36.01	77.64	36.45	29.96	43.43	2446	2725	2159	2279	1199	2271	1080	839	1309	NW_021025401.1	1452822	1457535	-	LOC114256384	--	--	XP_017218801.1	COBRA_ARATH RecName: Full=Protein COBRA; AltName: Full=Cell expansion protein; Flags: Precursor;	At3g02210	GO:0031225,anchored component of membrane; GO:0046658,anchored component of plasma membrane; GO:0009897,external side of plasma membrane; GO:0016328,lateral plasma membrane; GO:0009930,longitudinal side of cell surface; GO:0009505,plant-type cell wall; GO:0005886,plasma membrane; GO:0010215,cellulose microfibril organization; GO:0009825,multidimensional cell growth; GO:0009651,response to salt st…	PF04833.15:COBRA-like protein	--	--	--
gene-LOC114256385	0.15	0.14	0.04	0	0.06	0.1	0	0	0.03	5	4	1	0	2	3	0	0	1	NW_021025401.1	1449184	1452766	+	LOC114256385	--	--	XP_021905372.1	COBL4_ARATH RecName: Full=COBRA-like protein 4; Flags: Precursor;	At5g15630	GO:0031225,anchored component of membrane; GO:0005886,plasma membrane; GO:0005774,vacuolar membrane; GO:0016049,cell growth; GO:0010215,cellulose microfibril organization; GO:0009834,plant-type secondary cell wall biogenesis; GO:0040007,growth; GO:0008150,biological_process; GO:0009987,cellular process; GO:0009664,plant-type cell wall organization; GO:0009832,plant-type cell wall biogenesis; GO:0…	PF04833.15:COBRA-like protein	--	--	--
gene-LOC114256386	13.11	11.86	16.36	11.97	14.11	7.04	12.3	13.96	14.3	547	448	574	420	602	264	467	501	552	NW_021025401.1	1521049	1525582	-	LOC114256386	--	--	XP_021632707.1	OBE1_ARATH RecName: Full=Protein OBERON 1; AltName: Full=Potyvirus VPg-interacting protein 2;	At3g07780	GO:0005634,nucleus; GO:0009536,plastid; GO:0046872,metal ion binding; GO:0046982,protein heterodimerization activity; GO:0042803,protein homodimerization activity; GO:0009793,embryo development ending in seed dormancy; GO:0010078,maintenance of root meristem identity; GO:0010492,maintenance of shoot apical meristem identity; GO:0080022,primary root development; GO:0031347,regulation of defense re…	PF07227.11:PHD - plant homeodomain finger protein	--	--	--
gene-LOC114256387	0.91	1.08	0.69	1.23	0.6	1.02	1.14	1.29	1.59	46	49	29	52	31	46	52	56	74	NW_021025401.1	1565803	1573941	+	LOC114256387	K00558 DNA (cytosine-5)-methyltransferase 1 [EC:2.1.1.37] | (RefSeq) DNA (cytosine-5)-methyltransferase CMT3 isoform X1 (A)	ko00270: Cysteine and methionine metabolism; ko01100: Metabolic pathways	XP_010651344.1	CMT3_ARATH RecName: Full=DNA (cytosine-5)-methyltransferase CMT3; EC=2.1.1.37; AltName: Full=Chromomethylase 3; AltName: Full=Protein CHROMOMETHYLASE 3;	At1g69770	GO:0005634,nucleus; GO:0003682,chromatin binding; GO:0003886,DNA (cytosine-5-)-methyltransferase activity; GO:0003677,DNA binding; GO:0006342,chromatin silencing; GO:0006306,DNA methylation; GO:0010425,DNA methylation on cytosine within a CNG sequence; GO:0051567,histone H3-K9 methylation; GO:0045814,negative regulation of gene expression, epigenetic; GO:0006351,transcription, DNA-templated; GO:0…	PF00145.17:C-5 cytosine-specific DNA methylase	--	--	--
gene-LOC114256388	13.87	14.3	14.37	16.91	20.8	8.87	12.9	14.06	12.68	195	182	170	200	299	112	165	170	165	NW_021024579.1	77372	81007	-	LOC114256388	--	--	XP_018851331.1	ENY2_ARATH RecName: Full=Transcription and mRNA export factor ENY2 {ECO:0000255|HAMAP-Rule:MF_03046}; AltName: Full=Enhancer of yellow 2 transcription factor homolog {ECO:0000255|HAMAP-Rule:MF_03046};	Hs9910186	GO:0071819,DUBm complex; GO:0005643,nuclear pore; GO:0000124,SAGA complex; GO:0003682,chromatin binding; GO:0003713,transcription coactivator activity; GO:0016578,histone deubiquitination; GO:0016973,poly(A)+ mRNA export from nucleus; GO:0045893,positive regulation of transcription, DNA-templated; GO:0006357,regulation of transcription by RNA polymerase II; GO:0006351,transcription, DNA-templated…	PF10163.9:Transcription factor e(y)2	--	--	--
gene-LOC114256389	3.05	3.28	4.42	2.61	2.86	3.13	3.72	3.62	2.25	228	222	278	164	219	210	253	233	156	NW_021025401.1	1579353	1586582	-	LOC114256389	--	--	XP_010270184.1	PP445_ARATH RecName: Full=Pentatricopeptide repeat-containing protein At5g65560;	At5g65560	GO:0043231,intracellular membrane-bounded organelle; GO:0004519,endonuclease activity; GO:0003723,RNA binding; GO:0009451,RNA modification; GO:0003674,molecular_function; GO:0003824,catalytic activity; GO:0004518,nuclease activity; GO:0016787,hydrolase activity; GO:0016788,hydrolase activity, acting on ester bonds; GO:0003676,nucleic acid binding; GO:0005488,binding; GO:0097159,organic cyclic com…	--	--	--	--
gene-LOC114256390	0.27	0.06	0.26	0.39	0.25	0.5	0.21	0.48	0.32	14	3	11	17	13	23	10	21	15	NW_021025401.1	1655714	1659508	+	LOC114256390	K23541 Ca2+/H+ antiporter, TMEM165/GDT1 family | (RefSeq) putative pentatricopeptide repeat-containing protein At3g23330 (A)	--	XP_010657439.1	PP425_ARATH RecName: Full=Pentatricopeptide repeat-containing protein At5g48910;	At5g48910	GO:0009507,chloroplast; GO:0004519,endonuclease activity; GO:0003723,RNA binding; GO:0008270,zinc ion binding; GO:0009451,RNA modification; GO:0003674,molecular_function; GO:0003824,catalytic activity; GO:0004518,nuclease activity; GO:0016787,hydrolase activity; GO:0016788,hydrolase activity, acting on ester bonds; GO:0003676,nucleic acid binding; GO:0005488,binding; GO:0097159,organic cyclic com…	PF01535.20:PPR repeat	--	--	--
gene-LOC114256391	175.22	76.84	119.37	198.28	69.94	124.25	155.16	172.91	183.04	3147	1249	1803	2995	1284	2004	2535	2670	3042	NW_021025401.1	1658879	1660715	-	LOC114256391	K08913 light-harvesting complex II chlorophyll a/b binding protein 2 | (RefSeq) chlorophyll a-b binding protein 2.2, chloroplastic (A)	ko00196: Photosynthesis - antenna proteins; ko01100: Metabolic pathways	XP_002531690.1	CB26_PETSP RecName: Full=Chlorophyll a-b binding protein 37, chloroplastic; AltName: Full=LHCII type I CAB-37; Short=LHCP; Flags: Precursor;	At2g05100	GO:0009535,chloroplast thylakoid membrane; GO:0016021,integral component of membrane; GO:0009522,photosystem I; GO:0009523,photosystem II; GO:0016168,chlorophyll binding; GO:0046872,metal ion binding; GO:0009765,photosynthesis, light harvesting; GO:0018298,protein-chromophore linkage; GO:0003674,molecular_function; GO:0005488,binding; GO:0043167,ion binding; GO:0043168,anion binding; GO:0046906,t…	PF00504.21:Chlorophyll A-B binding protein	--	--	--
gene-LOC114256392	37.53	47.12	36.6	71.18	48.13	33.72	37.52	37.42	41.11	595	676	488	949	780	480	541	510	603	NW_021025401.1	1663948	1668731	-	LOC114256392	--	--	XP_010668020.1	--	At3g07760	--	PF07647.17:SAM domain (Sterile alpha motif)	--	--	--
gene-LOC114256393	0.64	0.67	0.76	0.04	0.11	0.29	0.91	0.44	1.14	17	16	17	1	3	7	22	10	28	NW_021025401.1	1676959	1678657	-	LOC114256393	--	--	--	--	--	--	--	--	--	--
gene-LOC114256394	70.73	72.88	66.17	56.44	54.7	45.46	47.74	43.45	49.47	4311	4020	3392	2893	3408	2488	2647	2277	2790	NW_021025401.1	1679654	1685818	-	LOC114256394	K20179 vacuolar protein sorting-associated protein 11 | (RefSeq) vacuolar protein-sorting-associated protein 11 homolog (A)	--	XP_002272218.1	VPS11_ARATH RecName: Full=Vacuolar protein-sorting-associated protein 11 homolog; Short=AtVPS11;	At2g05170	GO:0005768,endosome; GO:0030897,HOPS complex; GO:0031902,late endosome membrane; GO:0009705,plant-type vacuole membrane; GO:0043234,NA; GO:0046872,metal ion binding; GO:0030674,protein binding, bridging; GO:0007032,endosome organization; GO:0006886,intracellular protein transport; GO:0007040,lysosome organization; GO:0035542,regulation of SNARE complex assembly; GO:0007033,vacuole organization; G…	PF00637.20:Region in Clathrin and VPS	--	--	--
gene-LOC114256395	0.02	0.17	0	0	0	0.06	0.03	0.03	0	1	6	0	0	0	2	1	1	0	NW_021025401.1	1732794	1735297	-	LOC114256395	--	--	POF25633.1	RSLE1_ORYSJ RecName: Full=Zinc finger BED domain-containing protein RICESLEEPER 1; AltName: Full=Transposase-like protein RICESLEEPER 1;	At3g62520	GO:0005634,nucleus; GO:0003700,DNA-binding transcription factor activity; GO:0046872,metal ion binding; GO:0046983,protein dimerization activity; GO:0000977,RNA polymerase II regulatory region sequence-specific DNA binding; GO:0009791,post-embryonic development; GO:0006357,regulation of transcription by RNA polymerase II; GO:0006351,transcription, DNA-templated; GO:0140110,transcription regulator…	PF14372.6:Domain of unknown function (DUF4413)	--	--	--
gene-LOC114256396	0	0	0	0.29	0.32	0.36	0	0.09	0.52	0	0	0	3	4	4	0	1	6	NW_021025401.1	1737467	1738355	-	LOC114256396	--	--	--	--	--	--	--	--	--	--
gene-LOC114256397	0.59	0.26	0.35	0.42	0.04	0.15	0.28	0.16	0.19	30	12	15	18	2	7	13	7	9	NW_021024579.1	143138	153437	-	LOC114256397	K22766 fidgetin-like protein 1 [EC:3.6.4.-] | (RefSeq) ATPase family AAA domain-containing protein FIGL1 (A)	--	XP_003633767.1	FIGL1_ARATH RecName: Full=ATPase family AAA domain-containing protein FIGL1 {ECO:0000305}; AltName: Full=AAA-ATPase FIDGETIN-LIKE 1 {ECO:0000303|PubMed:26161528}; EC=3.6.4.- {ECO:0000305};	At3g27120	GO:0005634,nucleus; GO:0005524,ATP binding; GO:0016787,hydrolase activity; GO:0006310,DNA recombination; GO:0006281,DNA repair; GO:0045128,negative regulation of reciprocal meiotic recombination; GO:0010569,regulation of double-strand break repair via homologous recombination; GO:0000166,nucleotide binding; GO:0003674,molecular_function; GO:0005488,binding; GO:0008144,drug binding; GO:0017076,pur…	PF00004.29:ATPase family associated with various cellular activities (AAA)	--	--	--
gene-LOC114256398	0.13	0.21	0.38	0.1	0.1	0.12	0.46	0.47	0.14	6	9	15	4	5	5	20	19	6	NW_021025401.1	1741591	1747145	+	LOC114256398	--	--	KDO58410.1	C3H18_ARATH RecName: Full=Zinc finger CCCH domain-containing protein 18; Short=AtC3H18; EC=3.1.-.-;	At2g05160	GO:0003677,DNA binding; GO:0046872,metal ion binding; GO:0004518,nuclease activity; GO:0003723,RNA binding; GO:0003674,molecular_function; GO:0003676,nucleic acid binding; GO:0005488,binding; GO:0097159,organic cyclic compound binding; GO:1901363,heterocyclic compound binding; GO:0043167,ion binding; GO:0043169,cation binding; GO:0003824,catalytic activity; GO:0016787,hydrolase activity; GO:00167…	PF12872.7:OST-HTH/LOTUS domain	--	--	--
gene-LOC114256399	4.93	2.63	3.58	3.22	10.85	8.31	8.42	8.05	4.39	193	93	118	106	434	292	300	271	159	NW_021025401.1	1876516	1879876	+	LOC114256399	K14494 DELLA protein | (RefSeq) DELLA protein GAIP-B (A)	ko04075: Plant hormone signal transduction	XP_021675700.1	PAT1_ARATH RecName: Full=Scarecrow-like transcription factor PAT1; AltName: Full=GRAS family protein 29; Short=AtGRAS-29; AltName: Full=Protein PHYTOCHROME A SIGNAL TRANSDUCTION 1;	At5g48150	GO:0005737,cytoplasm; GO:0005634,nucleus; GO:0003700,DNA-binding transcription factor activity; GO:0043565,sequence-specific DNA binding; GO:0004871,NA; GO:0009640,photomorphogenesis; GO:0006355,regulation of transcription, DNA-templated; GO:0006351,transcription, DNA-templated; GO:0140110,transcription regulator activity; GO:0003674,molecular_function; GO:0003676,nucleic acid binding; GO:0003677…	PF03514.14:GRAS domain family	GRAS	TF	GRAS
gene-LOC114256400	3.29	1.53	2.4	5.9	8.65	13.22	6.66	4.11	4.74	124	52	76	187	333	447	228	133	165	NW_021025401.1	1882040	1887130	-	LOC114256400	K18834 WRKY transcription factor 1 | (RefSeq) WRKY transcription factor 1-like (A)	ko04626: Plant-pathogen interaction	XP_002272407.1	WRK46_HORVU RecName: Full=WRKY transcription factor SUSIBA2 {ECO:0000305|PubMed:12953112}; AltName: Full=Sugar signaling in barley 2 {ECO:0000303|PubMed:12953112}; AltName: Full=WRKY transcription factor 46;	At2g04880	GO:0005634,nucleus; GO:0003700,DNA-binding transcription factor activity; GO:0043565,sequence-specific DNA binding; GO:0045893,positive regulation of transcription, DNA-templated; GO:0009961,response to 1-aminocyclopropane-1-carboxylic acid; GO:0009611,response to wounding; GO:0006351,transcription, DNA-templated; GO:0140110,transcription regulator activity; GO:0003674,molecular_function; GO:0003…	PF03106.15:WRKY DNA -binding domain	WRKY	TF	WRKY
gene-LOC114256401	0.16	0.18	0	0.2	0	0.32	0.59	0.77	0.44	4	4	0	4	0	7	13	16	10	NW_021025401.1	1946457	1949416	+	LOC114256401	K08867 WNK lysine deficient protein kinase [EC:2.7.11.1] | (RefSeq) probable serine/threonine-protein kinase WNK11 (A)	--	XP_017248937.1	WNK11_ARATH RecName: Full=Probable serine/threonine-protein kinase WNK11; Short=AtWNK11; EC=2.7.11.1; AltName: Full=Protein kinase with no lysine 11;	At5g55560	GO:0005829,cytosol; GO:0005524,ATP binding; GO:0004674,protein serine/threonine kinase activity; GO:0035556,intracellular signal transduction; GO:0006468,protein phosphorylation; GO:0000166,nucleotide binding; GO:0003674,molecular_function; GO:0005488,binding; GO:0008144,drug binding; GO:0017076,purine nucleotide binding; GO:0030554,adenyl nucleotide binding; GO:0032553,ribonucleotide binding; GO…	PF00069.25:Protein kinase domain	--	--	--
gene-LOC114256402	0	0.12	0	0.07	0	0.06	0.24	0.13	0.12	0	2	0	1	0	1	4	2	2	NW_021025401.1	1961529	1963572	-	LOC114256402	K00857 thymidine kinase [EC:2.7.1.21] | (RefSeq) thymidine kinase a (A)	ko00240: Pyrimidine metabolism; ko01100: Metabolic pathways	XP_003633348.1	KITHA_ARATH RecName: Full=Thymidine kinase a {ECO:0000303|PubMed:22897443}; Short=AtTK1a {ECO:0000303|PubMed:22897443}; EC=2.7.1.21 {ECO:0000269|PubMed:22897443, ECO:0000269|PubMed:23351158};	At3g07800	GO:0005737,cytoplasm; GO:0005524,ATP binding; GO:0042802,identical protein binding; GO:0046872,metal ion binding; GO:0004797,thymidine kinase activity; GO:0071897,DNA biosynthetic process; GO:0006302,double-strand break repair; GO:0010225,response to UV-C; GO:0046104,thymidine metabolic process; GO:0000166,nucleotide binding; GO:0003674,molecular_function; GO:0005488,binding; GO:0008144,drug bind…	PF00265.18:Thymidine kinase	--	--	--
gene-LOC114256403	13.25	14.72	12.16	12.74	19.91	10.07	10.16	8.76	11.58	595	598	459	481	914	406	415	338	481	NW_021025401.1	2006286	2012581	+	LOC114256403	K14411 RNA-binding protein Musashi | (RefSeq) heterogeneous nuclear ribonucleoprotein 1-like (A)	ko03015: mRNA surveillance pathway	EOX93428.1	RNP1_ARATH RecName: Full=Heterogeneous nuclear ribonucleoprotein 1; Short=hnRNP1;	At3g07810	GO:0005829,cytosol; GO:0005634,nucleus; GO:0005681,spliceosomal complex; GO:0003729,mRNA binding; GO:0006397,mRNA processing; GO:0051028,mRNA transport; GO:1901000,regulation of response to salt stress; GO:2000070,regulation of response to water deprivation; GO:0008380,RNA splicing; GO:0010228,vegetative to reproductive phase transition of meristem; GO:0003674,molecular_function; GO:0003676,nucle…	PF00076.22:RNA recognition motif. (a.k.a. RRM, RBD, or RNP domain)	--	--	--
gene-LOC114256404	10.98	7.9	12.3	22.93	13.09	39.66	16.9	18.64	15.76	502	327	473	882	612	1629	703	733	667	NW_021025401.1	2016813	2019394	-	LOC114256404	--	--	XP_010252686.1	SRC2_SOYBN RecName: Full=Protein SRC2 {ECO:0000305}; AltName: Full=Protein SOYBEAN GENE REGULATED BY COLD 2 {ECO:0000303|Ref.1};	At5g55530	GO:0005789,endoplasmic reticulum membrane; GO:0016021,integral component of membrane; GO:0005886,plasma membrane; GO:0032586,protein storage vacuole membrane; GO:0005622,intracellular; GO:0005575,cellular_component; GO:0016020,membrane; GO:0005623,cell; GO:0005737,cytoplasm; GO:0005783,endoplasmic reticulum; GO:0043231,intracellular membrane-bounded organelle; GO:0012505,endomembrane system; GO:0…	PF00168.30:C2 domain	--	--	--
gene-LOC114256405	0.11	0.23	0.56	0.15	0.22	0.14	0.55	0.45	0.45	7	13	29	8	14	8	31	24	26	NW_021025401.1	2080474	2087928	+	LOC114256405	--	--	KYP50575.1	--	At1g79740	GO:0046983,protein dimerization activity; GO:0005515,protein binding; GO:0003674,molecular_function; GO:0005488,binding	PF05699.14:hAT family C-terminal dimerisation region	--	--	--
gene-LOC114256406	4.15	1.76	3.79	3.64	4.12	6.75	4.49	5.12	4.14	65	25	50	48	66	95	64	69	60	NW_021025401.1	2066799	2072604	+	LOC114256406	--	--	XP_010657419.1	--	Hs7661604	GO:0008080,N-acetyltransferase activity; GO:0003674,molecular_function; GO:0003824,catalytic activity; GO:0016407,acetyltransferase activity; GO:0016410,N-acyltransferase activity; GO:0016740,transferase activity; GO:0016746,transferase activity, transferring acyl groups; GO:0016747,transferase activity, transferring acyl groups other than amino-acyl groups	PF13302.7:Acetyltransferase (GNAT) domain	GNAT	TR	GNAT
gene-LOC114256407	0.17	0.14	0.15	0.1	0	0.28	0	0.05	0.04	4	3	3	2	0	6	0	1	1	NW_021025401.1	2072269	2073632	-	LOC114256407	--	--	XP_011100617.1	B561J_ARATH RecName: Full=Cytochrome b561 and DOMON domain-containing protein At5g47530; AltName: Full=Protein b561A.tha10; Flags: Precursor;	At5g47530	GO:0016021,integral component of membrane; GO:0046872,metal ion binding; GO:0055114,oxidation-reduction process; GO:0003674,molecular_function; GO:0005488,binding; GO:0043167,ion binding; GO:0043169,cation binding; GO:0008152,metabolic process; GO:0008150,biological_process; GO:0005575,cellular_component; GO:0016020,membrane; GO:0031224,intrinsic component of membrane; GO:0044425,membrane part	PF04526.13:Protein of unknown function (DUF568)	--	--	--
gene-LOC114256408	0	0	0	0	0	0	0.15	0	0	0	0	0	0	0	0	2	0	0	NW_021025401.1	2081160	2088639	-	LOC114256408	--	--	--	--	--	--	--	--	--	--
gene-LOC114256410	3.72	4.66	3.57	1.63	8.2	0.63	1.08	1	2.99	125	142	101	46	282	19	33	29	93	NW_021024579.1	144844	146742	+	LOC114256410	K20665 jasmonoyl-L-amino acid 12-hydroxylase [EC:1.14.14.48] | (RefSeq) cytochrome P450 94B3-like (A)	--	POE59949.1	C94B1_ARATH RecName: Full=Cytochrome P450 94B1 {ECO:0000305}; EC=1.14.14.48 {ECO:0000269|PubMed:25210037}; AltName: Full=Jasmonoyl-L-amino acid 12-hydroxylase {ECO:0000303|PubMed:25210037};	At3g01900	GO:0016021,integral component of membrane; GO:0020037,heme binding; GO:0005506,iron ion binding; GO:0052694,jasmonoyl-isoleucine-12-hydroxylase activity; GO:0016705,oxidoreductase activity, acting on paired donors, with incorporation or reduction of molecular oxygen; GO:0009694,jasmonic acid metabolic process; GO:0009611,response to wounding; GO:0003674,molecular_function; GO:0005488,binding; GO:…	PF00067.22:Cytochrome P450	--	--	--
gene-LOC114256412	0	0	0	0	0	0	0.12	0	0	0	0	0	0	0	0	1	0	0	NW_021025401.1	565722	567358	-	LOC114256412	K17604 zinc finger SWIM domain-containing protein 3 | (RefSeq) protein FAR1-RELATED SEQUENCE 12-like (A)	--	EOA19148.1	FRS5_ARATH RecName: Full=Protein FAR1-RELATED SEQUENCE 5;	At4g38180	GO:0005634,nucleus; GO:0008270,zinc ion binding; GO:0006355,regulation of transcription, DNA-templated; GO:0003674,molecular_function; GO:0005488,binding; GO:0046872,metal ion binding; GO:0043167,ion binding; GO:0043169,cation binding; GO:0046914,transition metal ion binding; GO:0008152,metabolic process; GO:0006139,nucleobase-containing compound metabolic process; GO:0006351,transcription, DNA-t…	PF03101.15:FAR1 DNA-binding domain	FAR1	TF	FAR1
gene-LOC114256415	0.1	0.14	0.11	0.04	0.34	0.14	0.18	0.07	0.07	3	4	3	1	11	4	5	2	2	NW_021025401.1	1651121	1652887	+	LOC114256415	K03798 cell division protease FtsH [EC:3.4.24.-] | (RefSeq) ATP-dependent zinc metalloprotease FTSH 6, chloroplastic-like (A)	--	XP_010657439.1	PP425_ARATH RecName: Full=Pentatricopeptide repeat-containing protein At5g48910;	At5g48910	GO:0009507,chloroplast; GO:0004519,endonuclease activity; GO:0003723,RNA binding; GO:0008270,zinc ion binding; GO:0009451,RNA modification; GO:0003674,molecular_function; GO:0003824,catalytic activity; GO:0004518,nuclease activity; GO:0016787,hydrolase activity; GO:0016788,hydrolase activity, acting on ester bonds; GO:0003676,nucleic acid binding; GO:0005488,binding; GO:0097159,organic cyclic com…	PF01535.20:PPR repeat	--	--	--
gene-LOC114256417	5.51	5.83	7.31	5.2	5.08	11.55	6.13	5.9	5	261	250	291	207	246	491	264	240	219	NW_021024579.1	154988	158689	-	LOC114256417	K11650 SWI/SNF-related matrix-associated actin-dependent regulator of chromatin subfamily D | (RefSeq) SWI/SNF complex component SNF12 homolog (A)	--	GAY61095.1	SNF12_ARATH RecName: Full=SWI/SNF complex component SNF12 homolog;	At5g14170	GO:0005634,nucleus; GO:0016569,covalent chromatin modification; GO:0006281,DNA repair; GO:0009909,regulation of flower development; GO:0010468,regulation of gene expression; GO:2000024,regulation of leaf development; GO:0006355,regulation of transcription, DNA-templated; GO:0010224,response to UV-B; GO:0048364,root development; GO:0006351,transcription, DNA-templated; GO:0051276,chromosome organi…	PF02201.18:SWIB/MDM2 domain	SWI/SNF-BAF60b	TR	SWI/SNF-BAF60b
gene-LOC114256424	0.03	0	0	0	0	0	0	0	0	1	0	0	0	0	0	0	0	0	NW_021025401.1	2341416	2361902	+	LOC114256424	--	--	XP_020262957.1	--	At2g12210	--	PF02992.14:Transposase family tnp2	--	--	--
gene-LOC114256425	1.23	1.14	0.93	1.38	2.1	2.44	1.23	1.35	2.18	55	46	35	52	96	98	50	52	90	NW_021024579.1	159931	163070	-	LOC114256425	--	--	CDP16687.1	FBK70_ARATH RecName: Full=F-box/kelch-repeat protein At3g27150;	At3g27150	GO:0005737,cytoplasm; GO:0005634,nucleus; GO:0019005,SCF ubiquitin ligase complex; GO:0031625,ubiquitin protein ligase binding; GO:0043161,proteasome-mediated ubiquitin-dependent protein catabolic process; GO:0042787,NA; GO:0030162,regulation of proteolysis; GO:0005515,protein binding; GO:0003674,molecular_function; GO:0005488,binding; GO:0019899,enzyme binding; GO:0044389,ubiquitin-like protein …	PF13964.6:Kelch motif	--	--	--
gene-LOC114256428	0.1	0	0	0	0	0.11	0.22	0.24	0.06	2	0	0	0	0	2	4	4	1	NW_021025401.1	608043	611691	+	LOC114256428	--	--	POE99061.1	--	At5g62550	--	--	--	--	--
gene-LOC114256429	0	0	0	0	0.25	0.42	0.28	0	0.27	0	0	0	0	2	3	2	0	2	NW_021025401.1	943216	947404	-	LOC114256429	--	--	--	--	--	--	--	--	--	--
gene-LOC114256430	3.51	2.45	4.61	2.41	2.89	3.29	2.64	3.43	2.99	19	12	21	11	16	16	13	16	15	NW_021025401.1	1029907	1030936	+	LOC114256430	K03016 DNA-directed RNA polymerases I, II, and III subunit RPABC3 | (RefSeq) DNA-directed RNA polymerases II and V subunit 8A-like (A)	ko03020: RNA polymerase	XP_020113457.1	RPB8A_ARATH RecName: Full=DNA-directed RNA polymerases II and V subunit 8A; AltName: Full=RNA polymerase I, II and III 16.5 kDa subunit; Short=AtRPABC16.5;	At1g54250	GO:0005736,RNA polymerase I complex; GO:0005665,RNA polymerase II, core complex; GO:0005666,RNA polymerase III complex; GO:0000419,RNA polymerase V complex; GO:0006360,transcription by RNA polymerase I; GO:0006366,transcription by RNA polymerase II; GO:0006383,transcription by RNA polymerase III; GO:0008152,metabolic process; GO:0006139,nucleobase-containing compound metabolic process; GO:0006351…	PF03870.15:RNA polymerase Rpb8	--	--	--
gene-LOC114256431	0.03	0.06	0.19	0.1	0.29	0.12	0.33	0.29	0.32	1	2	6	3	11	4	11	9	11	NW_021025401.1	1033609	1056073	-	LOC114256431	--	--	XP_002269210.3	--	--	GO:0008270,zinc ion binding; GO:0003674,molecular_function; GO:0005488,binding; GO:0046872,metal ion binding; GO:0043167,ion binding; GO:0043169,cation binding; GO:0046914,transition metal ion binding	--	--	--	--
gene-LOC114256432	0	0	0	0	0.16	0	0	0	0	0	0	0	0	3	0	0	0	0	NW_021025401.1	1202051	1203542	-	LOC114256432	K09422 transcription factor MYB, plant | (RefSeq) myb-related protein 305 (A)	--	XP_015578909.1	MYB48_ARATH RecName: Full=Transcription factor MYB48; AltName: Full=Myb-related protein 48; Short=AtMYB48;	At3g30210	GO:0005634,nucleus; GO:0003700,DNA-binding transcription factor activity; GO:0000981,DNA-binding transcription factor activity, RNA polymerase II-specific; GO:0043565,sequence-specific DNA binding; GO:0001135,RNA polymerase II transcription regulator recruiting activity; GO:0044212,transcription regulatory region DNA binding; GO:0030154,cell differentiation; GO:0006357,regulation of transcription…	PF00249.31:Myb-like DNA-binding domain	MYB	TF	MYB->MYB
gene-LOC114256435	10.74	4.44	10.18	2.81	39.58	1.09	11.77	8.56	11.16	286	107	228	63	1077	26	285	196	275	NW_021025401.1	2094172	2096034	+	LOC114256435	K01213 galacturan 1,4-alpha-galacturonidase [EC:3.2.1.67] | (RefSeq) exopolygalacturonase-like (A)	ko00040: Pentose and glucuronate interconversions; ko01100: Metabolic pathways	XP_022769561.1	PGLR_TOBAC RecName: Full=Polygalacturonase; Short=PG; EC=3.2.1.15; AltName: Full=Pectinase; Flags: Precursor;	At3g07820	GO:0005618,cell wall; GO:0005576,extracellular region; GO:0004650,polygalacturonase activity; GO:0005975,carbohydrate metabolic process; GO:0071555,cell wall organization; GO:0003674,molecular_function; GO:0003824,catalytic activity; GO:0004553,hydrolase activity, hydrolyzing O-glycosyl compounds; GO:0016787,hydrolase activity; GO:0016798,hydrolase activity, acting on glycosyl bonds; GO:0008152,m…	PF00295.17:Glycosyl hydrolases family 28	--	--	--
gene-LOC114256436	0	0.04	0	0	0	0	0	0	0	0	1	0	0	0	0	0	0	0	NW_021025401.1	2141637	2143053	-	LOC114256436	--	--	XP_019198331.1	FB135_ARATH RecName: Full=F-box protein At3g07870;	At3g07870	GO:0009506,plasmodesma; GO:0008284,positive regulation of cell proliferation; GO:0008150,biological_process; GO:0008283,cell proliferation; GO:0009987,cellular process; GO:0042127,regulation of cell proliferation; GO:0048518,positive regulation of biological process; GO:0048522,positive regulation of cellular process; GO:0050789,regulation of biological process; GO:0050794,regulation of cellular …	PF00646.33:F-box domain	--	--	--
gene-LOC114256437	0.14	0.23	0.08	0.25	0.41	0.15	0.15	0.2	0.19	4	6	2	6	12	4	4	5	5	NW_021025401.1	2149367	2151025	-	LOC114256437	K13065 shikimate O-hydroxycinnamoyltransferase [EC:2.3.1.133] | (RefSeq) vinorine synthase-like (A)	ko00940: Phenylpropanoid biosynthesis; ko00941: Flavonoid biosynthesis; ko00945: Stilbenoid, diarylheptanoid and gingerol biosynthesis; ko01100: Metabolic pathways; ko01110: Biosynthesis of secondary metabolites	POF21576.1	BEATH_CLABR RecName: Full=Acetyl-CoA-benzylalcohol acetyltransferase; Short=CbBEAT-1; EC=2.3.1.224;	At3g26040	GO:0102387,2-phenylethanol acetyltransferase activity; GO:0102720,acetyl-coenzyme A:acetyl alcohol acetyltransferase activity; GO:0003674,molecular_function; GO:0003824,catalytic activity; GO:0016740,transferase activity; GO:0016746,transferase activity, transferring acyl groups; GO:0016747,transferase activity, transferring acyl groups other than amino-acyl groups	PF02458.15:Transferase family	--	--	--
gene-LOC114256438	0	0	0	0	0.17	0.85	0	0	0	0	0	0	0	2	9	0	0	0	NW_021025401.1	2171735	2172835	-	LOC114256438	--	--	--	--	--	--	--	--	--	--
gene-LOC114256441	0	0.25	0	0	0	0	0	0	0	0	2	0	0	0	0	0	0	0	NW_021025401.1	2286209	2289135	+	LOC114256441	--	--	--	--	--	--	--	--	--	--
gene-LOC114256442	0	0	0	0	0	0	0.14	0	0	0	0	0	0	0	0	1	0	0	NW_021025401.1	2388160	2389381	+	LOC114256442	--	--	OMO55203.1	CK5P3_ARATH RecName: Full=CDK5RAP3-like protein;	At5g06830	GO:0012505,endomembrane system; GO:0000079,regulation of cyclin-dependent protein serine/threonine kinase activity; GO:0007346,regulation of mitotic cell cycle; GO:0008152,metabolic process; GO:0001932,regulation of protein phosphorylation; GO:0051726,regulation of cell cycle; GO:0006464,cellular protein modification process; GO:0006468,protein phosphorylation; GO:0006793,phosphorus metabolic pro…	PF05600.12:CDK5 regulatory subunit-associated protein 3	--	--	--
gene-LOC114256443	0.57	3.29	0.17	5.06	3.05	1.74	0	0.99	0	4	21	1	30	22	11	0	6	0	NW_021025401.1	2390721	2392739	+	LOC114256443	--	--	--	--	--	--	--	--	--	--
gene-LOC114256444	0.72	0.93	0.95	0.4	0.54	1.08	1.01	0.62	0.76	30	35	33	14	23	40	38	22	29	NW_021024579.1	194719	197749	-	LOC114256444	K20892 beta-arabinofuranosyltransferase [EC:2.4.2.-] | (RefSeq) uncharacterized protein LOC110755810 (A)	--	OVA17515.1	Y4597_ARATH RecName: Full=Uncharacterized protein At4g15970;	At4g19970	GO:0043231,intracellular membrane-bounded organelle; GO:0004519,endonuclease activity; GO:0003723,RNA binding; GO:0009451,RNA modification; GO:0003674,molecular_function; GO:0003824,catalytic activity; GO:0004518,nuclease activity; GO:0016787,hydrolase activity; GO:0016788,hydrolase activity, acting on ester bonds; GO:0003676,nucleic acid binding; GO:0005488,binding; GO:0097159,organic cyclic com…	PF03407.16:Nucleotide-diphospho-sugar transferase	--	--	--
gene-LOC114256448	8.4	9.22	7.14	7.43	12.34	8.93	11.74	9.89	11.15	417	414	298	310	626	398	530	422	512	NW_021025402.1	64789	72510	+	LOC114256448	--	--	XP_007024659.2	--	At3g14070_1	GO:0016787,hydrolase activity; GO:0016042,lipid catabolic process; GO:0003674,molecular_function; GO:0003824,catalytic activity; GO:0008152,metabolic process; GO:0006629,lipid metabolic process; GO:0008150,biological_process; GO:0009056,catabolic process; GO:0044238,primary metabolic process; GO:0071704,organic substance metabolic process; GO:1901575,organic substance catabolic process	PF01764.25:Lipase (class 3)	--	--	--
gene-LOC114256449	0	0	0	0	0.08	0.09	0	0	0	0	0	0	0	2	2	0	0	0	NW_021024496.1	480050	484072	-	LOC114256449	K00083 cinnamyl-alcohol dehydrogenase [EC:1.1.1.195] | (RefSeq) probable cinnamyl alcohol dehydrogenase 1 (A)	ko00940: Phenylpropanoid biosynthesis; ko01100: Metabolic pathways; ko01110: Biosynthesis of secondary metabolites	GAV88838.1	CADH1_ARATH RecName: Full=Probable cinnamyl alcohol dehydrogenase 1; Short=AtCAD1; EC=1.1.1.195;	At1g72680	GO:0005829,cytosol; GO:0045551,cinnamyl-alcohol dehydrogenase activity; GO:0052747,sinapyl alcohol dehydrogenase activity; GO:0008270,zinc ion binding; GO:0009809,lignin biosynthetic process; GO:0003674,molecular_function; GO:0003824,catalytic activity; GO:0016491,oxidoreductase activity; GO:0016614,oxidoreductase activity, acting on CH-OH group of donors; GO:0016616,oxidoreductase activity, acti…	PF08240.12:Alcohol dehydrogenase GroES-like domain	--	--	--
gene-LOC114256450	0	0.34	0	0	0.08	0.35	0	0	0	0	4	0	0	1	4	0	0	0	NW_021025402.1	80383	81214	+	LOC114256450	--	--	--	--	--	--	--	--	--	--
gene-LOC114256451	19.72	21.13	28.94	12.32	27.37	29.92	38.53	35.72	27.25	786	762	970	413	1115	1071	1397	1224	1005	NW_021025403.1	107295	139358	-	LOC114256451	--	--	XP_021685157.1	--	At5g08450	GO:0016575,histone deacetylation; GO:0051276,chromosome organization; GO:0008152,metabolic process; GO:0016570,histone modification; GO:0006325,chromatin organization; GO:0006464,cellular protein modification process; GO:0006476,protein deacetylation; GO:0006807,nitrogen compound metabolic process; GO:0006996,organelle organization; GO:0008150,biological_process; GO:0009987,cellular process; GO:0…	PF08642.10:Histone deacetylation protein Rxt3	--	--	--
gene-LOC114256452	2.9	4.01	2.52	2.22	3.79	2.76	3.53	2.76	3.14	104	130	76	67	139	89	115	85	104	NW_021025403.1	194561	201895	+	LOC114256452	--	--	PNT41088.1	--	At3g56570	GO:0016279,protein-lysine N-methyltransferase activity; GO:0018026,peptidyl-lysine monomethylation; GO:0003674,molecular_function; GO:0003824,catalytic activity; GO:0008168,methyltransferase activity; GO:0008170,N-methyltransferase activity; GO:0008276,protein methyltransferase activity; GO:0008757,S-adenosylmethionine-dependent methyltransferase activity; GO:0016278,lysine N-methyltransferase ac…	PF00856.28:SET domain	SET	TR	SET
gene-LOC114256453	208.17	110.92	137.13	417.63	412.17	340.89	178.6	193.55	148.34	4915	2370	2723	8293	9948	7228	3836	3929	3241	NW_021025403.1	231040	238854	+	LOC114256453	K15777 4,5-DOPA dioxygenase extradiol [EC:1.13.11.-] | (RefSeq) extradiol ring-cleavage dioxygenase (A)	ko00965: Betalain biosynthesis	XP_018809229.1	DIOXL_ARATH RecName: Full=Extradiol ring-cleavage dioxygenase; Short=AtLigB; EC=1.13.11.-;	At4g15090_2	GO:0051213,dioxygenase activity; GO:0008198,ferrous iron binding; GO:0016701,oxidoreductase activity, acting on single donors with incorporation of molecular oxygen; GO:0008270,zinc ion binding; GO:0006725,cellular aromatic compound metabolic process; GO:0003674,molecular_function; GO:0003824,catalytic activity; GO:0016491,oxidoreductase activity; GO:0005488,binding; GO:0046872,metal ion binding;…	PF02900.18:Catalytic LigB subunit of aromatic ring-opening dioxygenase	--	--	--
gene-LOC114256454	11.65	9.94	9.36	14.36	8.69	11.26	9.94	9.9	8.74	219	169	148	227	167	190	170	160	152	NW_021025403.1	273086	286706	+	LOC114256454	--	--	XP_021632157.1	--	At5g23550	GO:0016021,integral component of membrane; GO:0015031,protein transport; GO:0016192,vesicle-mediated transport; GO:0008104,protein localization; GO:0006810,transport; GO:0008150,biological_process; GO:0015833,peptide transport; GO:0033036,macromolecule localization; GO:0042886,amide transport; GO:0045184,establishment of protein localization; GO:0051179,localization; GO:0051234,establishment of l…	PF04178.12:Got1/Sft2-like family	--	--	--
gene-LOC114256456	7.03	5.26	4.85	12.67	12.42	14.14	8.97	9.05	7.92	93	63	54	141	168	168	108	103	97	NW_021024579.1	192505	194574	+	LOC114256456	--	--	XP_022895057.1	RR21_SPIOL RecName: Full=30S ribosomal protein S21, chloroplastic {ECO:0000303|PubMed:10874039}; AltName: Full=Chloroplastic small ribosomal subunit protein bS21c {ECO:0000303|PubMed:28007896}; Flags: Precursor;	At3g27160	GO:0009507,chloroplast; GO:0005840,ribosome; GO:0019843,rRNA binding; GO:0003735,structural constituent of ribosome; GO:0006412,translation; GO:0003674,molecular_function; GO:0003676,nucleic acid binding; GO:0003723,RNA binding; GO:0005488,binding; GO:0097159,organic cyclic compound binding; GO:1901363,heterocyclic compound binding; GO:0005198,structural molecule activity; GO:0008152,metabolic pr…	PF01165.20:Ribosomal protein S21	--	--	--
gene-LOC114256459	0	0	0	0	0.06	0	0.02	0	0	0	0	0	0	3	0	1	0	0	NW_021025403.1	337369	348974	+	LOC114256459	--	--	XP_008245529.1	RNHX1_ARATH RecName: Full=Putative ribonuclease H protein At1g65750; EC=3.1.26.4;	At1g47910	GO:0046872,metal ion binding; GO:0003676,nucleic acid binding; GO:0004523,RNA-DNA hybrid ribonuclease activity; GO:0003674,molecular_function; GO:0005488,binding; GO:0043167,ion binding; GO:0043169,cation binding; GO:0097159,organic cyclic compound binding; GO:1901363,heterocyclic compound binding; GO:0003824,catalytic activity; GO:0004518,nuclease activity; GO:0004519,endonuclease activity; GO:0…	PF00078.27:Reverse transcriptase (RNA-dependent DNA polymerase)	--	--	--
gene-LOC114256461	9.58	4.29	9.44	12.09	14.88	13.44	15.36	11.02	13.71	373	151	309	396	592	470	544	369	494	NW_021025404.1	30935	42652	-	LOC114256461	K13418 somatic embryogenesis receptor kinase 1 [EC:2.7.10.1 2.7.11.1] | (RefSeq) somatic embryogenesis receptor kinase 2 (A)	--	CDP01473.1	Y5129_ARATH RecName: Full=Probable LRR receptor-like serine/threonine-protein kinase At5g10290; EC=2.7.11.1; Flags: Precursor;	At5g10290	GO:0016021,integral component of membrane; GO:0005886,plasma membrane; GO:0005524,ATP binding; GO:0004675,transmembrane receptor protein serine/threonine kinase activity; GO:0007166,cell surface receptor signaling pathway; GO:0006468,protein phosphorylation; GO:0000166,nucleotide binding; GO:0003674,molecular_function; GO:0005488,binding; GO:0008144,drug binding; GO:0017076,purine nucleotide bind…	PF00069.25:Protein kinase domain	--	--	--
gene-LOC114256462	0.09	0.03	0.04	0.07	0.12	0.03	0.1	0.07	0.14	3	1	1	2	4	1	3	2	4	NW_021025404.1	47814	50492	+	LOC114256462	K13260 isoflavone/4'-methoxyisoflavone 2'-hydroxylase [EC:1.14.14.90 1.14.14.89] | (RefSeq) cytochrome P450 81E8-like (A)	ko00943: Isoflavonoid biosynthesis; ko01100: Metabolic pathways; ko01110: Biosynthesis of secondary metabolites	XP_022854763.1	C81E8_MEDTR RecName: Full=Cytochrome P450 81E8 {ECO:0000303|PubMed:14617078}; EC=1.14.13.- {ECO:0000305};	At4g37370	GO:0016021,integral component of membrane; GO:0020037,heme binding; GO:0005506,iron ion binding; GO:0004497,monooxygenase activity; GO:0016705,oxidoreductase activity, acting on paired donors, with incorporation or reduction of molecular oxygen; GO:0003674,molecular_function; GO:0005488,binding; GO:0046906,tetrapyrrole binding; GO:0048037,cofactor binding; GO:0097159,organic cyclic compound bindi…	PF00067.22:Cytochrome P450	--	--	--
gene-LOC114256463	12.67	10.83	12.37	5.76	10.1	13.98	14.12	12.81	8.27	1525	1179	1252	583	1242	1511	1546	1325	921	NW_021025404.1	125946	145753	+	LOC114256463	K22377 E3 ubiquitin-protein ligase listerin [EC:2.3.2.27] | (RefSeq) E3 ubiquitin-protein ligase listerin isoform X1 (A)	--	XP_010650843.1	LTN1_ARATH RecName: Full=E3 ubiquitin-protein ligase listerin; EC=2.3.2.27; AltName: Full=RING-type E3 ubiquitin transferase listerin {ECO:0000305};	At5g58410	GO:0005829,cytosol; GO:0016740,transferase activity; GO:0008270,zinc ion binding; GO:0016567,protein ubiquitination; GO:0003674,molecular_function; GO:0003824,catalytic activity; GO:0005488,binding; GO:0046872,metal ion binding; GO:0043167,ion binding; GO:0043169,cation binding; GO:0046914,transition metal ion binding; GO:0008152,metabolic process; GO:0006464,cellular protein modification process…	PF13639.6:Ring finger domain	--	--	--
gene-LOC114256464	0.28	0.43	0.48	0.24	0.56	0.59	0.58	0.66	0.79	14	19	20	10	28	26	26	28	36	NW_021024579.1	201161	205149	+	LOC114256464	K05016 chloride channel 7 | (RefSeq) chloride channel protein CLC-b (A)	--	XP_015893834.1	CLCB_ARATH RecName: Full=Chloride channel protein CLC-b; Short=AtCLC-b; AltName: Full=CBS domain-containing protein CBSCLC7;	At3g27170	GO:0034707,chloride channel complex; GO:0009705,plant-type vacuole membrane; GO:0009671,nitrate:proton symporter activity; GO:0005247,voltage-gated chloride channel activity; GO:1902476,chloride transmembrane transport; GO:0034765,regulation of ion transmembrane transport; GO:0003674,molecular_function; GO:0005215,transporter activity; GO:0022857,transmembrane transporter activity; GO:0015291,sec…	PF00654.20:Voltage gated chloride channel	--	--	--
gene-LOC114256465	19.72	21.75	18.61	36.01	29.54	32.83	24.15	26.54	25.53	465	464	369	714	712	695	518	538	557	NW_021025404.1	272771	281788	+	LOC114256465	K11094 U2 small nuclear ribonucleoprotein B'' | (RefSeq) U2 small nuclear ribonucleoprotein B'' 2-like isoform X1 (A)	ko03040: Spliceosome	XP_002271864.1	RU2B2_ARATH RecName: Full=U2 small nuclear ribonucleoprotein B'' 2; Short=U2 snRNP B'' 2;	At2g30260	GO:0015030,Cajal body; GO:0005737,cytoplasm; GO:0005654,nucleoplasm; GO:0005681,spliceosomal complex; GO:0005686,U2 snRNP; GO:0035614,snRNA stem-loop binding; GO:0000398,mRNA splicing, via spliceosome; GO:0003674,molecular_function; GO:0003676,nucleic acid binding; GO:0003723,RNA binding; GO:0005488,binding; GO:0017069,snRNA binding; GO:0035613,RNA stem-loop binding; GO:0097159,organic cyclic com…	PF00076.22:RNA recognition motif. (a.k.a. RRM, RBD, or RNP domain)	--	--	--
gene-LOC114256466	0.37	0.71	0.91	0.54	0.43	1.83	0.18	0.38	0.37	20	35	42	25	24	90	9	18	19	NW_021025404.1	290900	297570	+	LOC114256466	K10268 F-box and leucine-rich repeat protein 2/20 | (RefSeq) F-box/LRR-repeat protein 3 (A)	--	XP_019077423.1	FBL3_ARATH RecName: Full=F-box/LRR-repeat protein 3;	At5g01720	--	PF13516.6:Leucine Rich repeat	--	--	--
gene-LOC114256467	10.65	13.11	13.67	11.42	26.43	12.86	11.51	11.08	5.69	405	451	437	365	1027	439	398	362	200	NW_021025404.1	300030	303090	+	LOC114256467	K13424 WRKY transcription factor 33 | (RefSeq) WRKY transcription factor WRKY24-like (A)	ko04016: MAPK signaling pathway - plant; ko04626: Plant-pathogen interaction	XP_017230092.1	WRK24_ORYSJ RecName: Full=WRKY transcription factor WRKY24 {ECO:0000303|PubMed:15047897}; Short=OsWRKY24 {ECO:0000303|PubMed:15047897};	At2g38470	GO:0005634,nucleus; GO:0003700,DNA-binding transcription factor activity; GO:0043565,sequence-specific DNA binding; GO:0009738,abscisic acid-activated signaling pathway; GO:0009740,gibberellic acid mediated signaling pathway; GO:0009788,negative regulation of abscisic acid-activated signaling pathway; GO:0009938,negative regulation of gibberellic acid mediated signaling pathway; GO:0045893,positi…	PF03106.15:WRKY DNA -binding domain	WRKY	TF	WRKY
gene-LOC114256468	0.17	0.11	0.18	0.05	0.02	0.09	0.02	0	0	9	5	8	2	1	4	1	0	0	NW_021025404.1	331324	335908	+	LOC114256468	--	--	CDP09259.1	CHX15_ARATH RecName: Full=Cation/H(+) antiporter 15; AltName: Full=Protein CATION/H+ EXCHANGER 15; Short=AtCHX15;	At2g13620	GO:0012505,endomembrane system; GO:0016021,integral component of membrane; GO:0015299,solute:proton antiporter activity; GO:0015672,monovalent inorganic cation transport; GO:0006813,potassium ion transport; GO:0006885,regulation of pH; GO:0003674,molecular_function; GO:0005215,transporter activity; GO:0022857,transmembrane transporter activity; GO:0015291,secondary active transmembrane transporte…	PF00999.21:Sodium/hydrogen exchanger family	--	--	--
gene-LOC114256469	14.84	30.97	17.77	11.41	9.54	14.96	17.25	13.87	21.43	580	1095	584	375	381	525	613	466	775	NW_021025404.1	505404	523761	+	LOC114256469	K09523 DnaJ homolog subfamily C member 3 | (RefSeq) dnaJ protein P58IPK homolog (A)	ko04141: Protein processing in endoplasmic reticulum	XP_021899440.1	DNJ36_ARATH RecName: Full=DnaJ protein P58IPK homolog; Short=AtP58IPK; AltName: Full=Chaperone protein dnaJ 36; Short=AtDjA36; Short=AtJ36; Flags: Precursor;	At5g03160	GO:0005783,endoplasmic reticulum; GO:0005788,endoplasmic reticulum lumen; GO:0005886,plasma membrane; GO:0044794,positive regulation by host of viral process; GO:0016032,viral process; GO:0008150,biological_process; GO:0044403,symbiont process; GO:0035821,modification of morphology or physiology of other organism; GO:0043900,regulation of multi-organism process; GO:0043902,positive regulation of …	PF00226.31:DnaJ domain	--	--	--
gene-LOC114256470	0	0	0	0	0	0	0.04	0.02	0	0	0	0	0	0	0	2	1	0	NW_021025404.1	549604	552712	+	LOC114256470	--	--	XP_008789092.1	FLA11_ARATH RecName: Full=Fasciclin-like arabinogalactan protein 11; Flags: Precursor;	At5g03170	GO:0031225,anchored component of membrane; GO:0005886,plasma membrane; GO:0009834,plant-type secondary cell wall biogenesis; GO:0008150,biological_process; GO:0009832,plant-type cell wall biogenesis; GO:0009987,cellular process; GO:0042546,cell wall biogenesis; GO:0044085,cellular component biogenesis; GO:0071554,cell wall organization or biogenesis; GO:0071669,plant-type cell wall organization o…	PF02469.22:Fasciclin domain	--	--	--
gene-LOC114256471	30.3	31.12	34.26	18.37	42.44	17.6	32.57	32.41	30.74	2236	2078	2126	1140	3201	1166	2186	2056	2099	NW_021025404.1	732197	761832	+	LOC114256471	K24810 inhibitor of Bruton tyrosine kinase | (RefSeq) uncharacterized protein LOC110757283 (A)	--	EOY32930.1	PRAF1_ARATH RecName: Full=PH, RCC1 and FYVE domains-containing protein 1 {ECO:0000303|PubMed:11563980}; AltName: Full=Protein Praf4 {ECO:0000303|PubMed:15358268};	At5g19420	GO:0046872,metal ion binding; GO:0070300,phosphatidic acid binding; GO:0035091,phosphatidylinositol binding; GO:0017112,Rab guanyl-nucleotide exchange factor activity; GO:0003674,molecular_function; GO:0005488,binding; GO:0043167,ion binding; GO:0043169,cation binding; GO:0005543,phospholipid binding; GO:0008289,lipid binding; GO:0043168,anion binding; GO:0005515,protein binding; GO:0005085,guany…	PF00415.18:Regulator of chromosome condensation (RCC1) repeat	--	--	--
gene-LOC114256472	3.99	4.66	5.65	3.13	5.86	4.48	3.03	2.14	3.63	126	133	150	83	189	127	87	58	106	NW_021025404.1	680467	696743	+	LOC114256472	--	--	XP_003545401.1	PRAF1_ARATH RecName: Full=PH, RCC1 and FYVE domains-containing protein 1 {ECO:0000303|PubMed:11563980}; AltName: Full=Protein Praf4 {ECO:0000303|PubMed:15358268};	At5g19420	GO:0046872,metal ion binding; GO:0070300,phosphatidic acid binding; GO:0035091,phosphatidylinositol binding; GO:0017112,Rab guanyl-nucleotide exchange factor activity; GO:0003674,molecular_function; GO:0005488,binding; GO:0043167,ion binding; GO:0043169,cation binding; GO:0005543,phospholipid binding; GO:0008289,lipid binding; GO:0043168,anion binding; GO:0005515,protein binding; GO:0005085,guany…	PF08381.11:Transcription factor regulating root and shoot growth via Pin3	--	--	--
gene-LOC114256473	0.01	0.03	0.12	0.03	0.1	0.22	0.09	0.03	0.02	1	2	7	2	7	14	6	2	1	NW_021025404.1	810503	814544	+	LOC114256473	K23541 Ca2+/H+ antiporter, TMEM165/GDT1 family | (RefSeq) putative pentatricopeptide repeat-containing protein At3g23330 (A)	--	GAY42263.1	PP398_ARATH RecName: Full=Pentatricopeptide repeat-containing protein At5g27110;	At5g27110	GO:0043231,intracellular membrane-bounded organelle; GO:0004519,endonuclease activity; GO:0003723,RNA binding; GO:0009451,RNA modification; GO:0003674,molecular_function; GO:0003824,catalytic activity; GO:0004518,nuclease activity; GO:0016787,hydrolase activity; GO:0016788,hydrolase activity, acting on ester bonds; GO:0003676,nucleic acid binding; GO:0005488,binding; GO:0097159,organic cyclic com…	PF01535.20:PPR repeat	--	--	--
gene-LOC114256474	1.62	1.47	1.65	1.47	2.73	3.64	2.6	2.39	2.58	136	112	117	104	235	275	199	173	201	NW_021025404.1	848194	866402	+	LOC114256474	K13140 integrator complex subunit 3 | (RefSeq) integrator complex subunit 3-like isoform X1 (A)	--	XP_015873694.1	--	At4g14590	--	PF10189.9:Integrator complex subunit 3	--	--	--
gene-LOC114256475	10.17	11.6	14.88	23.02	17.22	18.51	10.18	11.07	10.85	156	161	192	297	270	255	142	146	154	NW_021025404.1	857610	878848	-	LOC114256475	K17969 mitochondrial fission 1 protein | (RefSeq) mitochondrial fission 1 protein A-like (A)	--	XP_009603795.1	FIS1A_ARATH RecName: Full=Mitochondrial fission 1 protein A; AltName: Full=FIS1 homolog A; Short=AtFIS1a; AltName: Full=Protein BIGYIN 1;	At3g57090	GO:0009507,chloroplast; GO:0016021,integral component of membrane; GO:0005741,mitochondrial outer membrane; GO:0005739,mitochondrion; GO:0005778,peroxisomal membrane; GO:0005777,peroxisome; GO:0000266,mitochondrial fission; GO:0007005,mitochondrion organization; GO:0016559,peroxisome fission; GO:0006996,organelle organization; GO:0008150,biological_process; GO:0009987,cellular process; GO:0016043…	PF14853.6:Fis1 C-terminal tetratricopeptide repeat	--	--	--
gene-LOC114256476	18.52	20.29	17.83	18.01	18.72	17.18	16.08	12.55	13.83	599	594	485	490	619	499	473	349	414	NW_021025404.1	894242	903565	-	LOC114256476	K22733 magnesium transporter | (RefSeq) probable magnesium transporter NIPA6 isoform X1 (A)	--	XP_010273243.1	NIPA3_ARATH RecName: Full=Probable magnesium transporter NIPA3;	At1g34470	GO:0005769,early endosome; GO:0016021,integral component of membrane; GO:0016020,membrane; GO:0005886,plasma membrane; GO:0015095,magnesium ion transmembrane transporter activity; GO:0015693,magnesium ion transport; GO:0003674,molecular_function; GO:0046873,metal ion transmembrane transporter activity; GO:0005215,transporter activity; GO:0022857,transmembrane transporter activity; GO:0008324,cati…	PF05653.14:Magnesium transporter NIPA	--	--	--
gene-LOC114256480	14.31	16.62	15.57	20.17	22.49	18.16	14.79	14.43	12.78	587	617	537	696	943	669	552	509	485	NW_021025404.1	1347512	1364066	-	LOC114256480	K13106 pre-mRNA-splicing factor CWC26 | (RefSeq) BUD13 homolog (A)	--	XP_020553719.1	--	At1g31870	--	PF09736.9:Pre-mRNA-splicing factor of RES complex	--	--	--
gene-LOC114256481	5.2	5.68	6.82	3.42	3.63	3.47	4.98	4.36	3.97	262	259	289	145	187	157	228	189	185	NW_021025404.1	1398773	1402889	+	LOC114256481	K23541 Ca2+/H+ antiporter, TMEM165/GDT1 family | (RefSeq) putative pentatricopeptide repeat-containing protein At3g23330 (A)	--	XP_008229696.1	PPR69_ARATH RecName: Full=Pentatricopeptide repeat-containing protein At1g32415, mitochondrial; Flags: Precursor;	At1g32410_2	GO:0043231,intracellular membrane-bounded organelle; GO:0005739,mitochondrion; GO:0004519,endonuclease activity; GO:0003723,RNA binding; GO:0009451,RNA modification; GO:0003674,molecular_function; GO:0003824,catalytic activity; GO:0004518,nuclease activity; GO:0016787,hydrolase activity; GO:0016788,hydrolase activity, acting on ester bonds; GO:0003676,nucleic acid binding; GO:0005488,binding; GO:…	PF01535.20:PPR repeat	--	--	--
gene-LOC114256482	1.24	1.7	1.96	7.58	3.16	2.84	0.92	0.58	1.93	55	68	73	282	143	113	37	22	79	NW_021025404.1	1554919	1563185	+	LOC114256482	K13418 somatic embryogenesis receptor kinase 1 [EC:2.7.10.1 2.7.11.1] | (RefSeq) somatic embryogenesis receptor kinase 2 (A)	--	XP_019051858.1	SERK1_ARATH RecName: Full=Somatic embryogenesis receptor kinase 1; Short=AtSERK1; EC=2.7.10.1; EC=2.7.11.1; AltName: Full=Somatic embryogenesis receptor-like kinase 1; Flags: Precursor;	At1g71830	GO:0005789,endoplasmic reticulum membrane; GO:0016021,integral component of membrane; GO:0005886,plasma membrane; GO:0005524,ATP binding; GO:0042802,identical protein binding; GO:0033612,receptor serine/threonine kinase binding; GO:0004675,transmembrane receptor protein serine/threonine kinase activity; GO:0004714,transmembrane receptor protein tyrosine kinase activity; GO:0009742,brassinosteroid…	PF00069.25:Protein kinase domain	--	--	--
gene-LOC114256483	27.89	26.83	28.96	28.93	46.99	23.7	22.88	22.79	22.38	1119	974	977	976	1927	854	835	786	831	NW_021025404.1	1563481	1568896	-	LOC114256483	--	--	XP_002275027.1	--	At1g34220	GO:0015031,protein transport; GO:0008104,protein localization; GO:0006810,transport; GO:0008150,biological_process; GO:0015833,peptide transport; GO:0033036,macromolecule localization; GO:0042886,amide transport; GO:0045184,establishment of protein localization; GO:0051179,localization; GO:0051234,establishment of localization; GO:0071702,organic substance transport; GO:0071705,nitrogen compound …	PF03398.14:Regulator of Vps4 activity in the MVB pathway	--	--	--
gene-LOC114256484	1.64	1.44	1.95	1.99	1.64	3.36	1.86	2.01	2.1	98	78	98	100	100	180	101	103	116	NW_021025404.1	1581925	1588534	-	LOC114256484	K15032 mTERF domain-containing protein, mitochondrial | (RefSeq) transcription termination factor MTERF4, chloroplastic (A)	--	CDP16039.1	MTEF4_ARATH RecName: Full=Transcription termination factor MTERF4, chloroplastic {ECO:0000305}; AltName: Full=Mitochondrial transcription termination factor 4 {ECO:0000303|PubMed:23087700}; AltName: Full=Protein BELAYA SMERT' {ECO:0000303|PubMed:21464319}; AltName: Full=Protein RUGOSA2 {ECO:0000303|PubMed:21790815}; Flags: Precursor;	At2g44020	GO:0009507,chloroplast; GO:0005739,mitochondrion; GO:0009536,plastid; GO:0003690,double-stranded DNA binding; GO:0019843,rRNA binding; GO:0003727,single-stranded RNA binding; GO:0009658,chloroplast organization; GO:0032502,developmental process; GO:0006353,DNA-templated transcription, termination; GO:0009793,embryo development ending in seed dormancy; GO:0006355,regulation of transcription, DNA-t…	PF02536.14:mTERF	mTERF	TR	mTERF
gene-LOC114256486	0.24	0.07	0.21	0.42	0.64	0.8	0.26	0	0.45	4	1	3	6	11	12	4	0	7	NW_021025404.1	1621121	1626561	-	LOC114256486	K03686 molecular chaperone DnaJ | (RefSeq) uncharacterized protein LOC110745354 (A)	--	XP_022746105.1	DNJ11_ARATH RecName: Full=Chaperone protein dnaJ 11, chloroplastic; Short=AtDjC11; Short=AtJ11; Flags: Precursor;	At1g77930	GO:0009507,chloroplast; GO:0009570,chloroplast stroma; GO:0005634,nucleus; GO:0009536,plastid; GO:0005622,intracellular; GO:0005575,cellular_component; GO:0005623,cell; GO:0005737,cytoplasm; GO:0043231,intracellular membrane-bounded organelle; GO:0043226,organelle; GO:0043227,membrane-bounded organelle; GO:0043229,intracellular organelle; GO:0044424,intracellular part; GO:0044444,cytoplasmic part…	PF00226.31:DnaJ domain	--	--	--
gene-LOC114256487	106.68	75.15	85.02	179.61	161.04	126.16	124.75	163.94	80.93	2808	1790	1882	3976	4333	2982	2987	3710	1971	NW_021025404.1	1688678	1690956	+	LOC114256487	K13425 WRKY transcription factor 22 | (RefSeq) WRKY transcription factor 22 (A)	ko04016: MAPK signaling pathway - plant; ko04626: Plant-pathogen interaction	XP_002283219.1	WRKY7_ARATH RecName: Full=Probable WRKY transcription factor 7; AltName: Full=WRKY DNA-binding protein 7;	At4g24240	GO:0005634,nucleus; GO:0005516,calmodulin binding; GO:0003700,DNA-binding transcription factor activity; GO:0043565,sequence-specific DNA binding; GO:0006351,transcription, DNA-templated; GO:0005515,protein binding; GO:0003674,molecular_function; GO:0005488,binding; GO:0140110,transcription regulator activity; GO:0003676,nucleic acid binding; GO:0003677,DNA binding; GO:0097159,organic cyclic comp…	PF03106.15:WRKY DNA -binding domain	WRKY	TF	WRKY
gene-LOC114256488	18.28	19.11	16.96	17.58	19.11	25.41	16.11	16.48	16.67	596	564	465	482	637	744	478	462	503	NW_021025404.1	1698591	1716656	+	LOC114256488	K05542 tRNA-dihydrouridine synthase 1 [EC:1.3.1.88] | (RefSeq) tRNA-dihydrouridine(16/17) synthase [NAD(P)(+)]-like (A)	--	XP_011005803.1	DUS3L_ARATH RecName: Full=tRNA-dihydrouridine(47) synthase [NAD(P)(+)]-like; EC=1.3.1.-; AltName: Full=Zinc finger CCCH domain-containing protein 50; Short=AtC3H50; AltName: Full=tRNA-dihydrouridine synthase 3-like;	At5g67220	GO:0005773,vacuole; GO:0050660,flavin adenine dinucleotide binding; GO:0046872,metal ion binding; GO:0017150,tRNA dihydrouridine synthase activity; GO:0000166,nucleotide binding; GO:0003674,molecular_function; GO:0005488,binding; GO:0036094,small molecule binding; GO:0043167,ion binding; GO:0043168,anion binding; GO:0048037,cofactor binding; GO:0050662,coenzyme binding; GO:0097159,organic cyclic …	PF01207.17:Dihydrouridine synthase (Dus)	--	--	--
gene-LOC114256489	390.3	160.66	269.75	57.33	7.25	45.77	17.76	14.32	27.44	13218	4924	7683	1633	251	1392	547	417	860	NW_021025404.1	1722818	1724729	+	LOC114256489	--	--	XP_016467743.1	Y4744_ARATH RecName: Full=Uncharacterized protein At4g06744; Flags: Precursor;	At3g19320	GO:0005576,extracellular region; GO:0005575,cellular_component	PF13855.6:Leucine rich repeat	--	--	--
gene-LOC114256490	0.69	0.85	0.31	0.05	0.17	0.05	0	0	0.14	16	18	6	1	4	1	0	0	3	NW_021025404.1	1806917	1808232	-	LOC114256490	K18801 glucuronoxylan 4-O-methyltransferase [EC:2.1.1.112] | (RefSeq) glucuronoxylan 4-O-methyltransferase 3-like (A)	--	XP_006339865.1	IX15L_ARATH RecName: Full=Protein IRX15-LIKE;	At5g67210	GO:0005794,Golgi apparatus; GO:0000139,Golgi membrane; GO:0016021,integral component of membrane; GO:0009834,plant-type secondary cell wall biogenesis; GO:0045492,xylan biosynthetic process; GO:0008150,biological_process; GO:0009832,plant-type cell wall biogenesis; GO:0009987,cellular process; GO:0042546,cell wall biogenesis; GO:0044085,cellular component biogenesis; GO:0071554,cell wall organiza…	PF04669.13:Polysaccharide biosynthesis	--	--	--
gene-LOC114256491	0.45	0.18	0.19	0	0.62	0.6	0.42	0.15	0.28	14	5	5	0	20	17	12	4	8	NW_021025404.1	1921103	1976084	+	LOC114256491	--	--	--	--	--	--	--	--	--	--
gene-LOC114256492	6.55	3.91	4.53	8.66	13.33	13.02	4.55	2.88	3.39	98	53	57	109	204	175	62	37	47	NW_021025404.1	2027079	2028400	+	LOC114256492	--	--	XP_002279537.2	--	At1g06240	--	PF04305.14:Protein of unknown function (DUF455)	--	--	--
gene-LOC114256493	0.36	0.17	0.56	0.16	0.59	0.26	0.7	0.83	0.45	26	11	34	10	44	17	46	52	30	NW_021024579.1	204896	223702	-	LOC114256493	--	--	OVA09505.1	--	At3g27180	GO:0008173,RNA methyltransferase activity; GO:0006396,RNA processing; GO:0003674,molecular_function; GO:0003824,catalytic activity; GO:0008168,methyltransferase activity; GO:0016740,transferase activity; GO:0016741,transferase activity, transferring one-carbon groups; GO:0140098,catalytic activity, acting on RNA; GO:0008152,metabolic process; GO:0006139,nucleobase-containing compound metabolic pr…	PF05175.14:Methyltransferase small domain	--	--	--
gene-LOC114256494	68.05	36.91	59.02	538.51	387.69	557.93	619.28	590.25	395.04	1597	784	1165	10629	9301	11759	13221	11910	8579	NW_021025404.1	2126555	2144581	-	LOC114256494	K23877 xyloglucan O-acetyltransferase | (RefSeq) protein ALTERED XYLOGLUCAN 4-like (A)	--	PON35365.1	TBL39_ARATH RecName: Full=Protein trichome birefringence-like 39;	At2g42570	GO:0005794,Golgi apparatus; GO:0016021,integral component of membrane; GO:0009506,plasmodesma; GO:0005773,vacuole; GO:0016413,O-acetyltransferase activity; GO:0071554,cell wall organization or biogenesis; GO:0003674,molecular_function; GO:0003824,catalytic activity; GO:0008374,O-acyltransferase activity; GO:0016407,acetyltransferase activity; GO:0016740,transferase activity; GO:0016746,transferas…	PF13839.6:GDSL/SGNH-like Acyl-Esterase family found in Pmr5 and Cas1p	--	--	--
gene-LOC114256495	4.82	4.03	4.12	10.96	9.44	10.47	14.96	8.42	13.77	78	59	56	149	156	152	220	117	206	NW_021025404.1	2193673	2195457	+	LOC114256495	K01535 H+-transporting ATPase [EC:7.1.2.1] | (RefSeq) ATPase 11, plasma membrane-type (A)	ko00190: Oxidative phosphorylation; ko01100: Metabolic pathways	XP_022868084.1	PMA1_SOLLC RecName: Full=Plasma membrane ATPase 1; EC=3.6.3.6; AltName: Full=Proton pump 1;	At5g62670	GO:0016021,integral component of membrane; GO:0005886,plasma membrane; GO:0005524,ATP binding; GO:0008553,proton-exporting ATPase activity, phosphorylative mechanism; GO:0046872,metal ion binding; GO:0006754,ATP biosynthetic process; GO:0000166,nucleotide binding; GO:0003674,molecular_function; GO:0005488,binding; GO:0008144,drug binding; GO:0017076,purine nucleotide binding; GO:0030554,adenyl nu…	--	--	--	--
gene-LOC114256496	0.18	0.2	0	0	0	0	0.07	0	0.13	3	3	0	0	0	0	1	0	2	NW_021025404.1	2195849	2197049	-	LOC114256496	K03671 thioredoxin 1 | (RefSeq) thioredoxin H2 (A)	--	AAY42864.1	TRXH2_ARATH RecName: Full=Thioredoxin H2; Short=AtTrxh2; AltName: Full=Thioredoxin 2; Short=AtTRX2;	At5g39950	GO:0005829,cytosol; GO:0005739,mitochondrion; GO:0005886,plasma membrane; GO:0016671,oxidoreductase activity, acting on a sulfur group of donors, disulfide as acceptor; GO:0015035,protein disulfide oxidoreductase activity; GO:0047134,protein-disulfide reductase activity; GO:0004791,thioredoxin-disulfide reductase activity; GO:0045454,cell redox homeostasis; GO:0034599,cellular response to oxidati…	PF00085.20:Thioredoxin	--	--	--
gene-LOC114256497	0.38	0.59	0.64	0.34	0.53	0.63	0.52	0.37	0.24	12	17	17	9	17	18	15	10	7	NW_021025404.1	2404571	2406357	-	LOC114256497	K03798 cell division protease FtsH [EC:3.4.24.-] | (RefSeq) ATP-dependent zinc metalloprotease FTSH 6, chloroplastic-like (A)	--	XP_002263650.1	PP337_ARATH RecName: Full=Pentatricopeptide repeat-containing protein At4g25270, chloroplastic; Flags: Precursor;	At4g25270	GO:0009507,chloroplast; GO:0043231,intracellular membrane-bounded organelle; GO:0004519,endonuclease activity; GO:0003723,RNA binding; GO:0008380,RNA splicing; GO:0003674,molecular_function; GO:0003824,catalytic activity; GO:0004518,nuclease activity; GO:0016787,hydrolase activity; GO:0016788,hydrolase activity, acting on ester bonds; GO:0003676,nucleic acid binding; GO:0005488,binding; GO:009715…	PF13041.6:PPR repeat family	--	--	--
gene-LOC114256499	0	0	0.06	0	0	0	0	0	0	0	0	1	0	0	0	0	0	0	NW_021025404.1	430364	432829	+	LOC114256499	--	--	XP_018828532.1	GDL44_ARATH RecName: Full=GDSL esterase/lipase At2g31550; EC=3.1.1.-; AltName: Full=Extracellular lipase At2g31550; Flags: Precursor;	At2g31540	GO:0005576,extracellular region; GO:0016788,hydrolase activity, acting on ester bonds; GO:0016042,lipid catabolic process; GO:0003674,molecular_function; GO:0003824,catalytic activity; GO:0016787,hydrolase activity; GO:0008152,metabolic process; GO:0006629,lipid metabolic process; GO:0008150,biological_process; GO:0009056,catabolic process; GO:0044238,primary metabolic process; GO:0071704,organic…	PF00657.22:GDSL-like Lipase/Acylhydrolase	--	--	--
gene-LOC114256500	0	0	0.35	0	0.14	0	0.16	0	0	0	0	2	0	1	0	1	0	0	NW_021025404.1	435622	436187	+	LOC114256500	--	--	ONK79873.1	--	--	--	PF03004.14:Plant transposase (Ptta/En/Spm family)	--	--	--
gene-LOC114256501	0	0	0	0	0.1	0.06	0	0	0	0	0	0	0	4	2	0	0	0	NW_021025404.1	670657	673347	-	LOC114256501	--	--	OMO98613.1	M860_ARATH RecName: Full=Uncharacterized mitochondrial protein AtMg00860; AltName: Full=ORF158;	At1g20390	GO:0005739,mitochondrion; GO:0005622,intracellular; GO:0005575,cellular_component; GO:0005623,cell; GO:0005737,cytoplasm; GO:0043231,intracellular membrane-bounded organelle; GO:0043226,organelle; GO:0043227,membrane-bounded organelle; GO:0043229,intracellular organelle; GO:0044424,intracellular part; GO:0044444,cytoplasmic part; GO:0044464,cell part	PF17919.1:RNase H-like domain found in reverse transcriptase	--	--	--
gene-LOC114256502	2.62	2.91	3.07	2.37	4.32	3.76	1.79	1.47	2.26	135	136	133	103	228	174	84	65	108	NW_021025404.1	1406812	1421175	+	LOC114256502	K13094 RNA-binding protein 5/10 | (RefSeq) SUPPRESSOR OF ABI3-5 isoform X1 (A)	--	XP_010663836.1	SUA_ARATH RecName: Full=SUPPRESSOR OF ABI3-5 {ECO:0000312|EMBL:ADE44117.1}; AltName: Full=REQUIRED FOR SNC4-1D protein 1 {ECO:0000303|PubMed:25267732}; AltName: Full=Splicing factor SUA {ECO:0000305};	At3g54230	GO:0005634,nucleus; GO:0005681,spliceosomal complex; GO:0046872,metal ion binding; GO:0003723,RNA binding; GO:0006397,mRNA processing; GO:0000398,mRNA splicing, via spliceosome; GO:0043484,regulation of RNA splicing; GO:0003674,molecular_function; GO:0005488,binding; GO:0043167,ion binding; GO:0043169,cation binding; GO:0003676,nucleic acid binding; GO:0097159,organic cyclic compound binding; GO:…	PF01585.23:G-patch domain	--	--	--
gene-LOC114256505	0.37	0.16	0.09	0.17	0.65	0.57	0	0.26	0.48	5	2	1	2	9	7	0	3	6	NW_021025404.1	1617674	1619914	-	LOC114256505	K03163 DNA topoisomerase I [EC:5.6.2.1] | (RefSeq) DNA topoisomerase 1 beta-like (A)	--	XP_006599034.1	TOP1_DAUCA RecName: Full=DNA topoisomerase 1; EC=5.99.1.2; AltName: Full=DNA topoisomerase I;	At3g27180	GO:0005694,chromosome; GO:0005634,nucleus; GO:0003677,DNA binding; GO:0003917,DNA topoisomerase type I activity; GO:0006265,DNA topological change; GO:0003674,molecular_function; GO:0003676,nucleic acid binding; GO:0005488,binding; GO:0097159,organic cyclic compound binding; GO:1901363,heterocyclic compound binding; GO:0003824,catalytic activity; GO:0003916,DNA topoisomerase activity; GO:0016853,…	--	--	--	--
gene-LOC114256507	0.27	0	0.16	0	0	0.15	0.15	0	0.15	2	0	1	0	0	1	1	0	1	NW_021025404.1	1720599	1721015	+	LOC114256507	--	--	OIT20246.1	--	At4g21420	GO:0003676,nucleic acid binding; GO:0004523,RNA-DNA hybrid ribonuclease activity; GO:0003674,molecular_function; GO:0005488,binding; GO:0097159,organic cyclic compound binding; GO:1901363,heterocyclic compound binding; GO:0003824,catalytic activity; GO:0004518,nuclease activity; GO:0004519,endonuclease activity; GO:0004521,endoribonuclease activity; GO:0004540,ribonuclease activity; GO:0016787,hy…	PF13456.6:Reverse transcriptase-like	--	--	--
gene-LOC114256509	0	0	0	0	0.04	0	0	0	0	0	0	0	0	1	0	0	0	0	NW_021025404.1	2212274	2232211	-	LOC114256509	K04079 molecular chaperone HtpG | (RefSeq) heat shock cognate protein 80-like (A)	ko04141: Protein processing in endoplasmic reticulum; ko04626: Plant-pathogen interaction	CAN68039.1	--	At2g04670	--	PF03732.17:Retrotransposon gag protein	--	--	--
gene-LOC114256510	0.12	0.41	0.15	0.59	0.12	0.56	0.21	0.15	0.34	2	6	2	8	2	8	3	2	5	NW_021025404.1	200313	203652	+	LOC114256510	--	--	--	--	--	--	--	--	--	--
gene-LOC114256512	0.03	0	0.04	0.12	0.03	0	0	0	0	1	0	1	3	1	0	0	0	0	NW_021025404.1	317780	319486	+	LOC114256512	--	--	OVA12692.1	--	At5g01710	GO:0016021,integral component of membrane; GO:0008168,methyltransferase activity; GO:0003674,molecular_function; GO:0003824,catalytic activity; GO:0016740,transferase activity; GO:0016741,transferase activity, transferring one-carbon groups; GO:0005575,cellular_component; GO:0016020,membrane; GO:0031224,intrinsic component of membrane; GO:0044425,membrane part	PF08241.12:Methyltransferase domain	--	--	--
gene-LOC114256513	2.63	4.56	2.51	3.97	3.01	4.11	0.39	0.71	0.57	30	47	24	38	35	42	4	7	6	NW_021025404.1	448789	450301	-	LOC114256513	--	--	--	--	--	--	--	--	--	--
gene-LOC114256514	0.21	0.11	0.24	0	0	0	0	0	0	4	2	4	0	0	0	0	0	0	NW_021025404.1	526440	527538	+	LOC114256514	--	--	XP_010253626.1	FLA11_ARATH RecName: Full=Fasciclin-like arabinogalactan protein 11; Flags: Precursor;	At5g03170	GO:0031225,anchored component of membrane; GO:0005886,plasma membrane; GO:0009834,plant-type secondary cell wall biogenesis; GO:0008150,biological_process; GO:0009832,plant-type cell wall biogenesis; GO:0009987,cellular process; GO:0042546,cell wall biogenesis; GO:0044085,cellular component biogenesis; GO:0071554,cell wall organization or biogenesis; GO:0071669,plant-type cell wall organization o…	PF02469.22:Fasciclin domain	--	--	--
gene-LOC114256515	1.32	4	2.69	0	0	0.04	0	0	0	34	93	58	0	0	1	0	0	0	NW_021025404.1	556531	557979	+	LOC114256515	--	--	XP_010937843.1	FLA12_ARATH RecName: Full=Fasciclin-like arabinogalactan protein 12; Flags: Precursor;	At5g60490	GO:0031225,anchored component of membrane; GO:0005886,plasma membrane; GO:0009834,plant-type secondary cell wall biogenesis; GO:0008150,biological_process; GO:0009832,plant-type cell wall biogenesis; GO:0009987,cellular process; GO:0042546,cell wall biogenesis; GO:0044085,cellular component biogenesis; GO:0071554,cell wall organization or biogenesis; GO:0071669,plant-type cell wall organization o…	PF02469.22:Fasciclin domain	--	--	--
gene-LOC114256519	0.04	0.05	0	0	0.08	0	0.14	0.1	0	1	1	0	0	2	0	3	2	0	NW_021025404.1	2112915	2115831	-	LOC114256519	--	--	--	--	At2g42560	--	--	--	--	--
gene-LOC114256523	0.14	0	0	0	0	0	0	0	0	2	0	0	0	0	0	0	0	0	NW_021025405.1	122466	123284	+	LOC114256523	--	--	XP_018836928.1	BNM2A_BRANA RecName: Full=BURP domain-containing protein BNM2A {ECO:0000303|PubMed:19714473}; AltName: Full=Brassica napus microspore-derived embryo protein 2 {ECO:0000303|PubMed:9790599}; Short=BNM2 {ECO:0000303|PubMed:9790599}; Flags: Precursor;	At1g49320	GO:0000326,protein storage vacuole; GO:0005622,intracellular; GO:0005575,cellular_component; GO:0000322,storage vacuole; GO:0000325,plant-type vacuole; GO:0005773,vacuole; GO:0005623,cell; GO:0005737,cytoplasm; GO:0043231,intracellular membrane-bounded organelle; GO:0043226,organelle; GO:0043227,membrane-bounded organelle; GO:0043229,intracellular organelle; GO:0044424,intracellular part; GO:0044…	PF03181.15:BURP domain	--	--	--
gene-LOC114256524	0.18	0.18	0.1	0.02	0.28	0.19	0.26	0.12	0.07	11	10	5	1	17	10	14	6	4	NW_021025405.1	274409	292414	+	LOC114256524	--	--	XP_010644982.1	--	At3g17450	GO:0046983,protein dimerization activity; GO:0005515,protein binding; GO:0003674,molecular_function; GO:0005488,binding	PF04937.15:Protein of unknown function (DUF 659)	--	--	--
gene-LOC114256525	0.07	0	0.16	0.16	0.07	0.07	0	0.08	0	1	0	2	2	1	1	0	1	0	NW_021025405.1	532287	535787	-	LOC114256525	--	--	--	--	--	--	--	--	--	--
gene-LOC114256526	98.03	128.62	99.78	95.33	54.82	101	65.93	64.92	85.36	3063	3637	2622	2505	1751	2834	1874	1744	2468	NW_021025405.1	766581	784367	+	LOC114256526	K13199 plasminogen activator inhibitor 1 RNA-binding protein | (RefSeq) RGG repeats nuclear RNA binding protein A isoform X1 (A)	--	XP_002266051.1	RGGA_TOBAC RecName: Full=RGG repeats nuclear RNA binding protein A {ECO:0000303|PubMed:11905967}; Flags: Fragment;	At4g16830	GO:0005634,nucleus; GO:0048471,perinuclear region of cytoplasm; GO:0003723,RNA binding; GO:0009416,response to light stimulus; GO:0003674,molecular_function; GO:0003676,nucleic acid binding; GO:0005488,binding; GO:0097159,organic cyclic compound binding; GO:1901363,heterocyclic compound binding; GO:0008150,biological_process; GO:0009314,response to radiation; GO:0009628,response to abiotic stimul…	PF04774.15:Hyaluronan / mRNA binding family	--	--	--
gene-LOC114256529	87.43	97.3	73.83	95.43	223.91	44.86	2.66	3.43	29.2	1660	1672	1179	1524	4346	765	46	56	513	NW_021025405.1	991780	992851	+	LOC114256529	K13449 pathogenesis-related protein 1 | (RefSeq) pathogenesis-related protein 1-like (A)	ko04016: MAPK signaling pathway - plant; ko04075: Plant hormone signal transduction; ko04626: Plant-pathogen interaction	XP_002276867.1	PR1_MEDTR RecName: Full=Pathogenesis-related protein PR-1; Flags: Precursor;	At4g25780	GO:0005576,extracellular region; GO:0006952,defense response; GO:0009607,response to biotic stimulus; GO:0006950,response to stress; GO:0008150,biological_process; GO:0050896,response to stimulus; GO:0005575,cellular_component	PF00188.26:Cysteine-rich secretory protein family	--	--	--
gene-LOC114256531	0	0.06	0.07	0	0	0.06	0.06	0.72	0.06	0	1	1	0	0	1	1	11	1	NW_021025405.1	344014	345632	-	LOC114256531	--	--	--	--	--	--	--	--	--	--
gene-LOC114256532	1.16	0.83	2.37	0.79	2.27	1.66	3.19	2.03	1.62	14	9	24	8	28	18	35	21	18	NW_021024496.1	678080	680481	+	LOC114256532	--	--	--	--	--	--	--	--	--	--
gene-LOC114256533	0.28	0	0	0	0	0	0.2	0.21	0	3	0	0	0	0	0	2	2	0	NW_021025405.1	381043	381657	-	LOC114256533	K13066 caffeic acid 3-O-methyltransferase / acetylserotonin O-methyltransferase [EC:2.1.1.68 2.1.1.4] | (RefSeq) caffeic acid 3-O-methyltransferase (A)	ko00380: Tryptophan metabolism; ko00940: Phenylpropanoid biosynthesis; ko01100: Metabolic pathways; ko01110: Biosynthesis of secondary metabolites	ADN27527.1	COMT1_CATRO RecName: Full=Caffeic acid 3-O-methyltransferase; Short=CAOMT; Short=COMT; EC=2.1.1.68; AltName: Full=S-adenosysl-L-methionine:caffeic acid 3-O-methyltransferase;	At5g54160	GO:0047763,caffeate O-methyltransferase activity; GO:0046983,protein dimerization activity; GO:0009809,lignin biosynthetic process; GO:0003674,molecular_function; GO:0003824,catalytic activity; GO:0008168,methyltransferase activity; GO:0008171,O-methyltransferase activity; GO:0016740,transferase activity; GO:0016741,transferase activity, transferring one-carbon groups; GO:0005515,protein binding;…	PF08100.11:Dimerisation domain	--	--	--
gene-LOC114256534	0.17	0.34	0.08	0	0	0	0	0.04	0.04	5	9	2	0	0	0	0	1	1	NW_021025405.1	428569	431964	-	LOC114256534	K13420 LRR receptor-like serine/threonine-protein kinase FLS2 [EC:2.7.11.1] | (RefSeq) LRR receptor-like serine/threonine-protein kinase FLS2 (A)	ko04016: MAPK signaling pathway - plant; ko04626: Plant-pathogen interaction	XP_021625538.1	Y3475_ARATH RecName: Full=Probable LRR receptor-like serine/threonine-protein kinase At3g47570; EC=2.7.11.1; Flags: Precursor;	At3g47090	GO:0016021,integral component of membrane; GO:0005886,plasma membrane; GO:0005524,ATP binding; GO:0004674,protein serine/threonine kinase activity; GO:0000166,nucleotide binding; GO:0003674,molecular_function; GO:0005488,binding; GO:0008144,drug binding; GO:0017076,purine nucleotide binding; GO:0030554,adenyl nucleotide binding; GO:0032553,ribonucleotide binding; GO:0032555,purine ribonucleotide …	PF07714.17:Protein tyrosine kinase	--	--	--
gene-LOC114256535	0.09	0	0	0	0	0	0	0	0	1	0	0	0	0	0	0	0	0	NW_021025405.1	432151	434246	-	LOC114256535	--	--	PKI54991.1	--	--	--	--	--	--	--
gene-LOC114256536	0.71	0.45	0.84	0.24	1.48	1.69	0.56	0.12	0.11	7	4	7	2	15	15	5	1	1	NW_021025405.1	445297	448006	-	LOC114256536	K05391 cyclic nucleotide gated channel, plant | (RefSeq) cyclic nucleotide-gated ion channel 1-like (A)	ko04626: Plant-pathogen interaction	NP_001304069.1	CNG13_ARATH RecName: Full=Putative cyclic nucleotide-gated ion channel 13; AltName: Full=Cyclic nucleotide- and calmodulin-regulated ion channel 13;	At4g01010	GO:0005887,integral component of plasma membrane; GO:0005516,calmodulin binding; GO:0030552,cAMP binding; GO:0030553,cGMP binding; GO:0005249,voltage-gated potassium channel activity; GO:0042391,regulation of membrane potential; GO:0005515,protein binding; GO:0003674,molecular_function; GO:0005488,binding; GO:0000166,nucleotide binding; GO:0017076,purine nucleotide binding; GO:0030551,cyclic nucl…	PF00027.29:Cyclic nucleotide-binding domain	--	--	--
gene-LOC114256539	0.05	0	0.02	0.07	0.07	0	0	0.02	0	3	0	1	3	4	0	0	1	0	NW_021024579.1	243406	246500	-	LOC114256539	K13466 EIX receptor 1/2 | (RefSeq) probable LRR receptor-like serine/threonine-protein kinase At4g36180 (A)	ko04626: Plant-pathogen interaction	XP_003633782.1	EIX2_SOLLC RecName: Full=Receptor-like protein EIX2 {ECO:0000305}; AltName: Full=EIX receptor 2 {ECO:0000312|EMBL:AAR28378.1}; Flags: Precursor;	At2g34930	GO:0016021,integral component of membrane; GO:0005886,plasma membrane; GO:0050832,defense response to fungus; GO:0006952,defense response; GO:0006950,response to stress; GO:0008150,biological_process; GO:0009605,response to external stimulus; GO:0009607,response to biotic stimulus; GO:0051707,response to other organism; GO:0009620,response to fungus; GO:0043207,response to external biotic stimulu…	PF13855.6:Leucine rich repeat	--	--	--
gene-LOC114256540	1.15	0.84	1.82	0.18	1.49	3.57	0.25	1.24	0.08	15	10	20	2	20	42	3	14	1	NW_021025405.1	802335	803073	-	LOC114256540	--	--	XP_006477574.2	LERK3_ORYSI RecName: Full=G-type lectin S-receptor-like serine/threonine-protein kinase LECRK3 {ECO:0000305}; Short=OsLecRK3 {ECO:0000303|PubMed:25485617}; EC=2.7.11.1 {ECO:0000305}; AltName: Full=OsRLCK135 {ECO:0000305}; Flags: Precursor;	At5g60900	GO:0016021,integral component of membrane; GO:0005524,ATP binding; GO:0030246,carbohydrate binding; GO:0004674,protein serine/threonine kinase activity; GO:0006952,defense response; GO:0000166,nucleotide binding; GO:0003674,molecular_function; GO:0005488,binding; GO:0008144,drug binding; GO:0017076,purine nucleotide binding; GO:0030554,adenyl nucleotide binding; GO:0032553,ribonucleotide binding;…	PF01453.24:D-mannose binding lectin	--	--	--
gene-LOC114256541	0	0	0	0	0	0.08	0	0	0	0	0	0	0	0	1	0	0	0	NW_021025405.1	814499	815284	+	LOC114256541	--	--	POE62456.1	--	--	--	PF03732.17:Retrotransposon gag protein	--	--	--
gene-LOC114256542	7.97	7.81	8.08	5.12	9.93	14.23	10.81	9.7	7.39	176	156	150	95	224	282	217	184	151	NW_021025405.1	878165	889505	-	LOC114256542	--	--	XP_011069882.1	--	At4g25770	--	PF05057.14:Putative serine esterase (DUF676)	--	--	--
gene-LOC114256545	0	0	0.6	1.39	0.66	0.75	0.92	0	0.36	0	0	3	7	4	4	5	0	2	NW_021025405.1	356464	357426	-	LOC114256545	K12446 L-arabinokinase [EC:2.7.1.46] | (RefSeq) L-arabinokinase-like (A)	ko00520: Amino sugar and nucleotide sugar metabolism; ko01100: Metabolic pathways	XP_021275941.1	ARAK_ARATH RecName: Full=L-arabinokinase; Short=AtISA1; EC=2.7.1.46;	At4g16130	GO:0005829,cytosol; GO:0016021,integral component of membrane; GO:0009506,plasmodesma; GO:0005524,ATP binding; GO:0005534,galactose binding; GO:0009702,L-arabinokinase activity; GO:0000166,nucleotide binding; GO:0003674,molecular_function; GO:0005488,binding; GO:0008144,drug binding; GO:0017076,purine nucleotide binding; GO:0030554,adenyl nucleotide binding; GO:0032553,ribonucleotide binding; GO:…	--	--	--	--
gene-LOC114256546	1.07	1.03	2.22	1.98	3.46	3.04	3.22	2.87	2.09	16	14	28	25	53	41	44	37	29	NW_021025405.1	357725	361975	-	LOC114256546	--	--	--	--	--	--	--	--	--	--
gene-LOC114256548	2.95	0.99	1.59	1.49	1.66	4.18	1.47	1.25	0.77	33	10	15	14	19	42	15	12	8	NW_021025405.1	800957	801588	-	LOC114256548	K13416 brassinosteroid insensitive 1-associated receptor kinase 1 [EC:2.7.10.1 2.7.11.1] | (RefSeq) BRASSINOSTEROID INSENSITIVE 1-associated receptor kinase 1-like (A)	ko04016: MAPK signaling pathway - plant; ko04075: Plant hormone signal transduction; ko04626: Plant-pathogen interaction	XP_011047592.1	RLK1_ARATH RecName: Full=G-type lectin S-receptor-like serine/threonine-protein kinase RLK1; EC=2.7.11.1; AltName: Full=Receptor-like protein kinase 1; Flags: Precursor;	At5g60900	GO:0016021,integral component of membrane; GO:0005886,plasma membrane; GO:0005524,ATP binding; GO:0005516,calmodulin binding; GO:0030246,carbohydrate binding; GO:0004674,protein serine/threonine kinase activity; GO:0006468,protein phosphorylation; GO:0000166,nucleotide binding; GO:0003674,molecular_function; GO:0005488,binding; GO:0008144,drug binding; GO:0017076,purine nucleotide binding; GO:003…	PF00069.25:Protein kinase domain	--	--	--
gene-LOC114256550	24.94	23.15	23.38	21.52	22.01	23.71	23.2	22.71	21.17	1451	1219	1144	1053	1309	1239	1228	1136	1140	NW_021025406.1	302779	324413	-	LOC114256550	K12617 DNA topoisomerase 2-associated protein PAT1 | (RefSeq) protein PAT1 homolog 1 (A)	ko03018: RNA degradation	XP_017258459.1	PATH2_ARATH RecName: Full=Protein PAT1 homolog 2 {ECO:0000305}; Short=AtPAT1H2 {ECO:0000305};	At3g22270	GO:0000932,P-body; GO:0003729,mRNA binding; GO:0033962,cytoplasmic mRNA processing body assembly; GO:0000290,deadenylation-dependent decapping of nuclear-transcribed mRNA; GO:0006397,mRNA processing; GO:0003674,molecular_function; GO:0003676,nucleic acid binding; GO:0003723,RNA binding; GO:0005488,binding; GO:0097159,organic cyclic compound binding; GO:1901363,heterocyclic compound binding; GO:00…	PF09770.9:Topoisomerase II-associated protein PAT1	--	--	--
gene-LOC114256551	0.05	0.02	0	0.15	0	0.08	0	0	0	3	1	0	7	0	4	0	0	0	NW_021025406.1	376111	381382	+	LOC114256551	K13420 LRR receptor-like serine/threonine-protein kinase FLS2 [EC:2.7.11.1] | (RefSeq) receptor kinase-like protein Xa21 (A)	ko04016: MAPK signaling pathway - plant; ko04626: Plant-pathogen interaction	XP_010656878.1	XA21_ORYSI RecName: Full=Receptor kinase-like protein Xa21 {ECO:0000303|Ref.1}; EC=2.7.11.1 {ECO:0000255|PROSITE-ProRule:PRU00159, ECO:0000269|PubMed:11927577}; Contains: RecName: Full=Receptor kinase-like protein Xa21, processed {ECO:0000250|UniProtKB:Q2R2D5}; Flags: Precursor;	At3g47090	GO:0005789,endoplasmic reticulum membrane; GO:0016021,integral component of membrane; GO:0005634,nucleus; GO:0005886,plasma membrane; GO:0005524,ATP binding; GO:0004674,protein serine/threonine kinase activity; GO:0006952,defense response; GO:0031349,positive regulation of defense response; GO:1900426,positive regulation of defense response to bacterium; GO:0046777,protein autophosphorylation; GO…	PF00069.25:Protein kinase domain	--	--	--
gene-LOC114256552	0.46	0.23	0	0	0.5	0.85	0.17	0.12	0	9	4	0	0	10	15	3	2	0	NW_021025406.1	490887	496511	+	LOC114256552	K01919 glutamate--cysteine ligase [EC:6.3.2.2] | (RefSeq) glutamate--cysteine ligase, chloroplastic (A)	ko00270: Cysteine and methionine metabolism; ko00480: Glutathione metabolism; ko01100: Metabolic pathways; ko01240: Biosynthesis of cofactors	KDO76209.1	GSH1_TOBAC RecName: Full=Glutamate--cysteine ligase, chloroplastic; EC=6.3.2.2; AltName: Full=Gamma-ECS; Short=GCS; AltName: Full=Gamma-glutamylcysteine synthetase; Flags: Precursor;	At4g23100	GO:0009507,chloroplast; GO:0005524,ATP binding; GO:0004357,glutamate-cysteine ligase activity; GO:0006750,glutathione biosynthetic process; GO:0000166,nucleotide binding; GO:0003674,molecular_function; GO:0005488,binding; GO:0008144,drug binding; GO:0017076,purine nucleotide binding; GO:0030554,adenyl nucleotide binding; GO:0032553,ribonucleotide binding; GO:0032555,purine ribonucleotide binding;…	PF04107.13:Glutamate-cysteine ligase family 2(GCS2)	--	--	--
gene-LOC114256553	32.46	38.38	28.8	18.1	11.63	20.96	25.52	32.7	37.94	1324	1417	988	621	485	768	947	1147	1432	NW_021025406.1	564569	571815	+	LOC114256553	K23872 putative homogalacturonan methyltransferase [EC:2.1.1.-] | (RefSeq) probable methyltransferase PMT13 (A)	--	PIN16219.1	PMTF_ARATH RecName: Full=Probable methyltransferase PMT15; EC=2.1.1.-;	At4g00750	GO:0005737,cytoplasm; GO:0005768,endosome; GO:0005794,Golgi apparatus; GO:0000139,Golgi membrane; GO:0016021,integral component of membrane; GO:0005802,trans-Golgi network; GO:0008757,S-adenosylmethionine-dependent methyltransferase activity; GO:0032259,methylation; GO:0003674,molecular_function; GO:0003824,catalytic activity; GO:0008168,methyltransferase activity; GO:0016740,transferase activity…	PF03141.16:Putative S-adenosyl-L-methionine-dependent methyltransferase	--	--	--
gene-LOC114256554	2.68	3.8	4.31	2.29	2.04	8.5	4.72	6.27	4.6	85	109	115	61	66	242	136	171	135	NW_021025406.1	574393	580864	+	LOC114256554	K12175 COP9 signalosome complex subunit 1 | (RefSeq) COP9 signalosome complex subunit 1 (A)	--	XP_002272895.1	CSN1_ARATH RecName: Full=COP9 signalosome complex subunit 1; Short=CSN complex subunit 1; AltName: Full=Constitutive photomorphogenesis protein 11; AltName: Full=Protein FUSCA 6;	At3g61140	GO:0008180,COP9 signalosome; GO:0005829,cytosol; GO:0009793,embryo development ending in seed dormancy; GO:0006972,hyperosmotic response; GO:0006461,NA; GO:0000338,protein deneddylation; GO:0009585,red, far-red light phototransduction; GO:0009646,response to absence of light; GO:0009651,response to salt stress; GO:0000003,reproduction; GO:0003006,developmental process involved in reproduction; GO…	PF10602.9:26S proteasome subunit RPN7	--	--	--
gene-LOC114256555	7.02	7.22	7.8	6.85	4.23	17.87	7.22	6.76	11.09	279	260	261	229	172	638	261	231	408	NW_021025406.1	583544	590721	+	LOC114256555	K23872 putative homogalacturonan methyltransferase [EC:2.1.1.-] | (RefSeq) probable methyltransferase PMT13 (A)	--	XP_009782445.1	PMTD_ARATH RecName: Full=Probable methyltransferase PMT13; EC=2.1.1.-;	At4g00740	GO:0005768,endosome; GO:0005794,Golgi apparatus; GO:0000139,Golgi membrane; GO:0016021,integral component of membrane; GO:0016020,membrane; GO:0005802,trans-Golgi network; GO:0008757,S-adenosylmethionine-dependent methyltransferase activity; GO:0052546,cell wall pectin metabolic process; GO:0003674,molecular_function; GO:0003824,catalytic activity; GO:0008168,methyltransferase activity; GO:001674…	PF03141.16:Putative S-adenosyl-L-methionine-dependent methyltransferase	--	--	--
gene-LOC114256556	0.21	0	0	0	0	0	0.11	0.72	0.11	2	0	0	0	0	0	1	6	1	NW_021025406.1	698374	699098	+	LOC114256556	--	--	--	--	--	--	--	--	--	--
gene-LOC114256558	3.02	4.2	2.87	1.23	1.01	2.02	0.28	0.8	0.28	35	44	28	12	12	21	3	8	3	NW_021025406.1	711051	711704	-	LOC114256558	--	--	OIS98892.1	--	At2g34340	GO:0016021,integral component of membrane; GO:0005575,cellular_component; GO:0016020,membrane; GO:0031224,intrinsic component of membrane; GO:0044425,membrane part	PF04520.13:Senescence regulator	--	--	--
gene-LOC114256561	0.19	0.31	0	0.33	0	0	0	0	0	2	3	0	3	0	0	0	0	0	NW_021025406.1	52734	59547	+	LOC114256561	K13065 shikimate O-hydroxycinnamoyltransferase [EC:2.3.1.133] | (RefSeq) vinorine synthase-like (A)	ko00940: Phenylpropanoid biosynthesis; ko00941: Flavonoid biosynthesis; ko00945: Stilbenoid, diarylheptanoid and gingerol biosynthesis; ko01100: Metabolic pathways; ko01110: Biosynthesis of secondary metabolites	GAY49235.1	BEATH_CLABR RecName: Full=Acetyl-CoA-benzylalcohol acetyltransferase; Short=CbBEAT-1; EC=2.3.1.224;	At3g30280	GO:0102387,2-phenylethanol acetyltransferase activity; GO:0102720,acetyl-coenzyme A:acetyl alcohol acetyltransferase activity; GO:0003674,molecular_function; GO:0003824,catalytic activity; GO:0016740,transferase activity; GO:0016746,transferase activity, transferring acyl groups; GO:0016747,transferase activity, transferring acyl groups other than amino-acyl groups	PF02458.15:Transferase family	--	--	--
gene-LOC114256563	0	0	0	0	0.09	0	0	0	0	0	0	0	0	1	0	0	0	0	NW_021025406.1	74039	74644	+	LOC114256563	K13065 shikimate O-hydroxycinnamoyltransferase [EC:2.3.1.133] | (RefSeq) BAHD acyltransferase At5g47980-like (A)	ko00940: Phenylpropanoid biosynthesis; ko00941: Flavonoid biosynthesis; ko00945: Stilbenoid, diarylheptanoid and gingerol biosynthesis; ko01100: Metabolic pathways; ko01110: Biosynthesis of secondary metabolites	CDP10330.1	BIA1_ARATH RecName: Full=BAHD acyltransferase BIA1 {ECO:0000303|PubMed:22956280}; EC=2.3.1.-; AltName: Full=Protein ABNORMAL SHOOT 1 {ECO:0000303|PubMed:22956280}; AltName: Full=Protein BRASSINOSTEROID INACTIVATOR 1 {ECO:0000303|PubMed:22544867};	At3g26040	GO:0005829,cytosol; GO:0016747,transferase activity, transferring acyl groups other than amino-acyl groups; GO:0010268,brassinosteroid homeostasis; GO:0009742,brassinosteroid mediated signaling pathway; GO:0016131,brassinosteroid metabolic process; GO:0010422,regulation of brassinosteroid biosynthetic process; GO:0009962,regulation of flavonoid biosynthetic process; GO:0009646,response to absence…	PF02458.15:Transferase family	--	--	--
gene-LOC114256564	0	0	0	0	0	0.05	0	0	0	0	0	0	0	0	1	0	0	0	NW_021025406.1	80714	82138	+	LOC114256564	K13065 shikimate O-hydroxycinnamoyltransferase [EC:2.3.1.133] | (RefSeq) vinorine synthase-like (A)	ko00940: Phenylpropanoid biosynthesis; ko00941: Flavonoid biosynthesis; ko00945: Stilbenoid, diarylheptanoid and gingerol biosynthesis; ko01100: Metabolic pathways; ko01110: Biosynthesis of secondary metabolites	CDP10330.1	BAHD1_ARATH RecName: Full=BAHD acyltransferase At5g47980; EC=2.3.1.-;	At3g26040	GO:0016747,transferase activity, transferring acyl groups other than amino-acyl groups; GO:0003674,molecular_function; GO:0003824,catalytic activity; GO:0016740,transferase activity; GO:0016746,transferase activity, transferring acyl groups	PF02458.15:Transferase family	--	--	--
gene-LOC114256565	0	0.03	0	0	0	0	0	0	0	0	1	0	0	0	0	0	0	0	NW_021025406.1	274958	281063	+	LOC114256565	K13420 LRR receptor-like serine/threonine-protein kinase FLS2 [EC:2.7.11.1] | (RefSeq) receptor kinase-like protein Xa21 (A)	ko04016: MAPK signaling pathway - plant; ko04626: Plant-pathogen interaction	XP_021815959.1	Y3475_ARATH RecName: Full=Probable LRR receptor-like serine/threonine-protein kinase At3g47570; EC=2.7.11.1; Flags: Precursor;	At3g47580	GO:0016021,integral component of membrane; GO:0005886,plasma membrane; GO:0005524,ATP binding; GO:0004674,protein serine/threonine kinase activity; GO:0000166,nucleotide binding; GO:0003674,molecular_function; GO:0005488,binding; GO:0008144,drug binding; GO:0017076,purine nucleotide binding; GO:0030554,adenyl nucleotide binding; GO:0032553,ribonucleotide binding; GO:0032555,purine ribonucleotide …	PF13855.6:Leucine rich repeat	--	--	--
gene-LOC114256567	0	0	0	0	0.07	0	0	0.08	0	0	0	0	0	1	0	0	1	0	NW_021025406.1	357798	358580	-	LOC114256567	--	--	KZV16479.1	--	--	--	PF03732.17:Retrotransposon gag protein	--	--	--
gene-LOC114256568	0	0	0	0.49	0	0	0	0	0	0	0	0	3	0	0	0	0	0	NW_021025406.1	362124	367015	+	LOC114256568	--	--	CBI17887.3	--	--	GO:0005524,ATP binding; GO:0004672,protein kinase activity; GO:0000166,nucleotide binding; GO:0003674,molecular_function; GO:0005488,binding; GO:0008144,drug binding; GO:0017076,purine nucleotide binding; GO:0030554,adenyl nucleotide binding; GO:0032553,ribonucleotide binding; GO:0032555,purine ribonucleotide binding; GO:0032559,adenyl ribonucleotide binding; GO:0035639,purine ribonucleoside trip…	--	--	--	--
gene-LOC114256572	0.11	0.31	0.29	0.04	0.04	0.15	0.08	0.15	0.12	6	15	13	2	2	7	4	7	6	NW_021025406.1	1097655	1102899	-	LOC114256572	--	--	XP_011084860.1	DRL21_ARATH RecName: Full=Putative disease resistance protein At3g14460;	At3g14460	GO:0005886,plasma membrane; GO:0043531,ADP binding; GO:0005524,ATP binding; GO:0006952,defense response; GO:0007165,signal transduction; GO:0000166,nucleotide binding; GO:0003674,molecular_function; GO:0005488,binding; GO:0017076,purine nucleotide binding; GO:0030554,adenyl nucleotide binding; GO:0032553,ribonucleotide binding; GO:0032555,purine ribonucleotide binding; GO:0032559,adenyl ribonucle…	PF12799.7:Leucine Rich repeats (2 copies)	--	--	--
gene-LOC114256573	2.4	2.06	2.21	2.52	2.27	3.74	2.53	2.28	2.01	93	72	72	82	90	130	89	76	72	NW_021024579.1	621926	627837	-	LOC114256573	K11095 U1 small nuclear ribonucleoprotein C | (RefSeq) U1 small nuclear ribonucleoprotein C (A)	ko03040: Spliceosome	XP_002304170.1	RU1C_VITVI RecName: Full=U1 small nuclear ribonucleoprotein C {ECO:0000255|HAMAP-Rule:MF_03153}; Short=U1 snRNP C {ECO:0000255|HAMAP-Rule:MF_03153}; Short=U1-C {ECO:0000255|HAMAP-Rule:MF_03153}; Short=U1C {ECO:0000255|HAMAP-Rule:MF_03153};	At4g03120	GO:0000243,commitment complex; GO:0071010,prespliceosome; GO:0005685,U1 snRNP; GO:0030627,pre-mRNA 5'-splice site binding; GO:0008270,zinc ion binding; GO:0000395,mRNA 5'-splice site recognition; GO:0000387,spliceosomal snRNP assembly; GO:0003674,molecular_function; GO:0003676,nucleic acid binding; GO:0003723,RNA binding; GO:0005488,binding; GO:0036002,pre-mRNA binding; GO:0097159,organic cyclic …	PF06220.12:U1 zinc finger	--	--	--
gene-LOC114256574	0.04	1.05	0.98	0	0.08	0.32	0.18	0.14	0.04	1	23	20	0	2	7	4	3	1	NW_021025406.1	1103008	1104375	-	LOC114256574	K13457 disease resistance protein RPM1 | (RefSeq) disease resistance protein RPM1-like (A)	ko04626: Plant-pathogen interaction	XP_011084860.1	R13L1_ARATH RecName: Full=Putative disease resistance RPP13-like protein 1;	At3g14470	GO:0005886,plasma membrane; GO:0043531,ADP binding; GO:0005524,ATP binding; GO:0009626,plant-type hypersensitive response; GO:0007165,signal transduction; GO:0000166,nucleotide binding; GO:0003674,molecular_function; GO:0005488,binding; GO:0017076,purine nucleotide binding; GO:0030554,adenyl nucleotide binding; GO:0032553,ribonucleotide binding; GO:0032555,purine ribonucleotide binding; GO:003255…	PF00931.22:NB-ARC domain	--	--	--
gene-LOC114256580	0	0.2	0	0	0	0.1	0.2	0	0	0	2	0	0	0	1	2	0	0	NW_021025407.1	234739	235520	+	LOC114256580	--	--	EEF27181.1	--	At3g54000	--	--	--	--	--
gene-LOC114256581	0.36	0.62	0.35	0.9	1.35	0.7	2.53	0.92	2.56	11	17	9	23	42	19	70	24	72	NW_021025407.1	251334	254842	-	LOC114256581	--	--	XP_010523031.1	KEA1_ARATH RecName: Full=K(+) efflux antiporter 1, chloroplastic {ECO:0000303|PubMed:11500563}; Short=AtKEA1 {ECO:0000303|PubMed:11500563}; Flags: Precursor;	At4g00630	GO:0009507,chloroplast; GO:0009941,chloroplast envelope; GO:0031969,chloroplast membrane; GO:0016021,integral component of membrane; GO:0016020,membrane; GO:0015386,potassium:proton antiporter activity; GO:0009658,chloroplast organization; GO:0010109,regulation of photosynthesis; GO:0003674,molecular_function; GO:0046873,metal ion transmembrane transporter activity; GO:0005215,transporter activit…	PF00999.21:Sodium/hydrogen exchanger family	--	--	--
gene-LOC114256582	0.05	0.27	0	0	0.05	0.17	0.55	0.12	0.05	1	5	0	0	1	3	10	2	1	NW_021025407.1	263087	264223	-	LOC114256582	--	--	XP_002269352.1	KEA2_ARATH RecName: Full=K(+) efflux antiporter 2, chloroplastic {ECO:0000303|PubMed:11500563}; Short=AtKEA2 {ECO:0000303|PubMed:11500563}; Flags: Precursor;	At4g00640	GO:0009706,chloroplast inner membrane; GO:0016021,integral component of membrane; GO:0015386,potassium:proton antiporter activity; GO:0003674,molecular_function; GO:0046873,metal ion transmembrane transporter activity; GO:0005215,transporter activity; GO:0022857,transmembrane transporter activity; GO:0015291,secondary active transmembrane transporter activity; GO:0005451,monovalent cation:proton …	--	--	--	--
gene-LOC114256583	0	0.44	0	0	0	0	0.87	0.23	0.21	0	2	0	0	0	0	4	1	1	NW_021025407.1	255267	256005	-	LOC114256583	--	--	--	--	--	--	--	--	--	--
gene-LOC114256585	0	0	0	0	0	0	0.09	0.29	0.44	0	0	0	0	0	0	1	3	5	NW_021025407.1	115374	116645	-	LOC114256585	K19039 E3 ubiquitin-protein ligase ATL7/58/59 [EC:2.3.2.27] | (RefSeq) probable E3 ubiquitin-protein ligase RHA4A (A)	--	PNT53488.1	RHA4A_ARATH RecName: Full=Probable E3 ubiquitin-protein ligase RHA4A {ECO:0000305}; EC=2.3.2.27; AltName: Full=RING-H2 finger A4a {ECO:0000303|PubMed:9781696}; AltName: Full=RING-H2 zinc finger protein RHA4a {ECO:0000305}; AltName: Full=RING-type E3 ubiquitin transferase RHA4A {ECO:0000305};	At1g33480	GO:0046872,metal ion binding; GO:0016740,transferase activity; GO:0016567,protein ubiquitination; GO:0003674,molecular_function; GO:0005488,binding; GO:0043167,ion binding; GO:0043169,cation binding; GO:0003824,catalytic activity; GO:0008152,metabolic process; GO:0006464,cellular protein modification process; GO:0006807,nitrogen compound metabolic process; GO:0008150,biological_process; GO:000998…	PF13639.6:Ring finger domain	--	--	--
gene-LOC114256586	0.78	1.5	1.55	0.06	0.18	0.16	1.29	1.04	1.25	66	115	111	4	16	12	100	76	98	NW_021025407.1	239713	248693	+	LOC114256586	K13457 disease resistance protein RPM1 | (RefSeq) disease resistance protein RPM1-like (A)	ko04626: Plant-pathogen interaction	XP_021659669.1	R13L1_ARATH RecName: Full=Putative disease resistance RPP13-like protein 1;	At3g14470	GO:0005886,plasma membrane; GO:0043531,ADP binding; GO:0005524,ATP binding; GO:0009626,plant-type hypersensitive response; GO:0007165,signal transduction; GO:0000166,nucleotide binding; GO:0003674,molecular_function; GO:0005488,binding; GO:0017076,purine nucleotide binding; GO:0030554,adenyl nucleotide binding; GO:0032553,ribonucleotide binding; GO:0032555,purine ribonucleotide binding; GO:003255…	PF00931.22:NB-ARC domain	--	--	--
gene-LOC114256589	20.76	24.77	16.98	26.06	17.54	17.38	14.6	15.64	22.43	125	135	86	132	108	94	80	81	125	NW_021025407.1	136892	137231	-	LOC114256589	K04711 dihydroceramidase [EC:3.5.1.-] | (RefSeq) alkaline ceramidase isoform X1 (A)	ko00600: Sphingolipid metabolism; ko01100: Metabolic pathways	XP_015574068.1	ACER_ARATH RecName: Full=Alkaline ceramidase {ECO:0000303|PubMed:25619405}; Short=AlkCDase {ECO:0000303|PubMed:25619405}; Short=Alkaline CDase {ECO:0000303|PubMed:25619405}; Short=AtACER {ECO:0000303|PubMed:25619405}; EC=3.5.1.- {ECO:0000305}; AltName: Full=Acyl-CoA independent ceramide synthase 1 {ECO:0000303|PubMed:23505340}; Short=AtCES1 {ECO:0000303|PubMed:23505340}; AltName: Full=Alkaline ce…	At4g22330_2	GO:0005783,endoplasmic reticulum; GO:0005789,endoplasmic reticulum membrane; GO:0005794,Golgi apparatus; GO:0000139,Golgi membrane; GO:0016021,integral component of membrane; GO:0005634,nucleus; GO:0016811,hydrolase activity, acting on carbon-nitrogen (but not peptide) bonds, in linear amides; GO:0009738,abscisic acid-activated signaling pathway; GO:0006672,ceramide metabolic process; GO:0042742,…	PF05875.12:Ceramidase	--	--	--
gene-LOC114256590	0	0	0	0.04	0.13	0.27	0	0	0.07	0	0	0	1	4	7	0	0	2	NW_021025407.1	137861	141285	-	LOC114256590	--	--	KJB24687.1	KEA2_ARATH RecName: Full=K(+) efflux antiporter 2, chloroplastic {ECO:0000303|PubMed:11500563}; Short=AtKEA2 {ECO:0000303|PubMed:11500563}; Flags: Precursor;	At1g01790	GO:0009706,chloroplast inner membrane; GO:0016021,integral component of membrane; GO:0015386,potassium:proton antiporter activity; GO:0003674,molecular_function; GO:0046873,metal ion transmembrane transporter activity; GO:0005215,transporter activity; GO:0022857,transmembrane transporter activity; GO:0015291,secondary active transmembrane transporter activity; GO:0005451,monovalent cation:proton …	--	--	--	--
gene-LOC114256592	0	0	0	0.07	0.18	0.18	0.15	0.07	0.08	0	0	0	4	12	11	9	4	5	NW_021025408.1	133550	140802	+	LOC114256592	--	--	--	--	--	--	--	--	--	--
gene-LOC114256593	6.35	4.26	5.05	12.64	8.53	13.43	5.27	4.18	4.83	196	119	131	328	269	372	148	111	138	NW_021024496.1	718251	738588	+	LOC114256593	K23292 endoplasmic reticulum junction formation protein lunapark | (RefSeq) uncharacterized protein At2g24330 (A)	--	XP_010647006.1	Y2433_ARATH RecName: Full=Uncharacterized protein At2g24330;	At4g31080	GO:0071782,endoplasmic reticulum tubular network; GO:0071786,endoplasmic reticulum tubular network organization; GO:0006996,organelle organization; GO:0007029,endoplasmic reticulum organization; GO:0008150,biological_process; GO:0009987,cellular process; GO:0010256,endomembrane system organization; GO:0016043,cellular component organization; GO:0071840,cellular component organization or biogenesi…	PF10058.9:Predicted integral membrane zinc-ribbon metal-binding protein	--	--	--
gene-LOC114256594	12.23	13.71	12.85	9.37	20.64	13.74	14.32	12.62	14.5	556	564	491	358	959	561	592	493	610	NW_021025408.1	172313	177076	+	LOC114256594	K11975 E3 ubiquitin-protein ligase RNF144 [EC:2.3.2.31] | (RefSeq) probable E3 ubiquitin-protein ligase RNF144A (A)	--	XP_002273428.1	--	At4g19670	GO:0005737,cytoplasm; GO:0000151,ubiquitin ligase complex; GO:0046872,metal ion binding; GO:0003676,nucleic acid binding; GO:0031624,ubiquitin conjugating enzyme binding; GO:0061630,ubiquitin protein ligase activity; GO:0032436,positive regulation of proteasomal ubiquitin-dependent protein catabolic process; GO:0000209,protein polyubiquitination; GO:0042787,NA; GO:0003674,molecular_function; GO:0…	PF01485.21:IBR domain, a half RING-finger domain	--	--	--
gene-LOC114256595	6	11.21	7.92	9.39	12.83	10.07	9.75	6.7	8.61	320	541	355	421	699	482	473	307	425	NW_021025408.1	180847	184154	-	LOC114256595	--	--	XP_002321799.2	OFT23_ARATH RecName: Full=O-fucosyltransferase 23 {ECO:0000305}; Short=O-FucT-23 {ECO:0000305}; EC=2.4.1.- {ECO:0000305}; AltName: Full=O-fucosyltransferase family protein {ECO:0000305};	At3g05320	GO:0016021,integral component of membrane; GO:0016757,transferase activity, transferring glycosyl groups; GO:0006004,fucose metabolic process; GO:0006486,protein glycosylation; GO:0003674,molecular_function; GO:0003824,catalytic activity; GO:0016740,transferase activity; GO:0008152,metabolic process; GO:0005975,carbohydrate metabolic process; GO:0005996,monosaccharide metabolic process; GO:000815…	PF10250.9:GDP-fucose protein O-fucosyltransferase	--	--	--
gene-LOC114256597	5.78	5.71	4.91	4.4	2.45	6.07	6.48	5.49	4.54	245	219	175	157	106	231	250	200	178	NW_021025408.1	215040	229520	+	LOC114256597	K06874 zinc finger protein | (RefSeq) zinc finger protein ZPR1 homolog (A)	--	XP_021592388.1	--	At5g22480	GO:0008270,zinc ion binding; GO:0003674,molecular_function; GO:0005488,binding; GO:0046872,metal ion binding; GO:0043167,ion binding; GO:0043169,cation binding; GO:0046914,transition metal ion binding	PF03367.13:ZPR1 zinc-finger domain	--	--	--
gene-LOC114256598	4.77	4.11	3.4	8.39	3.64	6.16	3.77	5.55	4.12	50	39	30	74	39	58	36	50	40	NW_021025408.1	277733	280623	+	LOC114256598	--	--	--	--	--	--	--	--	--	--
gene-LOC114256599	2.18	2.32	2.6	2.85	5.4	5.91	3.81	3.1	3.04	104	100	104	114	263	253	165	127	134	NW_021025408.1	291429	332650	+	LOC114256599	K19986 exocyst complex component 8 | (RefSeq) exocyst complex component EXO84C (A)	--	XP_016559277.1	EX84C_ARATH RecName: Full=Exocyst complex component EXO84C; Short=AtExo80c;	At1g10180	GO:0000145,exocyst; GO:0060321,acceptance of pollen; GO:0001927,exocyst assembly; GO:0051601,exocyst localization; GO:0000003,reproduction; GO:0007154,cell communication; GO:0008037,cell recognition; GO:0008150,biological_process; GO:0009856,pollination; GO:0009875,pollen-pistil interaction; GO:0009987,cellular process; GO:0022414,reproductive process; GO:0032501,multicellular organismal process;…	PF16528.5:Exocyst component 84 C-terminal	--	--	--
gene-LOC114256600	0.22	0.1	0.52	0.21	0.13	0.34	0.1	0.26	0.29	5	2	10	4	3	7	2	5	6	NW_021025408.1	440299	452226	+	LOC114256600	--	--	--	--	--	--	--	--	--	--
gene-LOC114256602	0.04	0.08	0.07	0	0	0.03	0.05	0.07	0	3	5	4	0	0	2	3	4	0	NW_021025408.1	466380	470485	-	LOC114256602	K13415 protein brassinosteroid insensitive 1 [EC:2.7.10.1 2.7.11.1] | (RefSeq) systemin receptor SR160 (A)	ko04075: Plant hormone signal transduction	POE51370.1	MIK2_ARATH RecName: Full=MDIS1-interacting receptor like kinase 2 {ECO:0000303|PubMed:26863186}; Short=AtMIK2 {ECO:0000303|PubMed:26863186}; AltName: Full=Probable LRR receptor-like serine/threonine-protein kinase At4g08850; EC=2.7.11.1 {ECO:0000305}; Flags: Precursor;	At4g08850	GO:0016021,integral component of membrane; GO:0016020,membrane; GO:0005886,plasma membrane; GO:0009506,plasmodesma; GO:0090406,pollen tube; GO:0005524,ATP binding; GO:0004674,protein serine/threonine kinase activity; GO:0000166,nucleotide binding; GO:0003674,molecular_function; GO:0005488,binding; GO:0008144,drug binding; GO:0017076,purine nucleotide binding; GO:0030554,adenyl nucleotide binding;…	PF00069.25:Protein kinase domain	--	--	--
gene-LOC114256603	0	0	0.02	0	0.05	0	0.02	0	0	0	0	1	0	3	0	1	0	0	NW_021025408.1	456258	459367	-	LOC114256603	--	--	AEA92681.1	BRL2_ORYSJ RecName: Full=Brassinosteroid LRR receptor kinase BRL2 {ECO:0000305}; EC=2.7.11.1 {ECO:0000305}; AltName: Full=BRI1-like receptor kinase 2 {ECO:0000305}; Flags: Precursor;	At3g50230	GO:0016021,integral component of membrane; GO:0005886,plasma membrane; GO:0005524,ATP binding; GO:0004674,protein serine/threonine kinase activity; GO:0009734,auxin-activated signaling pathway; GO:0009742,brassinosteroid mediated signaling pathway; GO:0010305,leaf vascular tissue pattern formation; GO:0010233,phloem transport; GO:0000166,nucleotide binding; GO:0003674,molecular_function; GO:00054…	PF08263.12:Leucine rich repeat N-terminal domain	--	--	--
gene-LOC114256604	0	0	0	0	0	0	0	0.06	0	0	0	0	0	0	0	0	1	0	NW_021025408.1	454719	456107	-	LOC114256604	K13415 protein brassinosteroid insensitive 1 [EC:2.7.10.1 2.7.11.1] | (RefSeq) systemin receptor SR160 (A)	ko04075: Plant hormone signal transduction	XP_002274434.3	MIK2_ARATH RecName: Full=MDIS1-interacting receptor like kinase 2 {ECO:0000303|PubMed:26863186}; Short=AtMIK2 {ECO:0000303|PubMed:26863186}; AltName: Full=Probable LRR receptor-like serine/threonine-protein kinase At4g08850; EC=2.7.11.1 {ECO:0000305}; Flags: Precursor;	At4g08850	GO:0016021,integral component of membrane; GO:0016020,membrane; GO:0005886,plasma membrane; GO:0009506,plasmodesma; GO:0090406,pollen tube; GO:0005524,ATP binding; GO:0004674,protein serine/threonine kinase activity; GO:0000166,nucleotide binding; GO:0003674,molecular_function; GO:0005488,binding; GO:0008144,drug binding; GO:0017076,purine nucleotide binding; GO:0030554,adenyl nucleotide binding;…	PF00069.25:Protein kinase domain	--	--	--
gene-LOC114256612	17.23	13.33	17.27	20.43	23.45	14.69	1.95	2.18	3.09	350	245	295	349	487	268	36	38	58	NW_021025408.1	542729	557347	-	LOC114256612	K14190 GDP-L-galactose phosphorylase [EC:2.7.7.69] | (RefSeq) GDP-L-galactose phosphorylase 2 (A)	ko00053: Ascorbate and aldarate metabolism; ko01100: Metabolic pathways; ko01110: Biosynthesis of secondary metabolites; ko01240: Biosynthesis of cofactors	AGI78464.1	GGAP2_ARATH RecName: Full=GDP-L-galactose phosphorylase 2; EC=2.7.7.69; AltName: Full=Protein VITAMIN C DEFECTIVE 5;	At5g55120	GO:0005737,cytoplasm; GO:0005634,nucleus; GO:0010475,galactose-1-phosphate guanylyltransferase (GDP) activity; GO:0080048,GDP-D-glucose phosphorylase activity; GO:0080047,GDP-L-galactose phosphorylase activity; GO:0005085,guanyl-nucleotide exchange factor activity; GO:0016787,hydrolase activity; GO:0000166,nucleotide binding; GO:0080046,quercetin 4'-O-glucosyltransferase activity; GO:0006006,gluc…	--	--	--	--
gene-LOC114256613	0	0.27	0	0.14	0.12	0.22	0.13	0	0.04	0	6	0	3	3	5	3	0	1	NW_021025408.1	567188	568730	-	LOC114256613	K13420 LRR receptor-like serine/threonine-protein kinase FLS2 [EC:2.7.11.1] | (RefSeq) LRR receptor-like serine/threonine-protein kinase FLS2 (A)	ko04016: MAPK signaling pathway - plant; ko04626: Plant-pathogen interaction	EOY29540.1	MIK2_ARATH RecName: Full=MDIS1-interacting receptor like kinase 2 {ECO:0000303|PubMed:26863186}; Short=AtMIK2 {ECO:0000303|PubMed:26863186}; AltName: Full=Probable LRR receptor-like serine/threonine-protein kinase At4g08850; EC=2.7.11.1 {ECO:0000305}; Flags: Precursor;	At4g08850	GO:0016021,integral component of membrane; GO:0016020,membrane; GO:0005886,plasma membrane; GO:0009506,plasmodesma; GO:0090406,pollen tube; GO:0005524,ATP binding; GO:0004674,protein serine/threonine kinase activity; GO:0000166,nucleotide binding; GO:0003674,molecular_function; GO:0005488,binding; GO:0008144,drug binding; GO:0017076,purine nucleotide binding; GO:0030554,adenyl nucleotide binding;…	PF00069.25:Protein kinase domain	--	--	--
[truncated: 60,611 more rows]
